# Supplementary material for: Oncogenic cooperation between TCF7-SPI1 and NRAS(G12D) requires β-catenin activity to drive T-cell acute lymphoblastic leukemia
Source: Nat Commun. 2021 Jul 6;12:4164. doi: 10.1038/s41467-021-24442-9 (PMC8260768; doi:10.1038/s41467-021-24442-9)
Supplement: Supplementary file 3 — Supplementary Data 1-22 [file 41467_2021_24442_MOESM3_ESM.xlsx]

## Sheet: Sup Data 1-X09 Im. Phen
X09
Comments:	Flow cytometric evaluation of the peripheral blood at diagnosis
Immature Markers		% of blasts
CD34		92.15
CD117		0.78
TdT		88.33
B-cell Associated Markers
CD10		0.44
CD19		0.7
cycd79a		13.17
NK-cell Markers
CD16		0.36
CD56		9.12
T-cell Markers
CD1a		18.84
CD2		99.39
CD3		98.12
cyCD3		98.93
CD4		0.09
CD5		98.46
CD7		99.21
CD8		1.76
TCRab		0.01
TCRgd		0
Myelomonocytic Markers
CD13		0.15
cyMPO		0.16

## Sheet: Sup Data 2-SJTALL03263 Im.Phen
SJTALL03263
Comments:	Flow cytometric evaluation of the peripheral blood reveals an expanded population of T-lymphoblasts ( ~80% of the cells analyzed) with moderate CD45 expression and side scatter properties. The blasts express CD2, cyCD3, sCD3 (dim), CD5 (moderate), CD7 (bright), CD1a (subset, >10%), CD34, HLA-DR, and TdT (dim). The blasts are negative for MPO and CD19. This immunophenotype supports the diagnosis o…
Lineage Nonspecific Markers		Interpretation	Intensity
CD9	(Broadly expressed)	Positive	Complex
CD10	(CALLA)	Negative	Negative
CD34	(Progenitor cell)	Positive	Bright
CD38	(Broadly expressed)	Positive	Bright
CD45	(LCA)	Positive	Moderate
CD45RA	(Broadly expressed)	Positive	Dim
CD45RO	(Broadly expressed)	Positive	Complex
CD71	(Transferrin Rc)	Negative	Negative
CD117	(Progenitor cell)	Negative	Negative
CD123	(Broadly expressed)	Negative	Negative
CD133	(Progenitor cell)	Negative	Negative
CD235a	(Glycophorin A)	Negative	Negative
HLA-DR	(HLA MHC antigen)	Positive	Moderate
TDT	(Terminal deoxytransferase)	Positive	Dim
B-cell Associated Markers
CD19	(Pan-B)	Negative	Negative
CD20	(B Subset)	Negative	Negative
CD22	(Pan-B)	Negative	Negative
CD24	(Pan-B)	Negative	Negative
cyCD79a	(Pan-B)	Negative	Negative
slg Kappa	(Surface Kappa)	Negative	Negative
slg Lambda	(Surface Lambda)	Negative	Negative
T- and NK-cell Associated Markers
CD1a	(Thymic T)	Positive	Complex
CD2	(Pan-T)	Positive	Bright
CD3	(Mature T)	Positive	Moderate
cyCD3	(Early T)	Positive	Bright
CD4	(Helper T)	Negative	Negative
CD5	(Pan-T)	Positive	Moderate
CD7	(Pan-T)	Positive	Bright
CD8	(Suppressor T)	Negative	Negative
CD56	(NK/Cytotoxic T cells)	Negative	Negative
TCR A/B	(T-cell receptor alpha/beta)	Negative	Negative
TCR G/D	(T-cell receptor gamma/delta)	Negative	Negative
Myeloid/Monocytic Associated Markers
CD11b	(Myeloid/Monocytic)	Negative	Negative
CD11c	(Myeloid/Monocytic)	Negative	Negative
CD13	(Myeloid)	Negative	Negative
CD14	(Monocytic)	Negative	Negative
CD15	(Myeloid/Monocytic)	Negative	Negative
CD16	(Granulocytes/NK)	Negative	Negative
CD33	(Myeloid/Monocytic)	Negative	Negative
CD36	(Monocytic/NRBC/Platelet)	Negative	Negative
CD41	(gpllb/llla)	Negative	Negative
CD42b	(gpIb)	Negative	Negative
CD64	(Myeloid/Monocytic)	Negative	Negative
CD65	(Myeloid/Monocytic)	Negative	Negative
CD66c	(KOR)	Negative	Negative
cyMPO	(Myeloid/Monocytic)	Negative	Negative
Footnotes: N.I. = test result not interpretable; cy = cytoplasmic study; * = intensity of antigen expression: Dim = intensity overlaps that of negative control, Moderate = intensity greater than negative control, Bright = intensity >1.5 log from negative control, Complex = cells of interest show one or more peaks of reactivity, e.g., mix of negative and positive expressers, mix of dim and bright …

## Sheet: Sup Data 3-SJTALL031201 Im.Phen
SJTALL031201
Comments	Flow cytometry on the peripheral blood sample shows that 71% of the events are abnormal cells that express surface and cytoplasmic CD3, CD1A, CD2, CD5 (bright), CD7, CD45 (similar to normal lymphocytes) and CD123. There is no expression of TdT, CD34, CD4, CD8, TCR alpha/beta, TCR gamma/delta, CD19 or cytoplasmic myeloperoxidase.
	The overall features are diagnostic of T lymphoblastic leukemia. While it is unusual for T lymphoblastic leukemias to express surface CD3, have CD45 expression levels similar to normal lymphocytes, and lack expression of TdT and CD34, the cells have a clear blast morphology and express CD1A with no TCR expression.
Lineage Nonspecific Markers		Interpretation	Intensity
CD10	(CALLA)	Negative	Negative
CD25	(IL2 Receptor Alpha Chain)	Negative	Negative
CD34	(Progenitor cell)	Negative	Negative
CD38	(Broadly expressed)	Positive	Bright
CD45	(LCA)	Positive	Bright
CD90	(Stem cell marker)	Negative	Negative
CD117	(Progenitor cell)	Negative	Negative
CD123	(Broadly expressed)	Positive	Complex
CD133	(Progenitor cell)	Negative	Negative
CD235a	(Glycophorin A)	Negative	Negative
HLA-DR	(HLA MHC antigen)	Positive	Moderate
TDT	(Terminal deoxytransferase)	Negative	Negative
B-cell Associated Markers
CD19	(Pan-B)	Negative	Negative
CD20	(B Subset)	Negative	Negative
CD22	(Pan-B)	Negative	Negative
CD58	(B-ALL MRD)	Positive	Bright
CD73	(B-ALL MRD)	Negative	Negative
CD86	(B-ALL MRD)	Negative	Negative
CD200	(B-ALL MRD)	Negative	Negative
cyCD79a	(Pan-B)	Negative	Negative
slg Kappa	(Surface Kappa)	Negative	Negative
slg Lambda	(Surface Lambda)	Negative	Negative
NG2	(B-ALL MRD)	Negative	Negative
TSLP-R	(Ph-like B-ALL)	Negative	Negative
T- and NK-cell Associated Markers
CD1a	(Thymic T)	Positive	Bright
CD2	(Pan-T)	Positive	Bright
CD3	(Mature T)	Positive	Moderate
cyCD3	(Early T)	Positive	Bright
CD4	(Helper T)	Negative	Negative
CD5	(Pan-T)	Positive	Bright
CD7	(Pan-T)	Positive	Bright
CD8	(Suppressor T)	Negative	Negative
CD56	(NK/Cytotoxic T cells)	Negative	Negative
TCR A/B	(T-cell receptor alpha/beta)	Negative	Negative
TCR G/D	(T-cell receptor gamma/delta)	Negative	Negative
Myeloid/Monocytic Associated Markers
CD11b	(Myeloid/Monocytic)	Positive	Dim
CD11c	(Myeloid/Monocytic)	Negative	Negative
CD13	(Myeloid)	Negative	Negative
CD14	(Monocytic)	Negative	Negative
CD15	(Myeloid/Monocytic)	Negative	Negative
CD33	(Myeloid/Monocytic)	Negative	Negative
CD41	(gpllb/llla)	Negative	Negative
CD42b	(gpIb)	Negative	Negative
CD61	(Myeloid/Megakaryocyte)	Negative	Negative
CD64	(Myeloid/Monocytic)	Negative	Negative
CD65	(Myeloid/Monocytic)	Negative	Negative
CD66c	(KOR)	Negative	Negative
cyMPO	(Myeloid/Monocytic)	Negative	Negative
Footnotes: N.I. = test result not interpretable; cy = cytoplasmic study; * = intensity of antigen expression: Dim = intensity overlaps that of negative control, Moderate = intensity greater than negative control, Bright = intensity >1.5 log from negative control, Complex = cells of interest show one or more peaks of reactivity, e.g., mix of negative and positive expressers, mix of dim and bright …

## Sheet: Sup Data 4-metadata
ID	Study	Diagnosis	SPI1 status	NRAS status	KRAS status	HRAS status	NOTCH1 status	Sex	Age (year)	WBC at diag. (/μl)	Sample Type	Sampling	Blast %	PSL response	Mediasternal mass	Relapse	Time to relapse (days)	Outcome	G-band	5’ end	3’ end	DNA breakpoint
TALL023	Seki et al. 2018 Nature Genetics	T-ALL	STMN1-SPI1	WT	G35T/G12V	WT	1676_1676del/3'UTR mut	F	3	182000	BM	Diagnosis	NA	PGR	Yes	Yes	399	Dead	46,XY	STMN1 ex2	SPI1 ex3	chr1:26230681-chr5:47382654
TALL028	Seki et al. 2018 Nature Genetics	T-ALL	STMN1-SPI1	WT	WT	WT	S2467X/L1600P	F	5	17000	BM	Diagnosis	NA	PGR	No	No	-	Alive	46,XX,t(1;11)(p36.1;p11.2)	STMN1 ex2	SPI1 ex3	chr1:26230993-chr5:47383113
TALL027	Seki et al. 2018 Nature Genetics	T-ALL	TCF7-SPI1	G12D/G12S	WT	WT	L1678Q/I1718T/Q2404X	M	7	229200	BM	Diagnosis	NA	PGR	No	Yes	751	Dead	46,XY	TCF7 ex3	SPI1 ex3	chr5:133474323-chr11:47387363
TALL041	Seki et al. 2018 Nature Genetics	T-ALL	TCF7-SPI1	G12D	WT	WT	WT	M	6	333600	BM	Diagnosis	NA	PPR	Yes	Yes	191	Dead	NA	TCF7 ex2	SPI1 ex2	chr5:133454676-chr11:47399654
TALL059	Seki et al. 2018 Nature Genetics	T-ALL	TCF7-SPI1	Q61K	WT	WT	WT	M	3	172600	BM	Diagnosis	NA	PPR	Yes	No	-	Dead	46,XY	TCF7 ex3	SPI1 ex3	chr5:133473905-chr11:47382300
TALL060	Seki et al. 2018 Nature Genetics	T-ALL	TCF7-SPI1	WT	WT	WT	G2292fs/1578_1578del	M	8	457500	BM	Diagnosis	NA	PGR	No	Yes	514	Dead	NA	TCF7 ex3	SPI1 ex3	chr5:133474522-chr11:47391411
TALL070	Seki et al. 2018 Nature Genetics	T-ALL	TCF7-SPI1	WT	WT	WT	S2467fs/L1585P	M	5	389000	BM	Diagnosis	NA	PGR	NA	Yes	411	Dead	46,XY	TCF7 ex3	SPI1 ex3	chr5:133474099-chr11:47383611
SJTALL030263	Autry et al. 2020 Nature Cancer	T-ALL	TCF7-SPI1	WT	WT	WT	WT				PB	Diagnosis	83							TCF7 ex4	SPI1 ex3
SJTALL031201	Autry et al. 2020 Nature Cancer	T-ALL	TCF7-SPI1	WT	WT	WT	L1600P				BM	Diagnosis	78							TCF7 ex4	SPI1 ex3
X09	De Bie et al. 2018 Leukemia	T-ALL	TCF7-SPI1	G12D	WT	WT	F1606ins	M	6	691000	BM	Diagnosis	93						46,XY	TCF7 ex4	SPI1 ex3

## Sheet: Sup Data 5-Nanopore Read Data
Sample_ID	SJTALL031201_D1_TB-19-01906
Total_'pass'_FASTQ_reads	11819509
Cell barcodes searched	813
Cell barcodes detected	775
Total 'pass' reads assigned to a cell barcode 3,175,792.0	3175792
Proportion of 'pass' reads assigned to a cell barcode 26.9%	0.269
Mean reads per detected cell barcode	4097.8
Median reads per detected cell barcode	19
Sample_ID	TCF7 Canonical-reads	TCF7-SPI1 Fusion-reads	Unclassified-reads
SJTALL031201_D1_TB-19-01906	2368815	5245051	4205643

## Sheet: Sup Data 6-Liu_ETP&NonETP GSEA
Gene Signature lists for GSEA analysis based on: "Liu et al 2017, Nature Genetics"
ETP signature genes were considered to be those > 2 fold change and FDR < 0.05 and T-ALL signature genes were considered to be those <-2 fold change and FDR < 0.05.
ETP-ALL signature set			Non-ETPALL Signature set
Genes	Signature		CD1B	nonETP-ALL
PTH2R	ETP-ALL		CD1E	nonETP-ALL
NPR3	ETP-ALL		PTCRA	nonETP-ALL
SUCNR1	ETP-ALL		PTPN3	nonETP-ALL
MYLK4	ETP-ALL		OGN	nonETP-ALL
SLC9A7	ETP-ALL		RAG2	nonETP-ALL
PDGFC	ETP-ALL		ALDH1A2	nonETP-ALL
VWF	ETP-ALL		LEF1	nonETP-ALL
NT5E	ETP-ALL		CD1A	nonETP-ALL
NCAM1	ETP-ALL		PITPNM2	nonETP-ALL
MS4A4E	ETP-ALL		TSHR	nonETP-ALL
ZNF321P	ETP-ALL		CCNI2	nonETP-ALL
TCTEX1D1	ETP-ALL		ARHGAP29	nonETP-ALL
TSPAN13	ETP-ALL		CD8A	nonETP-ALL
SLC45A3	ETP-ALL		NINL	nonETP-ALL
FUT7	ETP-ALL		CD5	nonETP-ALL
CD33	ETP-ALL		AQP3	nonETP-ALL
ERMP1	ETP-ALL		SUSD4	nonETP-ALL
PTGS1	ETP-ALL		SIT1	nonETP-ALL
ANO2	ETP-ALL		PLCL1	nonETP-ALL
GSN	ETP-ALL		PCDH9	nonETP-ALL
CMTM4	ETP-ALL		WNK2	nonETP-ALL
IL18	ETP-ALL		AC079612.1	nonETP-ALL
MMP28	ETP-ALL		TMEM132D	nonETP-ALL
BTK	ETP-ALL		SIX6	nonETP-ALL
ADAMTS14	ETP-ALL		MAL	nonETP-ALL
DUSP3	ETP-ALL		SPOCD1	nonETP-ALL
C9orf139	ETP-ALL		SMPD3	nonETP-ALL
LHFPL2	ETP-ALL		IL4	nonETP-ALL
ITGA9	ETP-ALL		VIPR2	nonETP-ALL
ZNF185	ETP-ALL		RASGRP1	nonETP-ALL
EMP1	ETP-ALL		PLEKHA7	nonETP-ALL
S100Z	ETP-ALL		HKDC1	nonETP-ALL
APBA1	ETP-ALL		CCDC74A	nonETP-ALL
ITGB5	ETP-ALL		CPA4	nonETP-ALL
MMP7	ETP-ALL		RASSF6	nonETP-ALL
CIITA	ETP-ALL		CHRNA3	nonETP-ALL
KYNU	ETP-ALL		LCK	nonETP-ALL
ANKRD33B	ETP-ALL		GJC1	nonETP-ALL
FRY	ETP-ALL		SORT1	nonETP-ALL
TMEM150B	ETP-ALL		RAPGEF5	nonETP-ALL
PRR5L	ETP-ALL		STAG3	nonETP-ALL
FLT3	ETP-ALL		TFAP2C	nonETP-ALL
LILRA2	ETP-ALL		C14orf39	nonETP-ALL
DEPTOR	ETP-ALL		ANKRD1	nonETP-ALL
GGT5	ETP-ALL		ADAM33	nonETP-ALL
HSD3B7	ETP-ALL		USP44	nonETP-ALL
SLC2A5	ETP-ALL		AEBP1	nonETP-ALL
SH3RF1	ETP-ALL		PARD3	nonETP-ALL
METTL7A	ETP-ALL		CFTR	nonETP-ALL
STAR	ETP-ALL		DDR1	nonETP-ALL
ADCY9	ETP-ALL		PKIA	nonETP-ALL
LOXL3	ETP-ALL		ANKFN1	nonETP-ALL
MACC1	ETP-ALL		39692	nonETP-ALL
PROSER2	ETP-ALL		ADAMTS17	nonETP-ALL
FHL3	ETP-ALL		CYP2U1	nonETP-ALL
TF	ETP-ALL		ASIC1	nonETP-ALL
ACTN4	ETP-ALL		SLC16A2	nonETP-ALL
EYS	ETP-ALL		C3orf52	nonETP-ALL
MOB3B	ETP-ALL		GPC3	nonETP-ALL
MN1	ETP-ALL		RAG1	nonETP-ALL
STARD9	ETP-ALL		ANTXR1	nonETP-ALL
DRAM1	ETP-ALL		ZP1	nonETP-ALL
HSH2D	ETP-ALL		GLB1L3	nonETP-ALL
HGF	ETP-ALL		NOTCH3	nonETP-ALL
PRSS57	ETP-ALL		CEP128	nonETP-ALL
TMEM38A	ETP-ALL		CPVL	nonETP-ALL
GUCY2D	ETP-ALL		OR10T2	nonETP-ALL
KIF26B	ETP-ALL		EPHX4	nonETP-ALL
CXorf21	ETP-ALL		NLGN4Y	nonETP-ALL
ATP8B4	ETP-ALL		ARHGAP19-SLIT1	nonETP-ALL
HOXA13	ETP-ALL		CHRNB4	nonETP-ALL
SH3TC2	ETP-ALL		DBH	nonETP-ALL
ITGAM	ETP-ALL		C6orf223	nonETP-ALL
ADRB2	ETP-ALL		REG4	nonETP-ALL
LATS2	ETP-ALL		CD1D	nonETP-ALL
KANK1	ETP-ALL		RGPD1	nonETP-ALL
LRRK1	ETP-ALL		ISL2	nonETP-ALL
MEX3B	ETP-ALL		SUCLG2	nonETP-ALL
RGS13	ETP-ALL		SERHL2	nonETP-ALL
NYNRIN	ETP-ALL		RGPD2	nonETP-ALL
MLC1	ETP-ALL		SLIT1	nonETP-ALL
IL3RA	ETP-ALL		RIMS2	nonETP-ALL
LHX6	ETP-ALL		PLXDC1	nonETP-ALL
DOCK3	ETP-ALL		FBLN7	nonETP-ALL
IGFBP7	ETP-ALL		SLC32A1	nonETP-ALL
C1orf127	ETP-ALL		DMPK	nonETP-ALL
PTH1R	ETP-ALL		FXYD2	nonETP-ALL
CXCL12	ETP-ALL		GLB1L2	nonETP-ALL
CCND1	ETP-ALL		CPA5	nonETP-ALL
GBP4	ETP-ALL		SLAIN1	nonETP-ALL
REPS2	ETP-ALL		HMGN5	nonETP-ALL
PLD4	ETP-ALL		ASPDH	nonETP-ALL
C1QTNF4	ETP-ALL		HNRNPLL	nonETP-ALL
ICAM5	ETP-ALL		TMPRSS2	nonETP-ALL
RSPO4	ETP-ALL		PCSK5	nonETP-ALL
FES	ETP-ALL		ABCA4	nonETP-ALL
MUC19	ETP-ALL		FAT1	nonETP-ALL
LPCAT2	ETP-ALL		NLGN4X	nonETP-ALL
CRHBP	ETP-ALL		FA2H	nonETP-ALL
HDAC9	ETP-ALL		NUP62CL	nonETP-ALL
GBP5	ETP-ALL		METRN	nonETP-ALL
ACY3	ETP-ALL		DENND2D	nonETP-ALL
KANK2	ETP-ALL		PAX9	nonETP-ALL
DHX32	ETP-ALL		CD4	nonETP-ALL
FCER1A	ETP-ALL		KANK4	nonETP-ALL
MCTP2	ETP-ALL		SARDH	nonETP-ALL
B3GNT8	ETP-ALL		TTC16	nonETP-ALL
COL14A1	ETP-ALL		PDCD1	nonETP-ALL
AGR2	ETP-ALL		RORC	nonETP-ALL
SPATC1	ETP-ALL		DAB2IP	nonETP-ALL
PIGR	ETP-ALL		BMPR1B	nonETP-ALL
IQGAP2	ETP-ALL		ZDHHC15	nonETP-ALL
VCL	ETP-ALL		PODN	nonETP-ALL
EGF	ETP-ALL		POF1B	nonETP-ALL
IL18R1	ETP-ALL		IGFBP2	nonETP-ALL
CSPG4	ETP-ALL		MEGF11	nonETP-ALL
PDE4B	ETP-ALL		ELOVL4	nonETP-ALL
SERPINB6	ETP-ALL		ITIH3	nonETP-ALL
KLHL13	ETP-ALL		CD1C	nonETP-ALL
MGLL	ETP-ALL		JAM3	nonETP-ALL
LGALS12	ETP-ALL		RIPK4	nonETP-ALL
DUSP5	ETP-ALL		MYH10	nonETP-ALL
BLNK	ETP-ALL		HRK	nonETP-ALL
TSPAN32	ETP-ALL		KCNG3	nonETP-ALL
DYTN	ETP-ALL		SKAP1	nonETP-ALL
HAVCR2	ETP-ALL		GCHFR	nonETP-ALL
STX3	ETP-ALL		FAM173A	nonETP-ALL
RASGRP4	ETP-ALL		CNN3	nonETP-ALL
PSTPIP2	ETP-ALL		DGKH	nonETP-ALL
LAT2	ETP-ALL		GFRA4	nonETP-ALL
CCPG1	ETP-ALL		FAM27B	nonETP-ALL
MAP3K8	ETP-ALL		IRS1	nonETP-ALL
PRKAG2	ETP-ALL		L1TD1	nonETP-ALL
ANGPT2	ETP-ALL		TUSC3	nonETP-ALL
ZDHHC14	ETP-ALL		EPHX2	nonETP-ALL
SLC17A9	ETP-ALL		ROBO1	nonETP-ALL
SAMD14	ETP-ALL		CDON	nonETP-ALL
ANKRD65	ETP-ALL		S1PR1	nonETP-ALL
INPP4B	ETP-ALL		CLGN	nonETP-ALL
IRF5	ETP-ALL		SCG2	nonETP-ALL
FRRS1	ETP-ALL		JAKMIP1	nonETP-ALL
PRAM1	ETP-ALL		PLEKHG1	nonETP-ALL
CTSW	ETP-ALL		NCKAP1	nonETP-ALL
OGFRL1	ETP-ALL		PSAT1	nonETP-ALL
TGFBR1	ETP-ALL		NSG1	nonETP-ALL
NAV2	ETP-ALL		DNAH17	nonETP-ALL
GAS6	ETP-ALL		C17orf51	nonETP-ALL
SORBS1	ETP-ALL		PRUNE2	nonETP-ALL
PRODH	ETP-ALL		LRP6	nonETP-ALL
ACTA2	ETP-ALL		TMSB15A	nonETP-ALL
MEF2C	ETP-ALL		ECHDC2	nonETP-ALL
MMRN1	ETP-ALL		SLAMF1	nonETP-ALL
CDK15	ETP-ALL		CMTM8	nonETP-ALL
CSRP2	ETP-ALL		ZFYVE9	nonETP-ALL
GNA14	ETP-ALL		RND2	nonETP-ALL
ADORA3	ETP-ALL		FAM149A	nonETP-ALL
PTGER2	ETP-ALL		PTPRM	nonETP-ALL
ABCB1	ETP-ALL		TDRD9	nonETP-ALL
GNG7	ETP-ALL		BEST3	nonETP-ALL
TMEM220	ETP-ALL		RASAL1	nonETP-ALL
LRP5L	ETP-ALL		EXPH5	nonETP-ALL
NCF4	ETP-ALL		SLC29A1	nonETP-ALL
SNTB1	ETP-ALL		ADAMTS19	nonETP-ALL
MAN1A1	ETP-ALL		CD27	nonETP-ALL
ZNF165	ETP-ALL		GRIP1	nonETP-ALL
XYLT1	ETP-ALL		CD28	nonETP-ALL
TNS3	ETP-ALL		CCDC152	nonETP-ALL
MILR1	ETP-ALL		MAP3K9	nonETP-ALL
LPAR4	ETP-ALL		BEX1	nonETP-ALL
SLC27A2	ETP-ALL		CDC42BPA	nonETP-ALL
OR52N4	ETP-ALL		CDH23	nonETP-ALL
CD300LF	ETP-ALL		PGPEP1L	nonETP-ALL
ANTXR2	ETP-ALL		SH3GL3	nonETP-ALL
PDE3A	ETP-ALL		MOCS1	nonETP-ALL
PPP1R3G	ETP-ALL		CD8B	nonETP-ALL
MBP	ETP-ALL		DMBT1	nonETP-ALL
HHEX	ETP-ALL		GNG4	nonETP-ALL
TLR6	ETP-ALL		ANTXRL	nonETP-ALL
ARHGEF40	ETP-ALL		DAB1	nonETP-ALL
EGFL7	ETP-ALL		CR2	nonETP-ALL
GPT2	ETP-ALL		PON1	nonETP-ALL
CEBPA	ETP-ALL		GJB2	nonETP-ALL
TIE1	ETP-ALL		KIF3A	nonETP-ALL
SYTL2	ETP-ALL		TRAM1L1	nonETP-ALL
LTBP2	ETP-ALL		STEAP1B	nonETP-ALL
KIT	ETP-ALL		RPL39L	nonETP-ALL
ZCCHC14	ETP-ALL		GCNT4	nonETP-ALL
CNTNAP5	ETP-ALL		SERTAD4	nonETP-ALL
INHBA	ETP-ALL		PPP1R1C	nonETP-ALL
RYR2	ETP-ALL		FAM27E3	nonETP-ALL
TC2N	ETP-ALL		LRP4	nonETP-ALL
BDNF	ETP-ALL		NOVA1	nonETP-ALL
LYN	ETP-ALL		MAGI3	nonETP-ALL
CXCL2	ETP-ALL		CD40LG	nonETP-ALL
ADCY4	ETP-ALL		RGPD3	nonETP-ALL
EFHC2	ETP-ALL		TMEM26	nonETP-ALL
CATSPERB	ETP-ALL		LSAMP	nonETP-ALL
CCDC80	ETP-ALL		SOWAHA	nonETP-ALL
IRGM	ETP-ALL		CACNB2	nonETP-ALL
DLX1	ETP-ALL		DLEU7	nonETP-ALL
GNAI1	ETP-ALL		PRKCA	nonETP-ALL
CD5L	ETP-ALL		RCBTB2	nonETP-ALL
SALL4	ETP-ALL		MPPED2	nonETP-ALL
ADRA2A	ETP-ALL		SHROOM1	nonETP-ALL
TNFRSF11A	ETP-ALL		PI16	nonETP-ALL
DLL1	ETP-ALL		ID1	nonETP-ALL
OLFML2B	ETP-ALL		KCNK12	nonETP-ALL
VCAM1	ETP-ALL		ZNF423	nonETP-ALL
NOG	ETP-ALL		STOX2	nonETP-ALL
LINGO2	ETP-ALL		OGDHL	nonETP-ALL
TENM2	ETP-ALL		SLC7A3	nonETP-ALL
CCDC149	ETP-ALL		GPR162	nonETP-ALL
ZG16B	ETP-ALL		EPHA5	nonETP-ALL
PARVA	ETP-ALL		KSR2	nonETP-ALL
ACSM3	ETP-ALL		ATP6V0A4	nonETP-ALL
ANGPT1	ETP-ALL		EIF5A2	nonETP-ALL
LOXL4	ETP-ALL		SYT1	nonETP-ALL
WDFY4	ETP-ALL		GALM	nonETP-ALL
CSF2RA	ETP-ALL		TSPYL5	nonETP-ALL
DUSP27	ETP-ALL		HS6ST2	nonETP-ALL
TMCC3	ETP-ALL		LY6H	nonETP-ALL
SYT2	ETP-ALL		ANXA5	nonETP-ALL
SHOX2	ETP-ALL		FBXL7	nonETP-ALL
LY86	ETP-ALL		GAD2	nonETP-ALL
A2M	ETP-ALL		NPAS2	nonETP-ALL
EMX2	ETP-ALL		CACNA1I	nonETP-ALL
CD180	ETP-ALL		STRA6	nonETP-ALL
SLCO5A1	ETP-ALL		DSCAML1	nonETP-ALL
NWD1	ETP-ALL		ROR1	nonETP-ALL
CYB561	ETP-ALL		NKAIN4	nonETP-ALL
BCAM	ETP-ALL		KCNK1	nonETP-ALL
COL23A1	ETP-ALL		CR1	nonETP-ALL
FOXC1	ETP-ALL		FAM182B	nonETP-ALL
PANX2	ETP-ALL		AARD	nonETP-ALL
UBE2F-SCLY	ETP-ALL		VWA2	nonETP-ALL
CCND2	ETP-ALL		HIST3H2A	nonETP-ALL
PYGL	ETP-ALL		LINGO4	nonETP-ALL
HAVCR1	ETP-ALL		FAM27C	nonETP-ALL
DHRS9	ETP-ALL		KLKB1	nonETP-ALL
HEPH	ETP-ALL		HOMER1	nonETP-ALL
URAD	ETP-ALL		FLRT3	nonETP-ALL
FAM43A	ETP-ALL		ID3	nonETP-ALL
KCNJ5	ETP-ALL		PSD	nonETP-ALL
MAF	ETP-ALL		PTGDR	nonETP-ALL
SPDYE4	ETP-ALL		DRAXIN	nonETP-ALL
C11orf21	ETP-ALL		PTCH1	nonETP-ALL
CRB2	ETP-ALL		PLEKHH2	nonETP-ALL
ISM1	ETP-ALL		TNS4	nonETP-ALL
AP003774.4	ETP-ALL		FAM114A1	nonETP-ALL
FOSL2	ETP-ALL		ST8SIA2	nonETP-ALL
CD244	ETP-ALL		STAC	nonETP-ALL
GPRC5C	ETP-ALL		TENM1	nonETP-ALL
AOC1	ETP-ALL		ST6GALNAC1	nonETP-ALL
LGR5	ETP-ALL		CSMD1	nonETP-ALL
ZNF385D	ETP-ALL		ASAH2B	nonETP-ALL
CCR3	ETP-ALL		SLC29A4	nonETP-ALL
MATK	ETP-ALL		FRZB	nonETP-ALL
EQTN	ETP-ALL		IGFBP5	nonETP-ALL
NGFR	ETP-ALL		AXIN2	nonETP-ALL
RNASE1	ETP-ALL		KIAA1211L	nonETP-ALL
SPARC	ETP-ALL		GCSAM	nonETP-ALL
PTPRO	ETP-ALL		SHISA2	nonETP-ALL
ZBTB16	ETP-ALL		PEX5L	nonETP-ALL
CLEC4M	ETP-ALL		TLR5	nonETP-ALL
HOPX	ETP-ALL		RPS6KA6	nonETP-ALL
ANPEP	ETP-ALL		HMHB1	nonETP-ALL
IFI44L	ETP-ALL		ZNF205	nonETP-ALL
CRYBB1	ETP-ALL		PTPRU	nonETP-ALL
VWA1	ETP-ALL		VPS37D	nonETP-ALL
ZNF516	ETP-ALL		HIST3H2BB	nonETP-ALL
SLC46A1	ETP-ALL		AASS	nonETP-ALL
SIGLEC12	ETP-ALL		MUC5B	nonETP-ALL
CAPNS2	ETP-ALL		PTPRF	nonETP-ALL
PHACTR1	ETP-ALL		NPPC	nonETP-ALL
BMPER	ETP-ALL		TLX1	nonETP-ALL
MAP7	ETP-ALL		BATF3	nonETP-ALL
MS4A3	ETP-ALL		ARSE	nonETP-ALL
PLTP	ETP-ALL		ZDBF2	nonETP-ALL
GRB14	ETP-ALL		PCDHB2	nonETP-ALL
SHANK3	ETP-ALL		PRKG2	nonETP-ALL
ERRFI1	ETP-ALL		AKAP12	nonETP-ALL
PDZD2	ETP-ALL		XG	nonETP-ALL
EPHB3	ETP-ALL		MYOZ1	nonETP-ALL
UNC79	ETP-ALL		PAWR	nonETP-ALL
TNFRSF12A	ETP-ALL		COL9A3	nonETP-ALL
KCNH4	ETP-ALL		PCDHB13	nonETP-ALL
IL1RL1	ETP-ALL		SLFN5	nonETP-ALL
CYTL1	ETP-ALL		NDRG4	nonETP-ALL
NEK5	ETP-ALL		IL36G	nonETP-ALL
SAMD11	ETP-ALL		TRABD2B	nonETP-ALL
CABLES1	ETP-ALL		BMP3	nonETP-ALL
TIMD4	ETP-ALL		GTSCR1	nonETP-ALL
SPOPL	ETP-ALL		TEX19	nonETP-ALL
CACNA2D4	ETP-ALL		FRMPD4	nonETP-ALL
HLX	ETP-ALL		PLLP	nonETP-ALL
REP15	ETP-ALL		CELF5	nonETP-ALL
TRDN	ETP-ALL		KCNIP3	nonETP-ALL
PALM	ETP-ALL		STXBP1	nonETP-ALL
SGCD	ETP-ALL		TMPRSS7	nonETP-ALL
FPGT-TNNI3K	ETP-ALL		PTPN13	nonETP-ALL
GDF15	ETP-ALL		MAT1A	nonETP-ALL
RGS18	ETP-ALL		ADAMTSL1	nonETP-ALL
CSF2RB	ETP-ALL		ARHGEF4	nonETP-ALL
ACR	ETP-ALL		KCNJ12	nonETP-ALL
NPAS3	ETP-ALL		EREG	nonETP-ALL
SLC24A3	ETP-ALL		POU3F2	nonETP-ALL
COL24A1	ETP-ALL		IGSF22	nonETP-ALL
ZBTB46	ETP-ALL		SNTG2	nonETP-ALL
NLRP7	ETP-ALL		C2orf40	nonETP-ALL
GAD1	ETP-ALL		CHRNA2	nonETP-ALL
CCNA1	ETP-ALL		IGSF9B	nonETP-ALL
C3orf14	ETP-ALL		ARHGAP39	nonETP-ALL
TTLL6	ETP-ALL		GPR101	nonETP-ALL
SHH	ETP-ALL		CHN1	nonETP-ALL
FAM49A	ETP-ALL		SNX25	nonETP-ALL
KIR3DX1	ETP-ALL		TXNDC8	nonETP-ALL
TNR	ETP-ALL		ATCAY	nonETP-ALL
CRIM1	ETP-ALL		TMTC2	nonETP-ALL
PDGFRA	ETP-ALL		RNF152	nonETP-ALL
EDIL3	ETP-ALL		MYT1	nonETP-ALL
KIRREL3	ETP-ALL		SOGA3	nonETP-ALL
PPP1R14C	ETP-ALL		MTNR1A	nonETP-ALL
CACNA1D	ETP-ALL		B3GAT1	nonETP-ALL
DIRAS1	ETP-ALL		CAPSL	nonETP-ALL
MAG	ETP-ALL		KIAA1671	nonETP-ALL
NLRP2	ETP-ALL		HIST1H4F	nonETP-ALL
TEK	ETP-ALL		CXXC4	nonETP-ALL
MITF	ETP-ALL		AADAT	nonETP-ALL
VWA5A	ETP-ALL		KCNF1	nonETP-ALL
CCDC148	ETP-ALL		HEPACAM	nonETP-ALL
DOCK6	ETP-ALL		KCNN2	nonETP-ALL
PPP2R2B	ETP-ALL		BCHE	nonETP-ALL
TBX10	ETP-ALL		KIF5A	nonETP-ALL
AHR	ETP-ALL		LAMP3	nonETP-ALL
TMC3	ETP-ALL		GALNT9	nonETP-ALL
FGF7	ETP-ALL		LRRC38	nonETP-ALL
SPINK2	ETP-ALL		BEX5	nonETP-ALL
POU2F3	ETP-ALL		ULBP1	nonETP-ALL
GLYATL2	ETP-ALL		HMGA2	nonETP-ALL
KBTBD12	ETP-ALL		CLCA1	nonETP-ALL
MEIS3	ETP-ALL		FAM110C	nonETP-ALL
SLC16A9	ETP-ALL		SLC1A7	nonETP-ALL
ALDH3A2	ETP-ALL		XCL1	nonETP-ALL
NRP1	ETP-ALL		MECOM	nonETP-ALL
CSN1S1	ETP-ALL		NEO1	nonETP-ALL
TNFSF15	ETP-ALL		HES4	nonETP-ALL
EVC2	ETP-ALL		NKX2-1	nonETP-ALL
OR2T8	ETP-ALL		TENM3	nonETP-ALL
NEK6	ETP-ALL		MAGI2	nonETP-ALL
SDK2	ETP-ALL		AVPR1A	nonETP-ALL
ATP8B1	ETP-ALL		PTGES	nonETP-ALL
BMP6	ETP-ALL		DPP4	nonETP-ALL
CLECL1	ETP-ALL		ABCG4	nonETP-ALL
ITGA8	ETP-ALL		GPR63	nonETP-ALL
FOLR2	ETP-ALL		BOLL	nonETP-ALL
IRAK3	ETP-ALL		RASSF8	nonETP-ALL
TMEM64	ETP-ALL		CHI3L2	nonETP-ALL
RD3	ETP-ALL		DCLK2	nonETP-ALL
ST6GALNAC3	ETP-ALL		FGD1	nonETP-ALL
GOLGA8Q	ETP-ALL		VLDLR	nonETP-ALL
MXRA7	ETP-ALL		ENAH	nonETP-ALL
CDYL2	ETP-ALL		RAP1GAP	nonETP-ALL
GAPT	ETP-ALL		SBSPON	nonETP-ALL
MS4A4A	ETP-ALL		NUDT11	nonETP-ALL
MEGF10	ETP-ALL		THEMIS	nonETP-ALL
CYP2F1	ETP-ALL		FRMD5	nonETP-ALL
HTRA3	ETP-ALL		CXADR	nonETP-ALL
COL6A6	ETP-ALL		STXBP5L	nonETP-ALL
ACOT11	ETP-ALL		SCN5A	nonETP-ALL
SLCO2B1	ETP-ALL		PAX6	nonETP-ALL
TP63	ETP-ALL		OR2D2	nonETP-ALL
IL1R1	ETP-ALL		EPB41L4A	nonETP-ALL
CD276	ETP-ALL		OR2AG2	nonETP-ALL
GRIN2B	ETP-ALL		TMEM247	nonETP-ALL
TNN	ETP-ALL		ADAMTSL2	nonETP-ALL
OR1L8	ETP-ALL		WNT8B	nonETP-ALL
STYK1	ETP-ALL		SHISA9	nonETP-ALL
GIPC3	ETP-ALL		KDELR3	nonETP-ALL
PTGER3	ETP-ALL		ARHGEF26	nonETP-ALL
COL15A1	ETP-ALL		HUNK	nonETP-ALL
PRKG1	ETP-ALL		C14orf132	nonETP-ALL
TRIM71	ETP-ALL		HTR5A	nonETP-ALL
SLC5A9	ETP-ALL		F11	nonETP-ALL
GOLGA8O	ETP-ALL		TUSC1	nonETP-ALL
CYP2C8	ETP-ALL		RGMB	nonETP-ALL
ALPK2	ETP-ALL		DTX1	nonETP-ALL
CAV1	ETP-ALL		SLC6A15	nonETP-ALL
GOLGA8R	ETP-ALL		LZTS1	nonETP-ALL
CCR2	ETP-ALL		THSD7B	nonETP-ALL
HPGDS	ETP-ALL		PRTG	nonETP-ALL
LDLRAD2	ETP-ALL		CDHR1	nonETP-ALL
UBE2QL1	ETP-ALL		MEIS1	nonETP-ALL
DUSP15	ETP-ALL		PFN2	nonETP-ALL
FAM81B	ETP-ALL		HIST1H4G	nonETP-ALL
CD34	ETP-ALL		AGBL1	nonETP-ALL
OXER1	ETP-ALL		SPRY4	nonETP-ALL
FANK1	ETP-ALL		CATSPER4	nonETP-ALL
MISP	ETP-ALL		PCDHB8	nonETP-ALL
RAB27B	ETP-ALL		GRIA1	nonETP-ALL
HOXC10	ETP-ALL		TMEM213	nonETP-ALL
GOLGA8M	ETP-ALL		TSPAN1	nonETP-ALL
MYCN	ETP-ALL		PDE10A	nonETP-ALL
SHD	ETP-ALL		LRRC10B	nonETP-ALL
SLC9A3	ETP-ALL		LARP6	nonETP-ALL
CYGB	ETP-ALL		KCNC2	nonETP-ALL
FRK	ETP-ALL		JPH1	nonETP-ALL
TIFAB	ETP-ALL		TMEM155	nonETP-ALL
CYP27C1	ETP-ALL		KLK1	nonETP-ALL
L3MBTL4	ETP-ALL		MUC3A	nonETP-ALL
CLNK	ETP-ALL		SLC7A4	nonETP-ALL
LTK	ETP-ALL		BEGAIN	nonETP-ALL
FKBP10	ETP-ALL		SYT7	nonETP-ALL
MORC1	ETP-ALL		OR6A2	nonETP-ALL
GPR55	ETP-ALL		PPP1R9A	nonETP-ALL
RASD1	ETP-ALL		HOXB2	nonETP-ALL
JUP	ETP-ALL		FILIP1L	nonETP-ALL
FAM110B	ETP-ALL		SYNM	nonETP-ALL
OLIG1	ETP-ALL		FBXL16	nonETP-ALL
TPSD1	ETP-ALL		DBX1	nonETP-ALL
OR1B1	ETP-ALL		FAM135B	nonETP-ALL
GCSAML	ETP-ALL		AMER2	nonETP-ALL
TMEM74B	ETP-ALL		PCDHB16	nonETP-ALL
MYO18B	ETP-ALL		NPTX2	nonETP-ALL
SDC1	ETP-ALL		DAAM2	nonETP-ALL
SERPINE2	ETP-ALL		PPP1R17	nonETP-ALL
GP1BA	ETP-ALL		ASS1	nonETP-ALL
KLHL33	ETP-ALL		MAP2	nonETP-ALL
FOXL1	ETP-ALL		PCDHB4	nonETP-ALL
AP1M2	ETP-ALL		TCERG1L	nonETP-ALL
GFRA2	ETP-ALL		GJB6	nonETP-ALL
LAMB4	ETP-ALL		TOM1L1	nonETP-ALL
LCN6	ETP-ALL		KAZN	nonETP-ALL
STK32B	ETP-ALL		PLA2G2C	nonETP-ALL
SLCO1C1	ETP-ALL		RBMXL2	nonETP-ALL
LRP3	ETP-ALL		NETO2	nonETP-ALL
P2RY6	ETP-ALL		FRAS1	nonETP-ALL
TPSAB1	ETP-ALL		MC4R	nonETP-ALL
CNKSR3	ETP-ALL		HEY1	nonETP-ALL
MAMLD1	ETP-ALL		APOBEC4	nonETP-ALL
ERBB4	ETP-ALL		CCR8	nonETP-ALL
MPPED1	ETP-ALL		FAM189A1	nonETP-ALL
HIGD1C	ETP-ALL		CLUL1	nonETP-ALL
IGFBP3	ETP-ALL		ASPG	nonETP-ALL
SAMD5	ETP-ALL		ELAVL4	nonETP-ALL
GOLGA8N	ETP-ALL		GAS2	nonETP-ALL
MS4A2	ETP-ALL		PRB3	nonETP-ALL
SIGLEC11	ETP-ALL		COL4A3	nonETP-ALL
SLC8A3	ETP-ALL		NMU	nonETP-ALL
NAV3	ETP-ALL		RNF212	nonETP-ALL
OR2T33	ETP-ALL		RTP3	nonETP-ALL
TNFRSF19	ETP-ALL		SORBS2	nonETP-ALL
TCHHL1	ETP-ALL		TMIGD1	nonETP-ALL
NXPE2	ETP-ALL		VGLL3	nonETP-ALL
ABCB11	ETP-ALL		C9	nonETP-ALL
HAAO	ETP-ALL		SLC6A3	nonETP-ALL
RAB17	ETP-ALL		GCK	nonETP-ALL
PARD6G	ETP-ALL		NLRP14	nonETP-ALL
LINGO3	ETP-ALL		TSPAN6	nonETP-ALL
SORCS1	ETP-ALL		ZNF229	nonETP-ALL
SLC44A3	ETP-ALL		TMEM98	nonETP-ALL
FABP3	ETP-ALL		ZNF215	nonETP-ALL
SULF1	ETP-ALL		TDRD1	nonETP-ALL
NLRP11	ETP-ALL		RARRES2	nonETP-ALL
C1QA	ETP-ALL		GRM8	nonETP-ALL
SSPN	ETP-ALL		TMPRSS6	nonETP-ALL
CLEC12A	ETP-ALL		PCDH19	nonETP-ALL
PDLIM1	ETP-ALL		CLDN10	nonETP-ALL
SRPK3	ETP-ALL		CPA1	nonETP-ALL
DPP10	ETP-ALL		SLC34A1	nonETP-ALL
GPR176	ETP-ALL		SDR42E1	nonETP-ALL
TBATA	ETP-ALL		LRCH2	nonETP-ALL
SV2B	ETP-ALL		CNNM1	nonETP-ALL
SERPING1	ETP-ALL		TCEAL5	nonETP-ALL
ELN	ETP-ALL		SERPINB2	nonETP-ALL
PPBP	ETP-ALL		ANXA8L1	nonETP-ALL
SHE	ETP-ALL		CXCL6	nonETP-ALL
NNMT	ETP-ALL		NTNG1	nonETP-ALL
GOLGA8S	ETP-ALL		ATRNL1	nonETP-ALL
ERVMER34-1	ETP-ALL		PPM1E	nonETP-ALL
PTPRB	ETP-ALL		CERKL	nonETP-ALL
BAALC	ETP-ALL		EFEMP1	nonETP-ALL
GOLGA8J	ETP-ALL		CHST1	nonETP-ALL
CHL1	ETP-ALL		GCM1	nonETP-ALL
PRSS50	ETP-ALL		TTBK1	nonETP-ALL
TFEC	ETP-ALL		PNMA2	nonETP-ALL
NTRK1	ETP-ALL		RASL11B	nonETP-ALL
PF4V1	ETP-ALL		GPC4	nonETP-ALL
C1QC	ETP-ALL		OR5AU1	nonETP-ALL
GJA1	ETP-ALL		KCNS3	nonETP-ALL
XKR3	ETP-ALL		LRRC10	nonETP-ALL
TMEM132E	ETP-ALL		NUDT10	nonETP-ALL
MSX1	ETP-ALL		PPARG	nonETP-ALL
HCRTR1	ETP-ALL		LIN28B	nonETP-ALL
KLHL30	ETP-ALL		EPHA10	nonETP-ALL
LRP1B	ETP-ALL		IL2	nonETP-ALL
KIAA0087	ETP-ALL		GABRB3	nonETP-ALL
TJP1	ETP-ALL		LRRC14B	nonETP-ALL
MYL9	ETP-ALL		MAGEE2	nonETP-ALL
EYA1	ETP-ALL		CPEB1	nonETP-ALL
KCNJ16	ETP-ALL		ZNF502	nonETP-ALL
LYVE1	ETP-ALL		RND3	nonETP-ALL
PRDM6	ETP-ALL		OPN5	nonETP-ALL
LIMCH1	ETP-ALL		PCDHB3	nonETP-ALL
C1orf141	ETP-ALL		NPY	nonETP-ALL
CALY	ETP-ALL		CCDC33	nonETP-ALL
NFASC	ETP-ALL		FAM163B	nonETP-ALL
EVX1	ETP-ALL		MAB21L1	nonETP-ALL
TRAPPC3L	ETP-ALL		ESRP1	nonETP-ALL
ZNF648	ETP-ALL		PCDHB7	nonETP-ALL
ALDH1A3	ETP-ALL		PRKAA2	nonETP-ALL
CUX2	ETP-ALL		KCNT2	nonETP-ALL
TAS2R8	ETP-ALL		COL22A1	nonETP-ALL
GDNF	ETP-ALL		CEND1	nonETP-ALL
CDH17	ETP-ALL		FBXO17	nonETP-ALL
HOXC11	ETP-ALL		FRMD7	nonETP-ALL
SLC25A18	ETP-ALL		IRX6	nonETP-ALL
CADPS2	ETP-ALL		F2RL3	nonETP-ALL
PCDH17	ETP-ALL		PHACTR3	nonETP-ALL
KCNG2	ETP-ALL		MAGI1	nonETP-ALL
SIGLEC6	ETP-ALL		KIAA1549L	nonETP-ALL
SNCAIP	ETP-ALL		FMOD	nonETP-ALL
CLEC12B	ETP-ALL		GLI3	nonETP-ALL
CLEC9A	ETP-ALL		SALL3	nonETP-ALL
PTPRG	ETP-ALL		C1QL1	nonETP-ALL
GPR85	ETP-ALL		ATP4B	nonETP-ALL
CDX2	ETP-ALL		BARX2	nonETP-ALL
TTLL8	ETP-ALL		ZNF285	nonETP-ALL
PRSS1	ETP-ALL		SLITRK1	nonETP-ALL
EBF4	ETP-ALL		IRX1	nonETP-ALL
PCSK2	ETP-ALL		C1QTNF7	nonETP-ALL
SLCO2A1	ETP-ALL		UCHL1	nonETP-ALL
EDA	ETP-ALL		PCDH8	nonETP-ALL
C1QB	ETP-ALL		SCIN	nonETP-ALL
RAMP1	ETP-ALL		TRPC3	nonETP-ALL
COX8C	ETP-ALL		SRY	nonETP-ALL
S100A16	ETP-ALL		LIPG	nonETP-ALL
CLEC14A	ETP-ALL		CTTNBP2	nonETP-ALL
ZNF541	ETP-ALL		NBPF4	nonETP-ALL
WFDC1	ETP-ALL		SOWAHB	nonETP-ALL
PRR18	ETP-ALL		ETNPPL	nonETP-ALL
ZNF366	ETP-ALL		TUBA3D	nonETP-ALL
KBTBD13	ETP-ALL		CACNG4	nonETP-ALL
CACNA2D3	ETP-ALL		TCP11X1	nonETP-ALL
FGFR2	ETP-ALL		NPNT	nonETP-ALL
EBF3	ETP-ALL		HEY2	nonETP-ALL
LYG2	ETP-ALL		OLIG3	nonETP-ALL
CDH13	ETP-ALL		GALNT18	nonETP-ALL
PTX4	ETP-ALL		BTC	nonETP-ALL
INSL4	ETP-ALL		C8B	nonETP-ALL
COL2A1	ETP-ALL		GPR37	nonETP-ALL
IBSP	ETP-ALL		ERVW-1	nonETP-ALL
LAMP5	ETP-ALL		TRHDE	nonETP-ALL
ATP6V1B1	ETP-ALL		TCP11X2	nonETP-ALL
HOXC8	ETP-ALL		SOX11	nonETP-ALL
HOXC9	ETP-ALL		C5orf17	nonETP-ALL
KRT72	ETP-ALL		ATP2B3	nonETP-ALL
M1AP	ETP-ALL		LRRC26	nonETP-ALL
SVEP1	ETP-ALL		IRX4	nonETP-ALL
NR2F2	ETP-ALL		FABP6	nonETP-ALL
COL21A1	ETP-ALL		OR10R2	nonETP-ALL
OR9A4	ETP-ALL		CPNE4	nonETP-ALL
EFS	ETP-ALL		SLC17A3	nonETP-ALL
ASCL4	ETP-ALL		ROBO2	nonETP-ALL
COL1A2	ETP-ALL		CA10	nonETP-ALL
APOD	ETP-ALL		NBPF6	nonETP-ALL
MMP16	ETP-ALL		TCEAL2	nonETP-ALL
SCARA3	ETP-ALL		FOXN4	nonETP-ALL
KDR	ETP-ALL		SLITRK5	nonETP-ALL
GJA3	ETP-ALL		NYX	nonETP-ALL
IL26	ETP-ALL		TLX1NB	nonETP-ALL
COL3A1	ETP-ALL		FAM155B	nonETP-ALL
TREM2	ETP-ALL		CHRNA1	nonETP-ALL
POU3F3	ETP-ALL		LYPD2	nonETP-ALL
CCDC89	ETP-ALL		CCL7	nonETP-ALL
EGFR	ETP-ALL		CYP4X1	nonETP-ALL
PKP3	ETP-ALL		PTPRT	nonETP-ALL
MMP2	ETP-ALL		CACNG2	nonETP-ALL
SPIC	ETP-ALL
HSD17B2	ETP-ALL
KCNIP1	ETP-ALL
OR2G2	ETP-ALL
CNBD1	ETP-ALL
TNNI3	ETP-ALL
IQCJ	ETP-ALL
MATN4	ETP-ALL
F10	ETP-ALL
CNTN1	ETP-ALL
GLRB	ETP-ALL
GDPD4	ETP-ALL
DLK1	ETP-ALL
CCL23	ETP-ALL
C2orf91	ETP-ALL
FOXF1	ETP-ALL
NXPH3	ETP-ALL
SIGLECL1	ETP-ALL
WNT9A	ETP-ALL
TBX4	ETP-ALL
UTS2	ETP-ALL
CYP4F11	ETP-ALL
TBL1Y	ETP-ALL
SLC22A10	ETP-ALL
TDO2	ETP-ALL
TRH	ETP-ALL
GABRE	ETP-ALL
UNC93A	ETP-ALL
SLITRK6	ETP-ALL
TNFRSF11B	ETP-ALL
ACSM5	ETP-ALL
SLC2A7	ETP-ALL
ARX	ETP-ALL
PRSS35	ETP-ALL
DLX3	ETP-ALL
TMEM221	ETP-ALL
BIRC7	ETP-ALL
LMCD1	ETP-ALL
SOHLH2	ETP-ALL
NR2F1	ETP-ALL
ID4	ETP-ALL
ADAMTS5	ETP-ALL
OCSTAMP	ETP-ALL
WNT6	ETP-ALL

## Sheet: Sup Data 7-ETP&TALL GSEA lists
Gene Signature lists for GSEA analysis based on: "Nature Zhang et al 2012 ETP_vs_T_2011-04-05427B-Table_S24_12SJETP_40SJnonETP_limma.xlsx".
ETP signature genes were considered to be those > 2 fold change and FDR < 0.05 and T-ALL signature genes were considered to be those <-2 fold change and FDR < 0.05.
ETP-ALL Signature	T-ALL Signature
FOSL2	PARD3
C5orf23	ACVR2B
CITED2	PVRIG
PHACTR1	TCF7
MFSD1	HNRPLL
SERPINB6	SLIT1
FNDC3B	MAL
SMAD7	LCK
NPR3	SYNE2
MN1	DENND2D
CYTH4	LOC100129006
ERMP1	ATP8A2
MANBA	ZNF286A
LHFPL2	ZNF286B
FES	SNTB2
PRKAG2	PBK
GNG7	TCTEX1D2
GSN	OXCT1
DUSP10	DTX3
INPP5D	AEBP1
MEF2C	MYH10
MBOAT7	SRPK2
TGFB1	PGAP1
ACTN4	FAM169A
S100Z	LAT
FLT3	SPNS1
C3orf54	LEF1
C10orf47	SH2D1A
GPR114	E2F7
IFNGR1	SUCLG2
PREX1	C10orf58
LOC100132884	LOC100127983
PRR5L	CDC25B
CCPG1	NINL
IRF2BP2	CD28
GAPT	FGFR1
SPOPL	PCDH9
OBFC2A	GALNT6
OGFRL1	CCDC34
ZEB2	ARL4C
LATS2	RASGRP1
SIPA1	TRBC1
MTM1	C12orf32
SCAMP2	PPARD
ZDHHC14	ETS1
IGFBP7	H2BFM
GPX1	H2BFXP
FAM30A	CNPY4
KIAA0125	UBASH3A
PRAM1	VAT1
MATK	CD3G
C20orf74	DSG2
ZBTB46	KLF12
LILRA2	TSHR
PWWP2B	RAB3IP
ADCY3	CAMK4
RERE	CD6
RPS6KC1	GOLGA2L1
RIPK2	FAM69A
C22orf30	FBXO25
PISD	FXYD2
SMARCA2	PITPNM2
HSD17B11	ABI2
VAMP8	CYP4V2
PTGER2	WDR54
HOPX	CYP2U1
SLC9A7	PEX5L
PRAGMIN	CD1E
IL3RA	SLC16A1
ATG16L2	PSRC1
ELK3	ELOVL4
HDAC9	RHPN1
SLC15A2	ANTXR1
PYGL	SCAI
CTSA	ATPAF1
LRRC8C	C11orf75
METRNL	STAG3
RYBP	RAPH1
MGLL	C12orf57
FAM46A	SIT1
FOXP1	PRTFDC1
COL24A1	EPB41L2
CCND2	WBP4
CD300LF	PPA1
SNTB1	RGS10
ATP8B4	PHGDH
UBR5	FAM104B
MLC1	LOC100293328
EFHC2	C14orf64
CCNA1	CHRNA3
CYSLTR1	PCNXL2
NCOA7	TCFL5
CEP110	LOC100132999
PLCG2	PIK3R3
SESN1	ENO2
BTK	ZNF518B
ZCCHC14	PALLD
HSH2D	PCGF5
ANGPT1	ZNF83
SLC39A3	PLXNA1
HK2	SALL2
JUP	EXT1
PPM1F	PABPC4L
SLC37A1	NMT2
EXT2	CXorf50B
HLX	AQP3
ERLIN1	ZWINT
TCTEX1D1	SORT1
METTL7A	CD1B
FAM26F	SEPW1
GBGT1	RELL2
MAFG	CCND3
SSH1	DGKA
CAT	PTP4A2
COQ2	GTSE1
SOD2	PLCG1
LAMP2	SLC16A10
FNIP1	CD3E
MOBKL2B	DOCK9
ANTXR2	GUK1
ACTA2	SBK1
HEATR5B	RRM2
SIGLECP3	CISD3
C1orf71	GRK5
MYO1F	BCL11B
DUSP3	C1orf97
NFKBIE	WBP5
PNKD	SLC7A3
EGFL7	MGC5566
IQGAP2	LOC284757
TMEM220	GRAP2
TEC	C11orf51
TPP1	RAPGEF5
PDE4B	LOC728613
CD44	RGS8
CUL1	DBN1
RNASET2	DNTT
RUNX2	C9orf64
MYLIP	SIVA1
ZYX	HDAC4
SPTLC2	INPP4A
FLJ36031	FLOT1
CSF2RA	AJAP1
APLP2	DLEU2
SMYD3	TNRC6C
ITGA6	C6orf204
ARRB1	CLGN
LAT2	GRSF1
MAP3K8	CAMK1D
ITGA9	LOC283070
SGK3	C14orf145
C8orf60	NCRNA00094
LSP1	NCAPG
PSTPIP2	LIG4
FLJ10357	ARL3
SYTL2	FYN
ATP6V0A2	KIF3A
SLC25A30	SESTD1
SORL1	MKI67
PXK	HMGB3L1
GCNT1	CD8A
MAML3	FANCI
STX3	JAM3
PTGS1	DHFR
MAP3K5	CHI3L2
SH3RF1	CDK5RAP3
ASAH1	ITK
DENND3	PPP2R1B
KIAA1305	C7orf46
MEX3B	MELK
CALCOCO2	C6orf129
TNFRSF1A	OVOS
ZMIZ1	OVOS2
SERTAD2	ZNF107
WDFY1	C21orf81
CREG1	MND1
CHKA	TFDP2
NCF4	CACNB3
APOB48R	NUSAP1
GATA2	VANGL2
PDK1	CENPF
PLXNC1	PCBP3
C14orf106	ZNF101
LOC285972	NDST3
SUCNR1	CENPE
CYBRD1	TRIM41
LAPTM4A	ZAP70
ITGAM	DEPDC1
SCARB2	HMGB3
BCL2	PFKM
LZTS2	DLGAP5
C8orf44	CCNA2
DRAM1	MTA3
ICOSLG	NEIL3
SUOX	E2F2
CEBPA	LETM1
NCOA3	CD5
TRAK1	ASRGL1
DAPP1	HELLS
IDH1	KIAA0922
SLC39A11	RGPD5
LOC653390	NSBP1
RNF24	C9orf40
HCST	ECHDC2
C15orf39	HIVEP2
MBP	C6orf192
ELF4	CASC5
SNX3	ESCO2
STK10	CEP55
ITGA5	RUFY3
RNFT1	TMEM14A
FOXO3	ALDH1A2
FAM134A	DHX30
HHEX	SLC4A8
ACCS	VIPR2
SHOC2	NANP
PIGK	TOP2A
FCHSD2	UBE2T
XYLT1	PCSK5
UNC84B	SLFN5
CYTSB	E2F5
FAM43A	TDRKH
SDK2	HJURP
IL18	KIF18B
C10orf54	JMY
ICAM4	MLLT11
SLC45A3	FABP5
MEF2A	DLEU2L
TMEM184B	IL23A
INPP5A	ADA
RGS18	ITPR3
ZNF467	ABCC10
CXorf21	FAM55C
STX7	FAM27E1
DAGLB	FAM27E2
RAB8A	FAM27E3
GNAI1	RHOU
TSPAN32	ANKRD20A1
CIITA	ANKRD20A2
DHRS3	ANKRD20A3
EEF2K	ANKRD20A4
LOC285628	ANKRD20A5
HPGDS	LOC100132733
RIN3	LOC644339
LPCAT2	TPD52
ATP1B1	RCBTB2
TMEM192	LOC100131993
ZNF320	NGFRAP1
SWAP70	PTPN3
RFFL	RGPD1
CD34	RGPD2
MAPKAPK2	LOC100130476
DSE	CD1A
SPARC	LOC100129673
PTPRE	CD247
LEPROT	PEX5
LOC100129907	DDR1
FLJ38717	MYO7B
KDM5B	KDELC2
BACH1	CENPO
SUSD1	NDC80
DLC1	WHSC1
CREB3L2	PLEKHA8
IRF5	OGN
PDZD8	PSAT1
CYBA	ATM
RPS6KA5	SCD
CDYL	CDK2AP2
CRAMP1L	TTK
CLIP2	FAM158A
TNFSF13	DDX11
ARID1B	CDC20
ITPR1	FAM110C
CD33	CENPM
LYL1	KIF20A
TNFSF12-TNFSF13	SFXN1
IL6R	SLAIN1
TC2N	LOC641518
IRS2	ACPL2
YPEL3	RNF150
GALNT1	SGCB
JDP2	KIF14
CLECL1	C6orf147
SLC30A1	NLGN4X
VCL	FBXO5
IL23A	TMEM107
HINT1	DUT
SPNS2	SPC25
SLK	CDKN3
NLRP3	CRNDE
B3GNT5	FLJ22536
DGKG	AURKB
STAP1	TPX2
SFMBT2	CD27
PPBP	C7orf28B
ZNF267	LOC100290714
CHST11	LOC441453
PLAC8	LOC442381
THRA	LOC650293
MST150	MGC72080
RASGEF1A	OR7E18P
MAN1A1	OR7E35P
KSR1	OR7E37P
ST3GAL1	OR7E47P
LOC100129034	FAT1
COMT	CCNB2
ZNF333	DTYMK
ZMYM6	CARKD
PHTF1	LOC100292701
LOC284454	GALNT2
KLHL13	ACCN2
SLC15A4	PRMT7
PPP3CA	BIRC5
MAN2B1	IGH@
KIAA1147	IGHA1
LYN	IGHA2
ORAI3	IGHD
LOC100132169	IGHG1
MCTP2	IGHG3
C22orf9	IGHG4
VSTM1	IGHM
SERPINB1	IGHV3-23
CMTM4	LOC100126583
SUMF1	LOC100289944
LY86	LOC100293211
TAF1D	LOC642131
LGALS1	VSIG6
CD82	PABPC1L
DEPDC6	CENPN
KLF10	LOC90925
HGF	GLT8D4
TSPAN13	KIFC1
KIT	CCDC109B
AGTRAP	EML4
ZSCAN12	PKIA
PDGFC	LOC730256
KDM4B	CXADR
C16orf93	TRAT1
NOG	SHISA2
SLC43A1	KCNA3
H2AFY	ALS2CR4
PYCARD	CR2
PHLPP1	JAKMIP1
VAMP3	POU2AF1
TMEM106A	NEIL1
TAGAP	LOC389043
DPEP2	SH3TC1
DNAJC6	SKA3
KANK2	GINS2
LPAR4	CDCA2
PIK3AP1	MAD2L2
EAF2	UBE2C
AHR	FCGBP
SQSTM1	DDX12
SLC16A3	LOC642846
TBK1	LOC283508
LOC283887	PGM2L1
GBP4	THEMIS
GATAD1	CBX1
SHANK3	CCDC74A
DHTKD1	CCDC74B
PPIL4	KIAA1377
ZC3H12D	HAR1A
PLAU	DHCR24
LOC100127972	CD8B
IMPA2	NAP1L5
CEP170	CCNB1
RREB1	ECT2
LAPTM5	MGC16121
EMR2	TMSB15A
RIOK3	PDSS1
BCL3	RAB15
CXXC5	MGC29506
IL1B	TBC1D4
PTK2B	LDOC1L
GALC	C9orf95
MYO18B	TMSB15B
KLHL6	TCF19
SP100	SUSD4
RASSF2	NUF2
GP1BB	LRRCC1
SEPT5	GJC1
ELMO1	MYEF2
C1QTNF4	CDCA3
CYB5R4	PRPS2
CNIH4	FAM120AOS
RASGRP3	GSDMB
EMP1	KIF15
CDC14A	CCDC64
IL18R1	C6orf89
P2RY8	KIF11
AOF1	ODZ1
CCDC57	IGF2R
MYCN	S100A10
CABLES1	ACOT7
ZFHX3	NCAPG2
ARHGAP25	SLC41A1
FXYD5	FAR1
OLIG1	MAD2L1
TMX4	LRRC34
MAP7	ID3
KCNQ1OT1	NOVA1
CLEC12A	RAG1
CLEC12B	CCDC136
NFATC2	NCRNA00118
IRF7	PPP1R1C
PLEK	LOC727820
PVRL2	RAD54L
MAML2	LMO7
C17orf60	DIAPH3
CD180	WDR34
HAVCR2	TROAP
TPSAB1	DPY19L2P2
AK3L1	CDC2
CRTAP	ANKFN1
TFRC	BTG3
CD55	AADAT
MIR21	CAMK2D
TMEM49	LOC344595
DOK3	FLJ38379
NFIL3	OSBPL5
UBA7	ALG14
TTC7B	PTCRA
CRIM1	ZNF57
CYB561	SCN2A
IFIT3	SGOL2
FRY	MOCS2
CSF2RB	BUB1
ERC1	NAT14
ALS2	SMYD2
FAM49A	IGHV4-31
RASSF1	AKR1B1
RHOQ	ZNF415
BCL2L2	RAG2
ZFP36L2	ESPL1
ATP10A	MTP18
C11orf21	PRKCA
GAB3	RAD51
CD244	ASPM
FGF18	BUB1B
ACSL1	ATP6AP1L
BCR	FSTL1
LOC729222	HKDC1
PPFIBP1	BATF3
HDAC5	DUSP16
PLXNB2	FZD6
MXD1	CPVL
ITPRIP	DLG3
RARA	C17orf67
THBD	SERPINF1
STOM	KIF23
C10orf125	TOP1MT
ZNF608	MAGED1
CD164	ZNF711
ENG	LOC100290528
KANK1	LOC100292483
WDR41	MAD1L1
ANKRD28	CCL28
PECAM1	CHFR
JAK1	LOC100292909
TSHZ3	FYB
FLI1	NOTCH3
PLD1	ASF1B
MAST4	RBM9
WT1	LOC728855
LFNG	GPRASP1
WDFY4	CCDC138
CSRNP1	CENPA
TMEM156	SHQ1
DUSP22	RAB38
CSF3R	KIAA0114
CHST12	FOXM1
ZBTB20	BLVRA
RAB27A	C6orf174
SLC17A9	EPB41L5
INSR	ACP6
CD58	FAM111B
PLCB1	GCET2
SLC31A2	RPS16P5
SIAE	LOC645166
NFKBIZ	SCD5
DOCK5	UBE2E3
ZCCHC24	PXDN
NFE2	KIF2C
CYTL1	MCM10
ACVR1	LOC202181
LGALS12	MAP9
LTB4R	LOC649305
TNRC18	GATA3
RAB20	EPHB6
SVOPL	HDGFRP3
TMEM173	C8orf82
PCK2	JPH1
RNF125	CHRNA9
LMO2	PRDX2
CSN1S1	GALM
RALB	PELO
PIK3CD	NUDT11
RNF130	VANGL1
SHOX2	RHOC
CFLAR	PRKD3
LOC339862	DGKE
RUNX3	BEX2
TBXAS1	SGPP1
CPA3	IRX5
RASSF4	ADAMTS17
LPIN2	LOC643187
SLC2A5	ZNF682
ADRB1	HDDC2
RGS1	ADORA2A
TNFAIP8L2	CYTSA
PTPN12	TUSC3
DISC1	ZNF354C
FAM78A	E2F8
PDZD2	MNS1
DYNLT1	C13orf15
CTSB	DKFZp686O24166
GFI1B	HIST1H1D
TFPI	SLC36A4
DLL1	ENAH
CTNND1	LOC283278
ETV6	CDH2
SLC12A6	SMC2
IL18RAP	CHST2
NCAM1	MPP7
SMAD3	SLAMF1
C16orf5	MGC70870
TFEC	GPRASP2
AGPAT9	CENPV
CARD6	C13orf23
NT5E	AHI1
GRB10	CYP2R1
NPC2	STXBP1
CIDEB	RALGPS1
SPINK2	HES4
FUCA2	FAM92A1
CBX2	D4S234E
CLEC5A	GCHFR
IER5	GCH1
B3GNTL1	DPY19L2
TMEM64	HMMR
RAB7B	SLC23A1
CACNA2D4	LOC100132910
ID2	AKAP7
RAVER2	PTPRD
ZBTB16	CAPN2
ST18	HMHB1
GAD1	CD1D
TGFB1I1	ZBTB10
SNX9	ANKRD50
MUC8	TBCD
HSPA1A	ACSL3
HSPA1B	KIAA0355
PPP3R1	PLEKHG4B
ASPH	HEG1
CPEB4	PIGZ
IL8	MYO1B
BNIP3	CHCHD7
FAM101B	DNAJA4
LGR5	ZP1
UPP1	LRRC1
SAMSN1	TTC16
TGFBR1	RORC
RXRA	C5orf32
IFITM2	GFI1
PRCP	FAM127A
GLIPR1	FAM72A
LRP5L	FAM72B
PROM1	FAM72C
SRGN	GLB1L3
CTSW	LOC284749
DNAJC1	ANXA5
RAB27B	CMAH
GBP5	S1PR3
ZNF185	BRUNOL5
SLC24A3	CD1C
ACSL5	CX3CR1
ZNF618	PAWR
CD97	RANBP2
TTC3	BCOR
TPSB2	ARHGAP29
CEBPG	LRP6
C21orf91	LOC100289942
TTC39C	REEP3
TPM4	STARD4
TST	LOC100130360
YPEL2	SMPD3
ANPEP	PON2
GPR85	TRIM59
ADRB2	S1PR1
PLXND1	ARPP-21
CTSS	MGAT4A
HLA-DMA	REC8
HLA-DMB	C21orf105
LOC81691	TRO
LASS6	LOC100132181
SETD6	LOC728606
ACY3	ZNF423
CDKN2A	FRMD6
LOC100290367	FLJ40330
AUTS2	FGR
DENND5A	PLXDC1
B4GALT6	LAMP3
PMP22	MYT1L
ZNF114	FADS3
LST1	BCL2L11
PTH2	EPHX2
C1orf186	NDN
PIM1	CDC42BPA
SNX2	RPL39L
DUSP6	RTKN2
HPCAL1	GLCCI1
FUCA1	NT5DC2
KLF3	KCTD3
DNMT3B	TOB1
ID2B	LOC100128590
FLJ90757	MFI2
LOC149134	RB1
PTH2R	SDCBP
RNF144A	LOC100133862
P2RX1	ARHGEF10
UBASH3B	RIMS3
MEGF6	SPOCK2
FUT4	MTMR2
PROK2	MORC4
ADAMTS18	SCN9A
AREG	SLC1A4
IRX1	ADAM33
PRDM1	MTUS1
TRIB1	UAP1
SMURF2	CMTM8
FAS	VASH2
AGPAT3	HDHD1A
C1orf228	IL4R
IL1RAP	NKD2
GATM	ERAP1
VWF	ARMCX2
TRIM58	CRIP1
LOC100293390	BAG3
BHLHE40	SNHG8
GALNT11	TSPAN7
CSRP2	HHIP
SPNS3	C14orf39
TP53INP1	CXorf57
TNS3	WNK2
FCGR2A	HES1
C20orf200	GNG4
KCNN4	FAM149A
BST2	ANKH
HOXC6	ICOS
ZBTB8A	SKAP1
TNFSF13B	FAM173A
NLRP2	CTHRC1
TRBV27	RRAS2
TBC1D16	ATP11B
MCTP1	PTPRK
RORA	PTPRM
FOS	BMPR1B
PDE4D	LCT
P2RY10	ITGAV
GRN	C20orf194
FCER1A	ZAK
NUDT7	NAP1L2
TIMP1	C5orf39
GBP2	FA2H
CISH	FAM91A2
IRAK3	FLJ39739
KYNU	LOC100130000
CD74	LOC100286793
PAG1	LOC728875
MSRA	HRK
ARHGAP22	BCAT1
CYTIP	MFHAS1
FOXC1	HIST3H2A
DNAJB6	TFAP2C
TMEM135	HIST1H2BG
C3AR1	ATHL1
CDC42EP3	MAP1A
SLC12A7	AKT3
VIM	PLEKHG1
B4GALT5	NCKAP1
C10orf128	SQRDL
TBL1X	REG4
ENGASE	LY6H
SERPINB9	RNFT2
KCNQ5	TUBB2A
GPR183	SPRED2
IGSF10	TJP2
GPR171	LPAR6
ALCAM	CCDC26
DAB2	SLC44A5
GCA	LOC100129447
HEBP1	MARCKS
LITAF	CR1
TGIF1	CR1L
DKFZP434L187	IL4
TM7SF3	DND1
PMAIP1	TANC1
TYROBP	LOC100287598
SLC22A16	LOC100292733
SYK	IL15
EGR1	TPO
AOAH	AKAP12
CCL1	HOXB2
PLAGL1	SCN3A
TLE4	BACE2
BAALC	LZTFL1
TNFRSF10B	RCAN1
BAMBI	BAG2
EDIL3	ROBO1
GPSM1	MAFB
FLJ13197	MME
SPG20	GSTM3
LMO4	GPX7
CLEC2B	SPOCD1
TMEM106B	SERHL2
ARPC1B	DTX1
CPEB2	RIPK4
SYNGR1	MT1F
MPO	CKAP4
INPP4B	CAPSL
TNFSF4	MT1F
GJA1	CKAP4
CD93	CAPSL
GEMIN7
F2R
ELANE
CD69
MS4A3
RAB33A
S100A4
ACAA2
CTBP2
GOLGA8C
GOLGA8D
GOLGA8E
GOLGA8G
LOC653061
TSPO
FLJ41484
XBP1
ACTN1
ATP11A
C1orf162
CXCL2
PTGER4

## Sheet: Sup Data 8 - GSEA_stats
pathway	pval	padj	log2err	ES	NES	size	label	leadingEdge
GNF2_RRM1	3.22e-39	3.22e-36	1.62807	-0.867431	-3.66186	87		PCLAF SMC4 TYMS SERBP1 ZWINT HMGB2 SNRPG SMC2 MCM7 SSRP1 RAN CKS2 PCNA FEN1 NUSAP1 MKI67 RRM2 GMNN DHFR CENPM AURKB TOP2A SNRPD1 UBE2C CDK1 RRM1 CENPF GINS2 DTYMK CCNB2 MCM3 BIRC5 H2AFX NDC80 PAICS MCM6 CCNA2 ASPM CDCA8 MCM5 MELK TMPO CDC20 RAD51AP1 FANCI DLGAP5 CENPE NASP FOXM1 HMMR PRIM1 RFC4 MSH2 FH KIF11 TTK RACGAP1 CHCHD3 RFC3 MCM4 PRC1 NUP37 DTL PLK4 VRK1 BUB1B AURKA METAP2 GINS1 KIF14 KIF1…
GNF2_CCNA2	3.39e-40	3.92e-37	1.65331	-0.914109	-3.62792	67		PCLAF SMC4 TYMS ZWINT HMGB2 SMC2 MCM7 CKS2 PCNA FEN1 CKS1B ASF1B NUSAP1 MKI67 RRM2 GMNN AURKB TOP2A UBE2C CDK1 TPX2 RRM1 CENPF GINS2 CCNB2 MCM3 BIRC5 H2AFX NDC80 MCM6 CCNA2 ASPM NCAPG CDCA8 MELK TMPO CENPA CDCA3 CDC20 RAD51AP1 EZH2 FANCI DLGAP5 CENPE HJURP FOXM1 HMMR PRIM1 RFC4 PLK1 KIF20A KIF11 TTK RACGAP1 KIF4A RFC3 MCM4 PRC1 BUB1B AURKA KIF14 KIF18B SHCBP1
GNF2_SMC4L1	5.36e-36	4.03e-33	1.56318	-0.859411	-3.61543	84		DUT DEK PCLAF SMC4 ANP32B TYMS SERBP1 ZWINT HMGB2 SNRPG SMC2 MCM7 SSRP1 DNAJC9 CKS2 PCNA FEN1 NUSAP1 USP1 GMNN DHFR TOP2A SNRPD1 CDK1 RRM1 CENPF GINS2 DTYMK CCNB2 MCM3 H2AFX NDC80 CCNA2 ASPM CDCA8 MCM5 TMPO CDC20 RAD51AP1 FANCI DLGAP5 NASP FOXM1 HMMR PRIM1 RFC4 EXOSC8 MSH2 FBXO5 KIF11 TTK RACGAP1 RFC3 MCM4 PRC1 DTL PLK4 VRK1 BUB1B CKAP2 AURKA METAP2 GINS1 KIF18B SLBP SHCBP1 HAT1 ZWILCH
ROSTY_CERVICAL_CANCER_PROLIFERATION_CLUSTER	8.67e-49	3.26e-45	1.82024	-0.825072	-3.59777	137		H2AFZ PCLAF SMC4 TYMS ZWINT HMGB2 HMGA1 SMC2 RPA3 MAD2L1 CKS2 PCNA CENPU FEN1 ASF1B NUSAP1 MKI67 RRM2 LSM4 GMNN DHFR CENPM AURKB TK1 TOP2A UBE2C CDK1 TPX2 PTTG1 CENPF DTYMK CCNB2 BIRC5 H2AFX PBK NDC80 GTSE1 ATAD2 CCNA2 ASPM NCAPG MYBL2 CHEK1 CDCA8 MELK TMPO CENPA KIF15 CDCA3 MCM10 CDC20 RAD51AP1 EZH2 FANCI DLGAP5 POLA2 CENPE CDC6 KIFC1 BRCA1 HELLS HJURP FOXM1 HMMR HSPB11 BID KIF20B NCAPH BUB1 CDK…
KOBAYASHI_EGFR_SIGNALING_24HR_DN	1.36e-56	2.04e-52	1.96257	-0.750824	-3.551	231		NAP1L1 DUT H2AFZ SMC4 TYMS ZWINT DONSON HMGB2 SMC2 MCM7 TUBB SLC29A1 DNAJC9 MAD2L1 RANBP1 CKS2 PCNA CENPU FEN1 CKS1B ASF1B NUSAP1 MKI67 RRM2 USP1 FABP5 GMNN DHFR CENPM AURKB TK1 TOP2A SNRPD1 UBE2C CDK1 TPX2 DDX39A RRM1 CCND3 CDC45 GINS2 MCM3 CDKN3 SPC25 BIRC5 H2AFX HIST1H4C PBK NDC80 NME1 PAICS GTSE1 ATAD2 MCM6 CCNA2 ASPM NCAPG CENPN MYBL2 PSAT1 CDCA8 MCM5 MELK TMPO CENPA KIF15 CDCA3 MCM10 RFC5 C…
GNF2_PCNA	8.91e-35	5.58e-32	1.53646	-0.891202	-3.53701	67		PCLAF SMC4 TYMS ZWINT HMGB2 SMC2 MCM7 DNAJC9 CKS2 PCNA FEN1 NUSAP1 MKI67 RRM2 GMNN TOP2A CDK1 TPX2 RRM1 CENPF GINS2 CCNB2 MCM3 BIRC5 H2AFX NDC80 MCM6 CCNA2 ASPM MYBL2 CDCA8 MCM5 MELK TMPO KIF15 CDC20 RAD51AP1 FANCI RAD54L DLGAP5 CENPE FOXM1 HMMR PRIM1 RFC4 MSH2 KIF11 TTK RACGAP1 MCM4 PRC1 DTL PLK4 VRK1 BUB1B NSD2 AURKA GINS1 KIF18B PA2G4 SLBP SHCBP1
GNF2_MCM4	1.98e-34	1.17e-31	1.52292	-0.923576	-3.53098	53		PCLAF SMC4 TYMS ZWINT MCM7 MAD2L1 CKS2 PCNA FEN1 ASF1B RRM2 GMNN CENPM AURKB TOP2A UBE2C RRM1 GINS2 CCNB2 MCM3 NDC80 PAICS MCM6 CCNA2 ASPM CDCA8 MCM5 MELK CDC20 RAD51AP1 FANCI NASP HELLS FOXM1 HMMR POLD1 RFC4 BUB1 KIF11 TTK RACGAP1 RFC3 MCM4 BUB1B AURKA GINS1 KIF14 KIF18B LMNB1 PA2G4
GNF2_CENPF	3.25e-34	1.75e-31	1.52292	-0.902512	-3.51674	61		PCLAF SMC4 TYMS ZWINT HMGB2 SMC2 MCM7 DNAJC9 CKS2 PCNA FEN1 NUSAP1 MKI67 RRM2 TOP2A UBE2C CDK1 TPX2 RRM1 PTTG1 CENPF GINS2 DTYMK CCNB2 MCM3 BIRC5 H2AFX NDC80 CCNA2 ASPM MYBL2 CDCA8 TMPO KIF15 CDCA3 MCM10 CDC20 FANCI DLGAP5 CENPE KIFC1 HJURP FOXM1 HMMR PRIM1 RFC4 KIF11 TTK KIF4A PRC1 PLK4 CCNF CKAP2 NSD2 AURKA KIF18B SHCBP1 HAT1
GNF2_RFC4	6.59e-36	4.72e-33	1.55654	-0.910904	-3.50376	60		H2AFZ PCLAF SMC4 TYMS ZWINT SMC2 MCM7 SSRP1 RAN RPA3 RANBP1 CKS2 PCNA FEN1 CKS1B GMNN TOP2A SNRPD1 UBE2C CDK1 RRM1 CENPF GINS2 CCNB2 MCM3 BIRC5 NDC80 PAICS MCM6 CCNA2 ASPM SNRPE MCM10 RFC5 RAD51AP1 FANCI LIG1 RAD54L FOXM1 PRIM1 MSH6 RFC4 ITGB3BP MSH2 TIMELESS KIF11 TTK RFC3 MCM4 PLK4 CCT2 GINS1 SLBP
GNF2_CDC2	2.8e-33	1.32e-30	1.50239	-0.897797	-3.49837	61		SMC4 TYMS ZWINT HMGB2 SMC2 DNAJC9 CKS2 PCNA FEN1 NUSAP1 MKI67 RRM2 TOP2A UBE2C CDK1 TPX2 RRM1 PTTG1 CENPF GINS2 CCNB2 BIRC5 H2AFX NDC80 CCNA2 ASPM NCAPG MYBL2 CDCA8 MELK TMPO KIF15 CDCA3 CDC20 EZH2 FANCI DLGAP5 CENPE KIFC1 HJURP FOXM1 HMMR PRIM1 RFC4 KIF20A KIF11 TTK KIF4A RFC3 PRC1 PLK4 CCNF CKAP2 NSD2 AURKA KIF18B SHCBP1
CROONQUIST_NRAS_SIGNALING_DN	2.76e-30	9.43e-28	1.43181	-0.867304	-3.47315	68	NRAS_dn	DUT PCLAF SMC4 ZWINT HMGB2 HMGA1 SMC2 MCM7 PCNA CKS1B MKI67 AURKB TK1 TOP2A UBE2C CDK1 TPX2 PTTG1 CCNB2 MCM3 CDKN3 SPC25 H2AFX KIF22 NDC80 CCNA2 MYBL2 CHEK1 CENPA CDC20 CDC6 NASP FOXM1 POLD1 NCAPH TRIP13 PLK1 RAD51C KIF11 RFC3 OIP5 CCNB1 MCM4 PLK4 STMN1 BUB1B AURKA GINS1 GPX4 CDC25C CHAF1A CHEK2 KIF2C TRAIP SPAG5
GNF2_CCNB2	6.52e-30	2.18e-27	1.41728	-0.893666	-3.4679	56		SMC4 TYMS ZWINT HMGB2 SMC2 CKS2 PCNA FEN1 NUSAP1 RRM2 GMNN TOP2A UBE2C CDK1 TPX2 RRM1 PTTG1 CENPF CCNB2 BIRC5 H2AFX PBK NDC80 CCNA2 ASPM CDCA8 MELK CDCA3 CDC20 DLGAP5 CENPE FOXM1 HMMR RFC4 NCAPH BUB1 KIF20A KIF11 TTK RACGAP1 KIF4A OIP5 MCM4 PRC1 PLK4 BUB1B CKAP2 NSD2 AURKA KIF18B SHCBP1 KIF2C SPAG5
HALLMARK_E2F_TARGETS	1.12e-52	5.61e-49	1.89274	-0.764232	-3.46788	200		NAP1L1 DUT H2AFZ DEK SMC4 DONSON HMGB2 HMGA1 MCM7 SSRP1 TUBB RAN RPA3 MAD2L1 RANBP1 SNRPB PRDX4 CKS2 PCNA CDKN2C HMGB3 UBE2T CKS1B ASF1B XRCC6 MKI67 RRM2 USP1 CENPM AURKB TK1 CDC25B TOP2A CDK1 DDX39A PTTG1 CCNB2 MCM3 CDKN3 SPC25 BIRC5 H2AFX KIF22 TCF19 NME1 PAICS ATAD2 MCM6 POLD2 MYBL2 CHEK1 TP53 CDCA8 MCM5 MELK TMPO CDCA3 CDC20 RAD51AP1 DSCC1 EZH2 SHMT1 LIG1 DLGAP5 POLA2 CENPE BARD1 NASP BRCA1 H…
CROONQUIST_IL6_DEPRIVATION_DN	2.91e-32	1.21e-29	1.47456	-0.811929	-3.46156	94		DUT PCLAF SMC4 TYMS ZWINT HMGB2 HMGA1 SMC2 MCM7 MAD2L1 CKS2 PCNA CKS1B MKI67 RRM2 DHFR AURKB TK1 TOP2A UBE2C CDK1 TPX2 PTTG1 CDC45 DTYMK CCNB2 MCM3 CDKN3 SPC25 KIF22 CCNA2 MYBL2 CHEK1 CENPA CDC20 FANCI LIG1 CENPE CDC6 KIFC1 NASP BRCA1 FOXM1 HMMR POLD1 NCAPH BUB1 TRIP13 PLK1 KIF11 GMPS RFC3 OIP5 CCNB1 MCM4 PLK4 STMN1 CCNF BUB1B AURKA GINS1 KIF14 GPX4 CHAF1A GALK1 KIF2C TRAIP SPAG5
GNF2_CDC20	1.05e-28	3.04e-26	1.38775	-0.893661	-3.44307	55		SMC4 TYMS ZWINT SMC2 RAN CKS2 PCNA CKS1B NUSAP1 MKI67 RRM2 GMNN AURKB TOP2A UBE2C CDK1 TPX2 RRM1 PTTG1 CENPF CCNB2 BIRC5 H2AFX NDC80 CCNA2 ASPM CDCA8 MELK CDCA3 CDC20 DLGAP5 CENPE FOXM1 HMMR NCAPH BUB1 PLK1 KIF20A KIF11 TTK RACGAP1 KIF4A MCM4 PRC1 PLK4 BUB1B NSD2 AURKA KIF18B SHCBP1 KIF2C SPAG5
GNF2_HMMR	4.51e-27	1.15e-24	1.34993	-0.908574	-3.43845	47		SMC4 TYMS ZWINT SMC2 CKS2 PCNA FEN1 NUSAP1 MKI67 RRM2 GMNN AURKB TOP2A UBE2C CDK1 RRM1 CENPF GINS2 CCNB2 BIRC5 NDC80 CCNA2 ASPM CDCA8 MELK CDCA3 CDC20 DLGAP5 CENPE FOXM1 HMMR BUB1 PLK1 KIF20A KIF11 TTK RFC3 MCM4 PRC1 PLK4 BUB1B AURKA KIF18B SHCBP1
ZHOU_CELL_CYCLE_GENES_IN_IR_RESPONSE_24HR	3.7e-36	2.93e-33	1.56318	-0.796082	-3.43159	116		HMGB2 SMC2 MCM7 DNAJC9 MAD2L1 RANBP1 PCNA HMGB3 UBE2T UHRF1 NUSAP1 USP1 FABP5 TOP2A UBE2C CDK1 PTTG1 CENPF DTYMK CCNB2 MCM3 CDKN3 SPC25 BIRC5 H2AFX KIF22 PAICS CENPK CCNA2 ASPM CENPN TPRKB MYBL2 CDCA8 NUF2 MELK POC1A CENPA RFC5 CDC20 EZH2 RAD54L DLGAP5 KIFC1 HMMR POLD1 RFC4 EXOSC8 BUB1 TRIP13 H2AFV NEK2 CDK2 FBXO5 TIMELESS DEPDC1 KIF20A KIF11 TTK NCAPH2 RACGAP1 CCNB1 PRC1 CACYBP PARPBP CKAP2 MTFR…
GNF2_CKS2	1.33e-26	3.22e-24	1.3345	-0.896999	-3.42899	50		PCLAF SMC4 TYMS ZWINT HMGB2 SMC2 RPA3 CKS2 PCNA FEN1 NUSAP1 GMNN TOP2A SNRPD1 CDK1 RRM1 PTTG1 CENPF GINS2 CCNB2 BIRC5 NDC80 CCNA2 ASPM CDCA3 CDC20 FANCI DLGAP5 CENPE FOXM1 HMMR RFC4 KIF20A TTK RACGAP1 RFC3 MCM4 PRC1 DTL PLK4 CCT2 VRK1 CKAP2 METAP2 GINS1 SLBP SHCBP1
GSE15750_DAY6_VS_DAY10_TRAF6KO_EFF_CD8_TCELL_UP	4.92e-45	1.06e-41	1.75065	-0.742028	-3.42135	191		DUT HMGB2 CENPH SMC2 RNASEH2B CCDC138 MAD2L1 MND1 PCNA HMGB3 FEN1 CKS1B UHRF1 MKI67 RRM2 TUBA1B DHFR CENPM AURKB TK1 TOP2A UBE2C CDK1 TPX2 RRM1 PXMP2 CDC45 CENPF CCNB2 MCM3 CDKN3 SPC25 BIRC5 PBK KIF22 CDCA5 TCF19 CENPK GTSE1 MCM6 CLSPN CCNA2 ASPM NCAPG CENPN SKA3 LRR1 MYBL2 CKAP2L CHEK1 CDCA2 PSAT1 NUF2 MELK CENPA CDCA3 MCM10 RFC5 RAD51AP1 KNL1 LIG1 CENPE CDC6 RPS27L FOXM1 NCAPG2 HMMR MT2A PRIM1 …
ZHOU_CELL_CYCLE_GENES_IN_IR_RESPONSE_6HR	1.59e-29	4.97e-27	1.40995	-0.830994	-3.4139	79		DEK PCLAF HMGB2 SMC2 MCM7 DNAJC9 MAD2L1 RANBP1 HMGB3 UBE2T UHRF1 NUSAP1 USP1 FABP5 GMNN GINS2 DTYMK MCM3 H2AFX KIF22 CDCA5 PAICS CENPK MCM6 CCNA2 TPRKB MYBL2 CDCA8 MCM5 POC1A CENPA RFC5 EZH2 RAD54L DLGAP5 KIFC1 BRCA1 RFC4 DSN1 TRIP13 NEK2 CDK2 FBXO5 TIMELESS KIF20A KIF11 TTK NCAPH2 RACGAP1 DTL PARPBP MTFR2 CHAF1B PIMREG LMNB1 EXO1 HAUS8 CEP55 WDHD1 RTKN2
GNF2_RFC3	8.25e-28	2.25e-25	1.36518	-0.931218	-3.38599	41		H2AFZ PCLAF SMC4 SMC2 SSRP1 RAN RPA3 RANBP1 CKS2 CKS1B TOP2A SNRPD1 UBE2C CDK1 RRM1 GINS2 MCM3 BIRC5 NDC80 PAICS MCM6 CCNA2 ASPM RAD51AP1 FANCI CENPE FOXM1 HMMR MSH6 RFC4 ITGB3BP TIMELESS KIF11 RFC3 MCM4
DUTERTRE_ESTRADIOL_RESPONSE_24HR_UP	6.84e-53	5.14e-49	1.89821	-0.68532	-3.36597	291		DUT PCLAF TYMS ZWINT SMC2 MCM7 SLC29A1 PKIB RPA3 CDCA7 XBP1 PCNA UBE2T CENPU WDR34 FEN1 ASF1B UHRF1 NUSAP1 MKI67 RRM2 LSM4 GMNN CENPM AURKB CCDC34 TK1 TOP2A UBE2C CDK1 TPX2 RRM1 PTTG1 CDC45 GINS2 CCNB2 MCM3 BIRC5 H2AFX PBK CDCA5 TCF19 NME1 GTSE1 ATAD2 HPRT1 MCM6 CLSPN CCNA2 C21orf58 ASPM POLD2 FANCG NCAPG CENPN SKA3 LRR1 MYBL2 CHEK1 XRCC2 CDCA2 MCM5 MELK TMPO MCM10 RFC5 KNL1 DSCC1 FANCI LIG1 RAD5…
MISSIAGLIA_REGULATED_BY_METHYLATION_DN	1.23e-31	5.01e-29	1.46045	-0.77814	-3.36095	112		HNRNPA1 DUT H2AFZ DEK PCLAF SMC4 ANP32B TYMS ZWINT HMGB2 SMC2 RPA3 RANBP1 CDKN2C HMGB3 NUSAP1 MKI67 RCC1 GMNN DHFR CENPM TK1 UBE2C CDK1 RRM1 CDC45 CENPF DTYMK CDKN3 KIF22 PAICS CCNA2 POLD2 HMGB1 CHEK1 ENOSF1 MCM5 TMPO RFC5 EZH2 SHMT1 LIG1 DLGAP5 CENPE CDC6 KIFC1 FOXM1 PRIM1 DNMT1 MSH6 RFC4 EXOSC8 ACAT2 SRSF3 NCAPH H2AFV NEK2 SMC1A GMPS FBL PRC1 STMN1 BUB1B AURKA KIF14 CDC25C RBMX LMNB1 RNASEH2A M…
GNF2_ST13	2.76e-27	7.14e-25	1.35757	-0.86089	-3.35693	63		RPS17 RPL7 RPL10A HNRNPA1 RPL31 RPL7A RPL8 RPL4 RPS3 RPL3 RPL36A RPS4X RPL24 NPM1 RPL15 RPS7 EIF3L RPS6 RPL12 RPL23 RACK1 RPL5 RPL17 EIF3E EIF3H RPS20 EEF1B2 RPSA RPL9 RTRAF RPL27 UXT RPS3A RPL32 RPL35A SNRPE EIF3D SRSF3 FBL SNRPD3 NOL7 SNRPD2 RBMX
BURTON_ADIPOGENESIS_3	1.1e-28	3.11e-26	1.38775	-0.786938	-3.35501	94		TYMS HMGB2 SMC2 IMPDH2 MCM7 MAD2L1 CDCA7 CKS2 PCNA ILF2 FEN1 CKS1B ASF1B NUSAP1 MKI67 RRM2 RNASEH2C USP1 TK1 TOP2A CDK1 RRM1 CDC45 DTYMK CCNB2 MCM3 BIRC5 KIF22 TCF19 CENPK CDCA8 MCM5 MCM10 RFC5 CDC20 RAD51AP1 EZH2 DLGAP5 CDC6 NASP BRCA1 HELLS PRIM1 DNMT1 NCAPH BUB1 PLK1 CD4 KIF20A KIF11 TTK RACGAP1 KIF4A CCNB1 MCM4 PRC1 DTL CCNF AURKA SLBP KIF2C INCENP
GNF2_FEN1	4.53e-25	8.73e-23	1.29512	-0.862046	-3.3452	56		DUT PCLAF SMC4 TYMS ZWINT HMGB2 MCM7 DNAJC9 CKS2 PCNA FEN1 NUSAP1 GMNN DHFR TOP2A SNRPD1 CDK1 RRM1 CENPF GINS2 DTYMK CCNB2 MCM3 NDC80 CCNA2 MCM5 RFC5 RAD51AP1 FANCI DLGAP5 NASP FOXM1 HMMR RFC4 MSH2 KIF11 TTK RACGAP1 MCM4 PRC1 DTL PLK4 VRK1 METAP2 GINS1 KIF18B SHCBP1 HAT1 PCCB
REACTOME_SRP_DEPENDENT_COTRANSLATIONAL_PROTEIN_TARGETING_TO_MEMBRANE	3.33e-31	1.25e-28	1.45334	-0.77409	-3.34443	110		RPS17 RPL7 RPL10A RPL31 SEC61B RPL7A RPL35 RPL8 RPL4 RPS3 RPL26 RPS10 RPL3 RPL36A RPS4X RPL24 RPL15 RPS7 RPS6 RPL12 RPL39L RPL13A RPL23 RPL5 RPL17 RPL18 RPL29 RPS27A RPS20 RPL41 RPSA SSR2 RPL9 SPCS1 RPL27 SPCS2 RPL23A RPS18 RPS3A RPLP2 RPL36AL RPL18A RPS15 RPL28 RPL32 RPS15A RPL10 RPL35A RPL13 TRAM1 RPS16 RPS2 SSR3 RPL36 RPS26 RPL27A RPS27L SRP9 RPL37A RPL21 RPN2 RPL11 SEC11A RPLP0 RPS25 SSR4 RPS…
KEGG_RIBOSOME	1.33e-25	2.86e-23	1.31101	-0.794566	-3.34264	84		RPS17 RPL7 RPL10A RPL31 RPL7A RPL35 RPL8 RPL4 RPS3 RPL26 RPS10 RPL3 RPL36A RPS4X RPL24 RPL15 RPS7 RPS6 RPL12 RPL13A RPL23 RPL5 RPL17 RPL18 RPL29 RPS27A RPS20 RPL41 RPSA RPL9 RPL27 RPL23A RPS18 RPS3A RPLP2 RPL36AL RPL18A RPS15 RPL28 RPL32 RPS15A RPL10 RPL35A RPL13 RPS16 RPS2 RPL36 RPS26 RPL27A RPS27L RPL37A RPL21 RPL11 RPLP0 RPS25 MRPL13 RPS4Y1 RPL26L1 RPL22 RPS13 RPL19
GNF2_BUB1B	2.68e-24	4.68e-22	1.27903	-0.883025	-3.32798	49		SMC4 TYMS ZWINT PCNA ASF1B RRM2 GMNN CENPM AURKB TOP2A UBE2C RRM1 CCNB2 MCM3 NDC80 PAICS CCNA2 ASPM CDCA8 MELK CDC20 FANCI NASP HELLS HJURP HMMR POLD1 BUB1 PLK1 KIF20A KIF11 TTK RACGAP1 MCM4 BUB1B AURKA GINS1 KIF14 LMNB1 PA2G4 CEP55 SPAG5 CSE1L NUP205 ESPL1 MCM2 MRPL39
GNF2_CENPE	1.63e-25	3.35e-23	1.31101	-0.922716	-3.32765	40		TYMS ZWINT SMC2 CKS2 PCNA CKS1B NUSAP1 MKI67 RRM2 AURKB UBE2C CDK1 RRM1 CENPF CCNB2 BIRC5 H2AFX NDC80 CCNA2 ASPM MYBL2 CDCA8 TMPO CDCA3 CDC20 DLGAP5 CENPE FOXM1 HMMR PRIM1 BUB1 KIF11 RFC3 PRC1 CCNF NSD2 AURKA KIF18B SHCBP1
SOTIRIOU_BREAST_CANCER_GRADE_1_VS_3_UP	2.09e-36	1.75e-33	1.56979	-0.738728	-3.32299	153		TXN H2AFZ ZWINT DONSON SNRPG DNAJC9 MAD2L1 CKS2 HMGB3 CENPU FEN1 NUSAP1 MKI67 RRM2 TUBA1B AURKB TOP2A UBE2C CDK1 TPX2 DDX39A PTTG1 CDC45 CENPF CCNB2 MCM3 CDKN3 BIRC5 NDC80 NME1 GTSE1 MCM6 CCNA2 ASPM NCAPG CENPN MYBL2 CHEK1 CDCA8 MELK TMPO SNRPF CENPA KIF15 CDCA3 MCM10 CDC20 DSCC1 EZH2 DLGAP5 CENPE KIFC1 PKMYT1 HJURP FOXM1 NCAPG2 CCT5 HMMR RFC4 DSN1 NCAPH BUB1 TRIP13 PLK1 H2AFV NEK2 CDK2 FBXO5 TIM…
FLORIO_NEOCORTEX_BASAL_RADIAL_GLIA_DN	3.34e-43	5.57e-40	1.7148	-0.754533	-3.32079	169		ANXA1 SMC4 PHGDH ZWINT HMGB2 MAD2L1 MND1 CKS2 UBE2T CENPU CKS1B NUSAP1 MKI67 RRM2 CENPM AURKB TK1 TOP2A UBE2C CDK1 TPX2 SGO1 PTTG1 CDC45 CENPF CCNB2 CDKN3 SPC25 BIRC5 PBK KIF22 CDCA5 NDC80 CENPK GTSE1 ASPM SKA3 MYBL2 CKAP2L XRCC2 CDCA2 CDCA8 NUF2 MELK POC1A CENPA KIF15 CDCA3 SGO2 CDC20 RAD51AP1 FANCI EPB41L2 DLGAP5 CENPE KIFC1 BRCA1 HJURP FOXM1 BRCA2 NCAPG2 HMMR DEPDC1B DSN1 ESCO2 NCAPH BUB1 PLK1…
GSE18893_TCONV_VS_TREG_24H_TNF_STIM_UP	5.33e-44	1e-40	1.72683	-0.720444	-3.31998	197		DUT H2AFZ TPI1 PRDX2 MCM7 TUBB NDUFB9 RANBP1 CDCA7 ATP5PO CKS2 PCNA ILF2 HMGB3 CENPU WDR34 CKS1B UHRF1 TUBA1B LSM4 GMNN CCDC34 CYC1 MRPL57 COX8A SPCS1 RRM1 SGO1 PTTG1 C19orf48 EIF3I H2AFX CDCA5 TCF19 ATP5MC3 DDT C21orf58 CTNNAL1 CENPN TPRKB NIT2 MYBL2 ERGIC3 TMPO KIF15 CDCA3 RAD51AP1 KNL1 BOLA3 NDUFA8 POLA2 CDC6 BRCA1 HELLS TRAP1 EID1 SPC24 DEPDC1B POLD1 DDX41 MSH6 RFC4 ITGB3BP ESCO2 ACTL6A MSH2 …
GNF2_RRM2	5.74e-25	1.08e-22	1.29512	-0.919762	-3.317	40		TYMS ZWINT PCNA NUSAP1 MKI67 RRM2 GMNN CENPM AURKB TOP2A UBE2C CDK1 RRM1 CENPF CCNB2 MCM3 BIRC5 H2AFX NDC80 MCM6 CCNA2 ASPM CDCA8 MELK CDC20 DLGAP5 CENPE FOXM1 HMMR BUB1 PLK1 SMC1A KIF11 MCM4 BUB1B AURKA KIF18B LMNB1
GO_CYTOSOLIC_LARGE_RIBOSOMAL_SUBUNIT	7.01e-24	1.13e-21	1.26274	-0.854328	-3.31525	56		RPL7 RPL10A RPL31 RPL7A RPL35 RPL8 RPL4 RPL26 RPL3 RPL36A RPL24 RPL15 RPL12 RPL39L RPL13A RPL23 RPL5 RPL17 RPL18 RPL29 RPL41 RPL9 RPL27 RPL23A RPLP2 RPL36AL RPL18A RPL28 RPL32 RPL10 RPL35A RPL13 RPL36 RPL27A RPL37A RPL21 RPL11 RPLP0
GNF2_TTK	9.61e-24	1.52e-21	1.26274	-0.914562	-3.31429	39		SMC4 TYMS ZWINT SMC2 CKS2 PCNA CENPU FEN1 NUSAP1 GMNN TOP2A CDK1 TPX2 RRM1 CENPF GINS2 CCNB2 NDC80 CCNA2 ASPM MELK CDC20 FANCI HJURP FOXM1 HMMR RFC4 KIF11 TTK RACGAP1 MCM4 PRC1 PLK4 CCT2 BUB1B KIF18B KIF2C DBF4
WINNEPENNINCKX_MELANOMA_METASTASIS_UP	3.52e-35	2.41e-32	1.54318	-0.733696	-3.29686	155		CCT7 PCLAF TYMS ZWINT DONSON SNRPG SMC2 RPA3 RANBP1 CKS2 PCNA UBE2T CKS1B UHRF1 CCT4 RRM2 GMNN DHFR TK1 TOP2A CDK1 PTTG1 CDC45 CENPF GINS2 DTYMK CCNB2 CDKN3 SPC25 BIRC5 CDCA5 NDC80 NME1 PAICS ATAD2 MCM6 ASPM NCAPG CTNNAL1 CENPN CHEK1 CDCA8 NUF2 SSR3 MELK CENPA SGO2 RFC5 DSCC1 RAD54L DLGAP5 CDC6 NASP NCAPG2 CCT5 C9orf40 MSH6 RFC4 NCAPH BUB1 H2AFV NEK2 TIMELESS KIF11 GMPS RACGAP1 CCNB1 MCM4 PRC1 CA…
REACTOME_NONSENSE_MEDIATED_DECAY_NMD_INDEPENDENT_OF_THE_EXON_JUNCTION_COMPLEX_EJC	7.76e-26	1.74e-23	1.31889	-0.769424	-3.28872	93		RPS17 RPL7 RPL10A RPL31 RPL7A RPL35 RPL8 RPL4 RPS3 RPL26 RPS10 RPL3 RPL36A RPS4X RPL24 RPL15 RPS7 RPS6 RPL12 RPL39L RPL13A RPL23 RPL5 RPL17 RPL18 RPL29 RPS27A RPS20 RPL41 RPSA RPL9 RPL27 RPL23A RPS18 RPS3A RPLP2 RPL36AL RPL18A RPS15 RPL28 RPL32 RPS15A RPL10 RPL35A RPL13 RPS16 RPS2 RPL36 RPS26 RPL27A RPS27L PABPC1 RPL37A RPL21 RPL11 RPLP0 RPS25 RPS4Y1 RPS14 RPL26L1 RPL22 RPS13 GSPT2 RPL19
GRAHAM_NORMAL_QUIESCENT_VS_NORMAL_DIVIDING_DN	4.99e-25	9.49e-23	1.29512	-0.777247	-3.28115	87		DUT PCLAF TYMS ZWINT SMC2 MAD2L1 PCNA CENPU FEN1 CKS1B NUSAP1 LAT RRM2 AQP3 FABP5 GMNN DHFR CENPM TK1 TOP2A CDK1 RRM1 CDC45 GINS2 CCNB2 CDKN3 BIRC5 NDC80 ATP5MC3 MCM6 CCNA2 NCAPG CHEK1 MCM5 MELK KIF15 MCM10 CDC20 RAD51AP1 DSCC1 DLGAP5 CDC6 RFC4 BUB1 TRIP13 MSH2 KIF11 RACGAP1 RFC3 OIP5 MCM4 PRC1 DTL VRK1 BUB1B GINS1 KIF18B RNASEH2A CEP55 KIF2C HAT1 AMMECR1 GZMB SNRNP25
GO_STRUCTURAL_CONSTITUENT_OF_RIBOSOME	4.5e-35	2.94e-32	1.54318	-0.729527	-3.26252	154		RPS17 RPL7 RPL10A RPL31 RPL7A RPL35 RPL8 RPL4 RPS3 RPL26 RPS10 RPL3 RPL36A RPS4X RPL24 RPL15 RPS7 RPS6 RPL12 RPL39L RPL13A RPL23 RPL5 RPL17 RPL18 RPL29 RPS27A RPS20 RPL41 RPSA MRPL57 MRPL23 RPL9 MRPL51 RPL27 RPL23A RPS18 MRPL14 MRPS34 RPS3A RPLP2 RPL36AL RPL18A RPS15 RPL28 RPL32 RPS15A RPL10 RPL35A RPL13 RPS16 RPS2 RPL36 MRPS18B MRPS14 RPS26 RPL27A RPS27L MRPS2 RPL37A RPL21 MRPL37 MRPL11 RPL11 RP…
GO_LARGE_RIBOSOMAL_SUBUNIT	3.17e-29	9.73e-27	1.40259	-0.757863	-3.25792	114		RPL7 RPL10A RPL31 RPL7A RPL35 RPL8 RPL4 RPL26 RPL3 RPL36A RPL24 RPL15 RPL12 RPL39L RPL13A RPL23 RPL5 RPL17 RPL18 RPL29 RPL41 MRPL57 MRPL23 RPL9 MRPL51 RPL27 RPL23A MRPL14 RPLP2 RPL36AL RPL18A RPL28 RPL32 RPL10 RPL35A RPL13 RPL36 C12orf65 RPL27A RPL37A RPL21 MRPL37 MRPL11 RPL11 RPLP0 NDUFAB1 MRPL9 MRPL50 MRPL34 MRPL19 MRPL13 RPL26L1 RPL22 MRPL24 MRPL32 MRPL36 RPL19
GNF2_CKS1B	4.2e-21	5.14e-19	1.18665	-0.906519	-3.25656	37		SMC2 RAN RPA3 RANBP1 CKS1B ASF1B CCT4 AURKB UBE2C TPX2 MCM3 BIRC5 NDC80 PAICS MCM6 CCNA2 ASPM CDCA8 MELK CDC20 CENPE RFC4 BUB1 TRIP13 KIF20A KIF11 GMPS RFC3 ATIC PA2G4 RNASEH2A KIF2C
GSE15750_DAY6_VS_DAY10_EFF_CD8_TCELL_UP	3.07e-39	3.22e-36	1.62807	-0.703997	-3.2445	193		BEX3 TXN PCLAF ANP32B CENPH SMC2 MCM7 RNASEH2B RPA3 MAD2L1 PRDX4 CKS2 FEN1 CKS1B ASF1B UHRF1 NUSAP1 RRM2 TUBA1B GMNN DHFR CENPM AURKB TK1 TOP2A UBE2C CDK1 GLRX TPX2 RRM1 SGO1 CDC45 GINS2 CCNB2 CDKN3 SPC25 BIRC5 PBK KIF22 ESD NDC80 TCF19 GTSE1 ASPM NCAPG CTNNAL1 CENPN SKA3 CENPW LRR1 MYBL2 CKAP2L CDCA8 NUF2 MCM5 MELK CENPA SGO2 MCM10 CDC20 RAD51AP1 KNL1 DSCC1 LIG1 RAD54L CENPE CDC6 RPS27L BRCA1 HE…
KANG_DOXORUBICIN_RESISTANCE_UP	6.56e-23	9.76e-21	1.2379	-0.853363	-3.24156	54		PCLAF TYMS ZWINT HMGB2 MAD2L1 ASF1B NUSAP1 MKI67 RRM2 CENPM TK1 TOP2A CDK1 TPX2 RRM1 DTYMK CDKN3 BIRC5 PBK ATAD2 ASPM NCAPG CDCA8 CENPA CDC20 RAD51AP1 DSCC1 FANCI POLA2 BARD1 CDC6 HJURP FOXM1 NCAPG2 HMMR RFC4 BUB1 PLK1 KIF4A OIP5 MCM4 PRC1 PLK4 BUB1B NSD2 AURKA GINS1 LMNB1
GSE36476_CTRL_VS_TSST_ACT_40H_MEMORY_CD4_TCELL_YOUNG_DN	1.45e-37	1.29e-34	1.59596	-0.702871	-3.2408	191		TXN DUT PCLAF TPI1 TYMS MCM7 TUBB RPA3 PRDX4 CKS2 PCNA CENPU FEN1 CKS1B NUSAP1 MKI67 RRM2 TUBA1B TMEM106C FABP5 DHFR CENPM PGAM1 AURKB TK1 TOP2A UBE2C TPX2 PXMP2 CDC45 GINS2 DTYMK CCNB2 CDKN3 BIRC5 NME1 PAICS HPRT1 ASPM FANCG NCAPG ACOT7 CDCA8 MCM5 MRPS18B CENPA SLC25A5 CDCA3 MCM10 CDC20 SHMT1 LIG1 RAD54L POLA2 CENPE BRCA1 HJURP BRCA2 NCAPG2 HMMR RFC4 DNAJB6 FIBP NCAPH TRIP13 SMC1A FH KIF20A KIF1…
MODULE_54	5.1e-43	7.66e-40	1.70875	-0.677667	-3.23837	243		H2AFZ PCLAF SMC4 TPI1 TYMS ZWINT HMGB2 HMGA1 SMC2 MCM7 RPA3 MAD2L1 RANBP1 CDCA7 SNRPB PRDX4 CKS2 PCNA PRDX1 CDKN2C UBE2T FEN1 CKS1B ASF1B NUSAP1 MKI67 RRM2 RCC1 TMEM106C GMNN DHFR AURKB CDC25B TOP2A UBE2C CDK1 TPX2 RRM1 PTTG1 CDC45 CENPF GINS2 DTYMK CCNB2 MCM3 CDKN3 BIRC5 H2AFX HIST1H4C PBK CDCA5 NDC80 NME1 ATAD2 HPRT1 MCM6 CCNA2 ADA ASPM MYBL2 CHEK1 SNRPE NUF2 MCM5 OAS3 MELK SNRPF CENPA SLC25A5 …
GNF2_RAN	3.39e-22	4.72e-20	1.22105	-0.761828	-3.2383	86		H2AFZ CCT7 C1QBP SERBP1 SNRPG SSRP1 RAN RPA3 RANBP1 CCT8 CKS1B CCT4 PSMA2 LSM4 SNRPD1 SSBP1 RRM1 RTRAF MCM3 NME1 PAICS EIF2S2 SNRPE MELK SNRPF CDC20 CCT5 MSH6 RFC4 CCT3 KIF20A BUB3 GMPS SNRPD3 RFC3 PSMA5 MTHFD2 CCT2 ATIC SNRPD2 EMG1 OLA1 PA2G4 BANF1 SLBP NAE1 SNRPA POLR2H
GNF2_ESPL1	2.83e-20	3.25e-18	1.16018	-0.910042	-3.23447	35		SMC2 MAD2L1 PCNA CKS1B ASF1B MKI67 RRM2 CENPM AURKB TOP2A UBE2C TPX2 CCNB2 BIRC5 PAICS MCM6 CCNA2 ASPM CDCA8 MELK CENPA CDC20 CENPE FOXM1 HMMR BUB1 PLK1 KIF20A KIF11 MCM4 BUB1B KIF2C SPAG5
ZHAN_MULTIPLE_MYELOMA_PR_UP	1.03e-21	1.36e-19	1.20398	-0.884406	-3.23383	43		PCLAF TYMS UBE2T NUSAP1 RRM2 CCDC34 TOP2A UBE2C CDK1 TPX2 CCNB2 SPC25 BIRC5 ASPM NUF2 MCM10 DSCC1 EZH2 FANCI DLGAP5 FOXM1 SPC24 DEPDC1B RFC4 TRIP13 NEK2 TTK RACGAP1 CCNB1 PRC1 BUB1B AURKA KIF14 SKA1 ZWILCH FAM72C CENPL MPC2 E2F8 PRR11
GO_COTRANSLATIONAL_PROTEIN_TARGETING_TO_MEMBRANE	4e-24	6.76e-22	1.27091	-0.755956	-3.22909	98		RPS17 RPL7 RPL10A RPL31 SEC61B RPL7A RPL35 RPL8 RPL4 RPS3 RPL26 RPS10 RPL3 RPL36A RPS4X RPL24 RPL15 RPS7 RPS6 RPL12 RPL13A RPL23 RPL5 RPL17 RPL18 RPL29 RPS27A RPS20 RPL41 RPSA SSR2 RPL9 RPL27 RPL23A RPS18 RPS3A RPLP2 RPL18A RPS15 RPL28 RPL32 RPS15A RPL10 RPL35A RPL13 TRAM1 RPS16 RPS2 SSR3 RPL36 RPS26 RPL27A SRP9 RPL37A RPL21 RPL11 RPLP0 RPS25 RPS4Y1 RPS14 RPL22 RPS13 RPL19
GNF2_SMC2L1	5.51e-21	6.52e-19	1.18665	-0.926558	-3.22845	32		SMC4 ZWINT SMC2 CKS2 PCNA CKS1B NUSAP1 TOP2A CDK1 RRM1 CENPF CCNB2 MCM3 BIRC5 NDC80 MCM6 CCNA2 ASPM MYBL2 CDCA8 CDC20 CENPE FOXM1 HMMR PRIM1 RFC4 BUB1 KIF11 TTK RFC3 KIF18B
LEE_EARLY_T_LYMPHOCYTE_UP	5.11e-27	1.28e-24	1.34993	-0.75044	-3.22583	108	TCell_up	CD1E CD99 CD1B PCLAF DNTT TYMS MZB1 TUBB CKS2 HMGB3 UBE2T CENPU UHRF1 NUSAP1 MKI67 RRM2 TOP2A UBE2C CDK1 TMSB15A CRNDE PTTG1 CCNB2 CDKN3 BIRC5 PBK NDC80 CPVL ATAD2 ADA ASPM NCAPG CENPW LRR1 CDCA2 NUF2 MELK LETM1 SLC1A4 CENPA KIF15 CDCA3 SGO2 MCM10 RAD51AP1 KNL1 DSCC1 FANCI DLGAP5 HMMR DIAPH3 BUB1 NEK2 KIF20A KIF11 TTK TUBB4B OIP5 CCNB1 E2F2 MCM4 PRC1 FAIM DTL BUB1B NSD2 AURKA GINS1 KIF14 KIF18B G…
GNF2_EIF3S6	1.48e-27	3.9e-25	1.36518	-0.730435	-3.20385	119		RPS17 RPL7 RPL10A HNRNPA1 NAP1L1 RPL31 RPL7A RPL35 RPL8 RPL4 RPS3 RPS10 RPL3 RPL36A RPS4X RPL24 NPM1 RPL15 RPS7 EIF3L RPS6 RPL12 RPL13A RPL23 RACK1 RPL5 RPL17 EIF3E RPL18 EIF3H RPL29 RPS20 EEF1B2 RPL41 RPSA RPL9 RPL27 RPL23A RPS18 UXT RPS3A KARS RPLP2 RPL36AL RPL18A RPS15 RPL28 RPL32 RPL35A RPL13 RPS16 RPS2 RPL36 EIF3D EIF3F QARS RPL27A ATP5MC2 PABPC1 POLR1D SLC25A6 FBL RPL21
ISHIDA_E2F_TARGETS	2.53e-19	2.6e-17	1.13309	-0.832412	-3.18013	52		DUT HMGB2 SMC2 MCM7 CDCA7 PCNA CDKN2C HMGB3 UBE2T FEN1 ASF1B NUSAP1 MKI67 RRM2 AURKB TK1 TOP2A CDK1 RRM1 SGO1 PTTG1 CCNB2 MCM3 CCNA2 NSG1 CDC20 EZH2 LIG1 KIFC1 PRIM1 NCAPH BUB1 RPA1 TRIP13 CDK2 RFC3 CCNB1 PRC1 STMN1 SLBP KIF2C DBF4
WONG_EMBRYONIC_STEM_CELL_CORE	1.58e-48	4.75e-45	1.81454	-0.640574	-3.17133	324		RPL10A HNRNPA1 NAP1L1 DEK SMC4 EEF2 HMGN5 RPS3 HMGB2 SMC2 MCM7 EIF3L ENO1 ADH5 PSMB6 RPA3 HADH MAD2L1 CDCA7 FGFR1 ATP5PO CKS2 PCNA PRDX1 STOML2 CKS1B NUSAP1 RRM2 RCC1 LSM4 GMNN AURKB FDPS RPSA TOP2A SNRPD1 CDK1 RRM1 DTYMK CCNB2 EIF3I MCM3 CDKN3 BIRC5 KIF22 CDCA5 NDC80 TCF19 GTSE1 CCNA2 LSM2 LSM5 MYBL2 PDIA4 CHEK1 EIF2S2 TP53 RPL13 HAUS1 RPS16 CDCA8 MCM5 MRPS18B SLC25A5 CDCA3 CDC20 SUMO1 DLGAP5 CL…
GSE30962_PRIMARY_VS_SECONDARY_ACUTE_LCMV_INF_CD8_TCELL_UP	3.12e-34	1.74e-31	1.52292	-0.682937	-3.17035	189		PCLAF TPI1 SCN2A HMGB2 SMC2 MND1 CKS2 SIVA1 CKS1B ASF1B UHRF1 NUSAP1 RRM2 GMNN AURKB TK1 TOP2A RCBTB2 MRPL51 RRM1 CDC45 CENPF CCNB2 MCM3 SPC25 BIRC5 H2AFX KIF22 CDCA5 NDC80 CENPK CLSPN CCNA2 ASPM TCF7 CENPN CKAP2L XRCC2 PSAT1 NUF2 MCM5 MELK TMPO CENPA CDCA3 SGO2 MCM10 KNL1 DSCC1 EZH2 UGT3A2 LIG1 RAD54L DLGAP5 CENPE CDC6 PKMYT1 BRCA1 HJURP NCAPG2 MXD3 SPC24 KIF20B ESCO2 NCAPH BUB1 FKBP5 TRIP13 ARH…
REACTOME_EUKARYOTIC_TRANSLATION_INITIATION	3.21e-26	7.42e-24	1.32672	-0.732129	-3.168	117		RPS17 RPL7 RPL10A RPL31 RPL7A RPL35 RPL8 RPL4 RPS3 RPL26 RPS10 RPL3 RPL36A RPS4X RPL24 RPL15 RPS7 EIF3L RPS6 RPL12 RPL39L RPL13A RPL23 RPL5 RPL17 EIF3E RPL18 EIF3H RPL29 RPS27A RPS20 RPL41 RPSA RPL9 RPL27 RPL23A EIF3I RPS18 RPS3A RPLP2 EIF4H RPL36AL RPL18A RPS15 RPL28 RPL32 RPS15A EIF2S2 RPL10 RPL35A RPL13 RPS16 RPS2 RPL36 EIF3D EIF3F RPS26 RPL27A RPS27L EIF3A PABPC1 RPL37A RPL21 RPL11 RPLP0 RPS2…
WHITEFORD_PEDIATRIC_CANCER_MARKERS	2.79e-25	5.52e-23	1.30309	-0.730194	-3.16743	111		SMC4 GAPDH TYMS ZWINT MCM7 ENO1 MAD2L1 CDCA7 MND1 CKS2 PCNA ILF2 HMGB3 UBE2T CENPU CKS1B ASF1B UHRF1 NUSAP1 MKI67 RRM2 DHFR CCDC34 TK1 TOP2A UBE2C CDK1 TPX2 PTTG1 CDC45 CENPF GINS2 DTYMK CCNB2 BIRC5 H2AFX HIST1H4C PBK CDCA5 NME1 ATAD2 CCNA2 CDK6 CENPN MYBL2 HAUS1 CDCA2 PSAT1 CDCA8 NUF2 MCM5 MELK TMPO CENPA DLGAP5 CENPE NASP DNMT1 RFC4 NCAPH BUB1 NEK2 KIF11 TTK RFC3 CCNB1 MCM4 PRC1 PLK4 STMN1 CKAP…
REACTOME_SELENOAMINO_ACID_METABOLISM	1.01e-25	2.2e-23	1.31889	-0.732911	-3.16652	110		RPS17 RPL7 RPL10A RPL31 RPL7A RPL35 RPL8 RPL4 RPS3 RPL26 RPS10 RPL3 RPL36A RPS4X RPL24 RPL15 RPS7 RPS6 RPL12 RPL39L RPL13A RPL23 RPL5 RPL17 RPL18 RPL29 RPS27A RPS20 RPL41 RPSA RPL9 RPL27 RPL23A RPS18 RPS3A KARS RPLP2 RPL36AL RPL18A RPS15 RPL28 RPL32 RPS15A RPL10 RPL35A RPL13 RPS16 RPS2 RPL36 RPS26 QARS RPL27A RPS27L RPL37A RPL21 RPL11 AHCY RPLP0 DARS RPS25 RPS4Y1 RPS14 RPL26L1 RPL22 RPS13 RPL19
MORF_RAN	9.8e-42	1.34e-38	1.68434	-0.644614	-3.15625	265		RPL7 NAP1L1 H2AFZ CCT7 DEK TPI1 ANP32B SEC61B LDHA EEF2 PSMB7 C1QBP SOD1 RPS10 EEF1D RPL24 NPM1 SNRPG RAN MDH1 PSMB6 CALM2 UBB RPS6 SNRPB ATP5PO PCNA ILF2 PRDX1 RACK1 RPL5 STOML2 EIF3E MTDH RPL18 EIF3H XRCC6 RPS27A TUBA1B PSMA2 PGAM1 SLC25A3 FDPS CYC1 CLTA COX8A SSR2 MRPL23 CLNS1A AP2M1 SSBP1 TUFM ERH RPL23A PSMB2 MIF HSPA8 YWHAQ NME1 ATP5MC3 HPRT1 KARS JTB LSM2 PHB2 RPLP2 EIF4H RPL36AL CNBP YBX1…
GO_ESTABLISHMENT_OF_PROTEIN_LOCALIZATION_TO_ENDOPLASMIC_RETICULUM	2.52e-25	5.04e-23	1.30309	-0.729736	-3.1528	110		RPS17 RPL7 RPL10A RPL31 SEC61B RPL7A RPL35 RPL8 RPL4 RPS3 RPL26 RPS10 RPL3 RPL36A RPS4X RPL24 RPL15 RPS7 RPS6 RPL12 RPL13A RPL23 RPL5 RPL17 RPL18 RPL29 RPS27A RPS20 RPL41 RPSA RPL9 SPCS1 RPL27 SPCS2 RPL23A RPS18 RPS3A RPLP2 RPL18A RPS15 RPL28 RPL32 RPS15A RPL10 RPL35A RPL13 TRAM1 RPS16 RPS2 SSR3 RPL36 RPS26 RPL27A SRP9 RPL37A RPL21 RPL11 RPLP0 RPS25 RPS4Y1 RPS14 RPL22 RPS13 RPL19
GNF2_PA2G4	1.98e-21	2.51e-19	1.19534	-0.764139	-3.13924	79		H2AFZ SERBP1 SNRPG MCM7 SSRP1 RAN RANBP1 SNRPB PCNA CKS1B CCT4 LSM4 GMNN CENPM FDPS SNRPD1 CLNS1A SSBP1 RRM1 MCM3 NDC80 PAICS LSM5 SNRPE MCM5 MELK NASP CCT5 CCT3 FH BUB3 GMPS CHCHD3 MCM4 MTHFD2 NUP37 CCT2 BUB1B OLA1 PA2G4 BANF1 SLBP METTL5 HAT1 NAE1 SNRPA NUP107 CSE1L NOP16 MRPL16 MRPL39 CDK4 CCT6A MLH1 DKC1
GO_CYTOSOLIC_RIBOSOME	1.4e-25	2.96e-23	1.31101	-0.741305	-3.1382	104		RPS17 RPL7 RPL10A RPL31 RPL7A RPL35 RPL8 RPL4 RPS3 RPL26 RPS10 RPL3 RPL36A RPS4X RPL24 RPL15 RPS7 RPS6 RPL12 RPL39L RPL13A RPL23 RACK1 RPL5 RPL17 RPL18 RPL29 RPS27A RPS20 RPL41 RPSA RPL9 RPL27 RPL23A RPS18 RPS3A RPLP2 RPL36AL RPL18A RPS15 RPL28 RPL32 RPS15A RPL10 RPL35A RPL13 RPS16 RPS2 RPL36 RPS26 RPL27A RPS27L RPL37A RPL21 RPL11 RPLP0 RPS25 RPS4Y1 RPS14 RPL26L1 RPL22 RPS13 RPL19 HBA2 HBA1
GSE25088_WT_VS_STAT6_KO_MACROPHAGE_IL4_STIM_DN	1.66e-32	7.32e-30	1.48157	-0.684848	-3.13787	179		CD99 ANXA1 BEX3 TXN PCLAF DNTT TYMS PHGDH MZB1 FXYD2 ZWINT DONSON HMGB2 DNAJC9 PCNA CR2 NUSAP1 MKI67 RRM2 GMNN DHFR TK1 TOP2A CDK1 PTTG1 HOXA10 CDC45 CENPF CCNB2 CDKN3 H2AFX HIST1H4C PAICS MCM6 ADA ASPM NCAPG CTNNAL1 YBX1 HMGB1 CENPN MELK TCEAL9 TMPO CDC20 RAD51AP1 EZH2 FANCI EPB41L2 RAD54L DLGAP5 POLA2 PEX5L NASP HELLS HJURP NCAPG2 NUDT11 HMMR DNMT1 RFC4 DDB2 NCAPH TRIP13 NEK2 KIF20A KIF11 HOXA9…
GCM_TPT1	1.33e-19	1.44e-17	1.14219	-0.782687	-3.13429	68		RPS17 RPL7 RPL10A RPL31 RPL7A RPL35 EEF2 RPL4 RPS3 RPS10 RPL3 RPL36A NPM1 RPS7 RPS6 RPL13A RPL23 NDUFA12 RACK1 RPL17 RPL18 RPL29 RPS27A SLC25A3 RPSA RPL9 RPL27 RPL23A RPS18 RPS3A RPLP2 RPL28 RPL32 RPL35A RPS16 RPS2 QARS RPL27A ATP5MC1 SLC25A6 RPL21 PPIA RPL11 RPLP0
GSE39556_CD8A_DC_VS_NK_CELL_MOUSE_3H_POST_POLYIC_INJ_UP	2.78e-32	1.2e-29	1.47456	-0.662363	-3.11924	195		TXN SMC4 PHGDH ZWINT SLC29A1 HADH RPL39L CKS2 CDKN2C HMGB3 CKS1B RRM2 TMEM106C DHFR TRAT1 TK1 TOP2A CDK1 TPX2 RRM1 CDC45 DTYMK CCNB2 CDKN3 H2AFX KIF22 NDC80 PAICS GTSE1 PRPS2 HPRT1 CCNA2 AKR1B1 FANCG CTNNAL1 ACOT7 CHEK1 XRCC2 MELK TMPO CENPA RFC5 CDC20 CLGN RAD51AP1 FANCI LIG1 DLGAP5 CENPE BARD1 CDC6 PKMYT1 BRCA1 FOXM1 HMMR PRIM1 HSPB11 BID RFC4 DDB2 ACAT2 KIF20B NCAPH BUB1 TRIP13 ARHGAP11A NEK2 …
MORF_NPM1	4.37e-31	1.6e-28	1.4462	-0.695401	-3.1185	161		RPS17 RPL7 RPL10A HNRNPA1 NAP1L1 CCT7 ANP32B RPL31 LDHA RPL35 RPL8 EEF2 RPL4 RPS3 RPS10 EEF1D RPL3 RPL36A RPS4X RPL24 NPM1 RPL15 RPS7 ENO1 TUBB RAN UBB RPS6 SNRPB RPL12 RPL13A RPL23 RACK1 RPL5 RPL17 EIF3E RPL18 EIF3H XRCC6 RPL29 RPS27A TUBA1B RPS20 EEF1B2 SLC25A3 MRPL23 RPL9 OAZ1 RPL27 ATP5F1A RPL23A RPS18 YWHAQ RPS3A JTB PHB2 RPLP2 ACP1 RPL18A YBX1 RPL28 RPL32 RPS15A SNRPE RPL13 RPS16 RPS2 COX6A…
GCM_NPM1	6.79e-25	1.24e-22	1.29512	-0.724668	-3.11522	114		RPL7 RPL10A HNRNPA1 NAP1L1 DUT H2AFZ RPL31 RPL7A RPL35 EEF2 RPL4 RPS3 RPL3 RPL36A NPM1 RPS7 RPS6 RPL13A ILF2 RPL23 NDUFA12 RACK1 RPL17 RPL18 RPL29 RPS27A PSMA2 EEF1B2 PPP1CC SLC25A3 RPSA RPL9 RPL27 RPS18 ESD ATP5MC3 RPS3A RPL28 RPL32 RPL35A SNRPE RPS16 RPS2 SNRPF EIF3F UBE2L3 QARS RPL27A NASP UQCRH APRT PSME1 SUMO2 SLC25A6 RPL21 SNRPD3 CSNK2B PPIA PSMA5 RPL11 ATP5F1B SNRPD2
KONG_E2F3_TARGETS	5.33e-22	7.29e-20	1.21254	-0.736626	-3.09606	92		TYMS RPL3 HMGB2 CENPH SMC2 RPL12 UBE2T FEN1 ASF1B NUSAP1 MKI67 USP1 TK1 TOP2A UBE2C TPX2 CENPF MCM3 SPC25 H2AFX PBK CDCA5 CENPK CCNA2 NCAPG NUF2 MELK CDCA3 CDC20 RAD51AP1 EZH2 RAD54L DLGAP5 CDC6 NASP BRCA1 HJURP NCAPG2 HMMR PRIM1 NCAPH BUB1 PLK1 DEPDC1 KIF20A KIF11 RACGAP1 CCNB1 PRC1 CCNF BUB1B FAM111A AURKA CHAF1B LMNB1 SPDL1 SYCE2 SHCBP1 KIF2C INCENP
MORF_PCNA	9.25e-20	1.03e-17	1.15122	-0.736338	-3.08581	83		H2AFZ DEK PCLAF ANP32B PSMB7 C1QBP SOD1 SNRPG MCM7 RAN PCNA FEN1 XRCC6 USP1 AURKB SLC25A3 SSBP1 TUFM ERH PSMB2 YWHAQ HPRT1 KARS EIF4H SNRPE SUMO1 UBE2L3 ATP5MC1 SRP9 HSPB11 MSH6 SRSF3 MSH2 SMC1A BUB3 MTHFD1 FBL CSNK2B CCT2 UNG RBMX BANF1 PARK7 PARP1 ATP5PF HNRNPM HAT1 NDUFS3 PPM1G
GNF2_NPM1	7.03e-19	6.91e-17	1.12391	-0.761327	-3.08539	70		RPS17 RPL7 HNRNPA1 NAP1L1 RPL7A RPL4 SERBP1 RPS3 RPL26 NPM1 RPS7 EIF3L RPS6 RPL5 RPL17 CCT8 EIF3E RPSA SNRPD1 CLNS1A SSBP1 RTRAF KARS LSM5 SNRPE HNRNPR EIF3A FBL SNRPD3 PPIA NOL7 SNRPD2 RBMX RPS25 NAE1
GO_RIBOSOMAL_SUBUNIT	3.51e-33	1.6e-30	1.49548	-0.685781	-3.08102	184		RPS17 RPL7 RPL10A RPL31 RPL7A RPL35 RPL8 RPL4 RPS3 RPL26 RPS10 RPL3 RPL36A RPS4X RPL24 RPL15 RPS7 RPS6 RPL12 RPL39L RPL13A RPL23 RACK1 RPL5 RPL17 RPL18 RPL29 RPS27A RPS20 RPL41 RPSA MRPL57 MRPL23 RPL9 MRPL51 RPL27 RPL23A RPS18 MRPL14 MRPS34 RPS3A RPLP2 RPL36AL RPL18A RPS15 RPL28 RPL32 RPS15A RPL10 RPL35A RPL13 RPS16 RPS2 RPL36 MRPS18B MRPS14 RPS26 C12orf65 RPL27A RPS27L MRPS2 MRPS26 RPL37A RPL21 …
HALLMARK_MYC_TARGETS_V1	1.06e-33	5.15e-31	1.50926	-0.668338	-3.08013	199		HNRNPA1 NAP1L1 DUT H2AFZ CCT7 DEK LDHA TYMS C1QBP SERBP1 RPS3 RPS10 NPM1 SNRPG IMPDH2 MCM7 RAN MAD2L1 RANBP1 RPS6 PRDX4 YWHAE PCNA ILF2 RACK1 RPL18 XRCC6 CCT4 PSMA2 USP1 EEF1B2 SLC25A3 CYC1 SNRPD1 MRPL23 CLNS1A SSBP1 RRM1 CDC45 TUFM ERH PSMB2 YWHAQ NME1 PRPS2 HPRT1 MCM6 KARS CCNA2 POLD2 LSM2 PHB2 ACP1 EIF4H CNBP EIF2S2 RPS2 MCM5 MRPS18B EIF3D CDC20 UBE2L3 PCBP1 HNRNPR CCT5 NHP2 RFC4 PABPC1 SRSF3 …
REACTOME_TRANSLATION	8.7e-41	1.09e-37	1.66579	-0.627983	-3.06006	289		RPS17 RPL7 RPL10A RPL31 SEC61B RPL7A RPL35 RPL8 EEF2 RPL4 RPS3 RPL26 RPS10 EEF1D RPL3 RPL36A RPS4X RPL24 RPL15 RPS7 EIF3L RPS6 RPL12 RPL39L RPL13A RPL23 RPL5 RPL17 EIF3E RPL18 EIF3H RPL29 RPS27A RPS20 EEF1B2 RPL41 RPSA MRPL57 SSR2 MRPL23 RPL9 MRPL51 SPCS1 TRMT112 RPL27 SPCS2 TUFM RPL23A EIF3I RPS18 MRPL14 MRPS34 RPS3A KARS RPLP2 EIF4H RPL36AL RPL18A RPS15 RPL28 RPL32 RPS15A EIF2S2 RPL10 RPL35A RP…
KAMMINGA_EZH2_TARGETS	6.01e-16	4.2e-14	1.02767	-0.840816	-3.05728	41		NAP1L1 H2AFZ SMC4 DNTT SMC2 RPA3 MAD2L1 CDCA7 PCNA NUSAP1 MKI67 GMNN PPP1CC AURKB TOP2A RRM1 CCNB2 MCM3 CDCA5 PRIM1 NEK2 MCM4 PRC1 RFC1 AHCY AURKA HAT1 ECT2 DBF4
MORF_BUB1	1.38e-16	1.05e-14	1.04763	-0.799297	-3.05399	51		H2AFZ ZWINT ATP5PO USP1 PPP1CC TPX2 SSBP1 RRM1 NDC80 MCM6 NUDC MRPS18B DLGAP5 FOXM1 CCT5 HMMR RFC4 VDAC1 BUB1 PLK1 BUB3 KIF11 RFC3 CCNB1 HDDC2 BUB1B NSD2 KIF14 VBP1 KIF2C HAT1 SPAG5 SRPK1 IMMT ESPL1 GOT2
GSE36476_CTRL_VS_TSST_ACT_40H_MEMORY_CD4_TCELL_OLD_DN	5.05e-34	2.62e-31	1.51611	-0.661516	-3.04842	197		PCLAF GAPDH TYMS ZWINT SMC2 IMPDH2 MCM7 TUBB PSMB6 RPA3 HADH RANBP1 CKS2 HMGB3 CENPU FEN1 CKS1B RRM2 TUBA1B TMEM106C GSTO1 DHFR CENPM PGAM1 AURKB TK1 CYC1 TOP2A TPX2 CENPF GINS2 CCNB2 NME1 PAICS ASPM FANCG NCAPG NUDC ACOT7 NIT2 CHEK1 MELK TMPO CENPA KIF15 MCM10 RFC5 MRPS14 RAD51AP1 FANCI SHMT1 DLGAP5 CDC6 HJURP TRAP1 NCAPG2 HMMR PRIM1 RFC4 NCAPH TRIP13 CCT3 WDR76 FH RAD51C KIF20A KIF11 MTHFD1 TUB…
GNF2_MKI67	5.03e-17	4.07e-15	1.06721	-0.916534	-3.04622	27		ZWINT PCNA NUSAP1 MKI67 RRM2 TOP2A UBE2C CDK1 TPX2 RRM1 CENPF BIRC5 CCNA2 ASPM NCAPG MELK CENPA CDC20 CENPE FOXM1 HMMR KIF20A KIF11 AURKA KIF18B
MORI_IMMATURE_B_LYMPHOCYTE_DN	3.79e-19	3.85e-17	1.13309	-0.720052	-3.0397	87		TXN SMC4 HMGB2 SMC2 MCM7 TUBB SLC29A1 CDCA7 PRDX4 PCNA CDKN2C HMGB3 CKS1B XRCC6 NUSAP1 MKI67 RRM2 TUBA1B TOP2A UBE2C CDK1 RRM1 CDC45 CCNB2 MCM3 CDKN3 H2AFX CDCA5 NDC80 MCM6 CCNA2 CHEK1 MELK TMPO CENPA CDCA3 MCM10 CDC20 EZH2 LIG1 RAD54L DLGAP5 KIFC1 HJURP PRIM1 DNMT1 NCAPH H2AFV NEK2 TTK SLC16A1 TUBB4B CCNB1 PRC1 MTHFD2 DTL STMN1 LMNB1 SLBP
GNF2_H2AFX	7.96e-16	5.46e-14	1.02767	-0.887061	-3.03548	31		SMC4 TYMS ZWINT HMGB2 DNAJC9 PCNA NUSAP1 RRM2 CDK1 RRM1 PTTG1 CENPF CCNB2 BIRC5 H2AFX CCNA2 ASPM CDCA8 TMPO CDC20 DLGAP5 CENPE FOXM1 PRC1 CCNF NSD2 AURKA KIF18B SHCBP1
GSE36476_CTRL_VS_TSST_ACT_72H_MEMORY_CD4_TCELL_OLD_DN	2.19e-31	8.66e-29	1.45334	-0.658428	-3.03449	193		PCLAF TPI1 TYMS ZWINT SMC2 MCM7 TUBB HMGB3 CENPU FEN1 CKS1B NUSAP1 CCT4 MKI67 RRM2 TUBA1B TMEM106C GSTO1 CENPM PGAM1 AURKB TK1 CYC1 TOP2A UBE2C TPX2 CENPF GINS2 PSMB2 CCNB2 NME1 PAICS CCNA2 ASPM FANCG NCAPG ACOT7 NIT2 SMCO4 MCM5 MELK TMPO CENPA CDCA3 MCM10 CDC20 MRPS14 FANCI SHMT1 DLGAP5 CDC6 HJURP FOXM1 NCAPG2 HMMR RFC4 NCAPH TRIP13 CCT3 FH RAD51C TIMELESS KIF20A KIF11 MTHFD1 TUBG1 RACGAP1 KIF4A…
SONG_TARGETS_OF_IE86_CMV_PROTEIN	9.22e-16	6.3e-14	1.01754	-0.791929	-3.02547	52		PCLAF TYMS ZWINT HMGB2 MCM7 SLC29A1 DNAJC9 MAD2L1 PCNA TMEM106C DHFR TK1 CDK1 TPX2 RRM1 PTTG1 MCM3 H2AFX MCM6 MYBL2 MCM5 EZH2 BARD1 NASP FOXM1 RPA1 MSH2 RAD51C KIF11 RFC3 UNG
KAUFFMANN_MELANOMA_RELAPSE_UP	3.29e-18	2.98e-16	1.10534	-0.786242	-3.02426	60		DEK SMC4 SMC2 MCM7 RPA3 MAD2L1 PCNA RRM2 GMNN TOP2A PTTG1 CDC45 CENPF GINS2 MCM3 MCM6 FANCG CHEK1 XRCC2 RFC5 SUMO1 RAD51AP1 RAD54L CDC6 BRCA1 MSH6 RFC4 MSH2 ORC6 PPIA MCM4 FANCD2 FANCA CHAF1A EXO1 CHEK2 TERF1
REACTOME_NONSENSE_MEDIATED_DECAY_NMD	1.71e-22	2.45e-20	1.2295	-0.70293	-3.02184	113		RPS17 RPL7 RPL10A RPL31 RPL7A RPL35 RPL8 RPL4 RPS3 RPL26 RPS10 RPL3 RPL36A RPS4X RPL24 RPL15 RPS7 RPS6 RPL12 RPL39L RPL13A RPL23 RPL5 RPL17 RPL18 RPL29 RPS27A RPS20 RPL41 RPSA RPL9 RPL27 RPL23A RPS18 RPS3A RPLP2 RPL36AL RPL18A RPS15 RPL28 RPL32 RPS15A RPL10 RPL35A RPL13 RPS16 RPS2 RPL36 RPS26 RPL27A RPS27L RBM8A PABPC1 RPL37A RNPS1 RPL21 RPL11 RPLP0 RPS25 RPS4Y1 RPS14 RPL26L1 RPL22 RPS13 GSPT2 RP…
RHEIN_ALL_GLUCOCORTICOID_THERAPY_DN	1.87e-46	4.69e-43	1.77415	-0.606213	-3.01635	364		CD99 NAP1L1 DUT CCT7 PCLAF TPI1 ANP32B DNTT RPL31 LDHA GAPDH AKAP12 NUCB2 TYMS C1QBP SERBP1 ZWINT SMS RPL3 HMGA1 NPM1 SMC2 IMPDH2 ENO1 SSRP1 IGLL1 TUBB MDH1 TKT HADH HSPB1 TCEAL4 MAD2L1 PRDX4 CKS2 PCNA PRDX1 RPL23 HMGB3 CCT8 STOML2 CENPU IDH2 CKS1B NUSAP1 PRKCH RRM2 TUBA1B FABP5 LSM4 GMNN DHFR TMEM14A TOP2A CLNS1A CDK1 SCCPDH SSBP1 HACD1 RRM1 CCND3 PTTG1 PRDX6 SPCS2 GINS2 TUFM PSMB2 CCNB2 BIRC5 M…
BLUM_RESPONSE_TO_SALIRASIB_DN	7.24e-38	6.8e-35	1.60243	-0.590311	-3.01247	315		DUT H2AFZ DEK SMC4 TPI1 LDHA TSPAN7 GALNT2 TYMS ZWINT SMC2 ENO1 TUBB UBE2E3 RPA3 HSPB1 MAD2L1 RANBP1 CKS2 PCNA CDKN2C HMGB3 FEN1 NUSAP1 MKI67 RRM2 USP1 GMNN DHFR PGAM1 AURKB TK1 CDC25B TOP2A SNRPD1 UBE2C MRPL23 CDK1 TPX2 DDX39A RRM1 PXMP2 CCND3 PTTG1 CDC45 CENPF GINS2 DTYMK CCNB2 MCM3 CARHSP1 CDKN3 PBK KIF22 YWHAQ NDC80 ATP5MC3 MCM6 CCNA2 NCAPG CYB5A HMGB1 LSM5 MYBL2 CHEK1 MCM5 TMPO MEST SNRPF CE…
GNF2_BUB1	2.89e-15	1.88e-13	1.00732	-0.909148	-2.99931	26		SMC2 RANBP1 CKS1B ASF1B RRM2 GMNN AURKB CCNB2 NDC80 ASPM CDCA8 MELK CDC20 CENPE FOXM1 HMMR BUB1 PLK1 KIF20A MCM4 BUB1B CHAF1B KIF2C SPAG5
GO_RIBOSOME	2.79e-31	1.07e-28	1.45334	-0.62805	-2.99833	219		RPS17 RPL7 RPL10A RPL31 RPL7A RPL35 RPL8 EEF2 RPL4 RPS3 RPL26 RPS10 RPL3 RPL36A RPS4X RPL24 RPL15 RPS7 RPS6 RPL12 RPL39L RPL13A RPL23 RACK1 RPL5 RPL17 RPL18 EIF3H RPL29 RPS27A RPS20 RPL41 RPSA MRPL57 MRPL23 RPL9 MRPL51 SERP1 RPL27 RPL23A RPS18 MRPL14 MRPS34 RPS3A RPLP2 RPL36AL RPL18A RPS15 RPL28 RPL32 RPS15A RPL10 RPL35A RPL13 RPS16 RPS2 RPL36 MRPS18B MRPS14 RPS26 C12orf65 RPL27A RPS27L MRPS2 MRP…
RHODES_UNDIFFERENTIATED_CANCER	1.09e-16	8.43e-15	1.05746	-0.757729	-2.98958	65		H2AFZ PCLAF SEC61B PSMB7 HMGB2 TUBB RPA3 MAD2L1 PRDX4 CKS2 PCNA ILF2 CKS1B TOP2A UBE2C CDK1 SSBP1 MCM3 CDKN3 BIRC5 H2AFX NME1 MCM6 CCNA2 YBX1 MYBL2 EIF2S2 MELK CENPA CDC20 EZH2 DLGAP5 CDC6 FOXM1 RFC4 NCAPH TRIP13 SLC16A1 CCNB1 MTHFD2 KIF14 KIF2C
CHNG_MULTIPLE_MYELOMA_HYPERPLOID_UP	2.56e-15	1.68e-13	1.00732	-0.781302	-2.98523	51		RPS17 HNRNPA1 RPL7A RPL35 EEF2 RPL4 RPS3 RPL24 NPM1 RPL15 RPS6 RPL13A RPL18 RPL29 EEF1B2 RPSA CLTA RPLP2 RPS15 RPL28 RPL32 RPL35A RPS16 RPL36 QARS RPL27A FBL RPL21 SNRNP70 MRPL34 RPS14 RPS13
GSE36476_CTRL_VS_TSST_ACT_72H_MEMORY_CD4_TCELL_YOUNG_DN	5.34e-29	1.61e-26	1.39519	-0.64741	-2.98508	191		TXN DUT PCLAF TPI1 TYMS ZWINT MCM7 RPA3 CKS2 PCNA HMGB3 FEN1 CKS1B NUSAP1 MKI67 RRM2 TUBA1B TMEM106C FABP5 GMNN GSTO1 DHFR CENPM PGAM1 TK1 TOP2A UBE2C PXMP2 PTTG1 CDC45 GINS2 PSMB2 DTYMK CCNB2 CDKN3 BIRC5 PBK NME1 PAICS ASPM NCAPG ACOT7 SMCO4 CHEK1 CDCA8 MCM5 CENPA KIF15 SLC25A5 CDCA3 MCM10 CDC20 RAD51AP1 FANCI RAD54L DLGAP5 POLA2 CENPE CDC6 KIFC1 FOXM1 HMMR RFC4 DSN1 DNAJB6 FIBP NCAPH BUB1 SMC1A…
REACTOME_INFLUENZA_INFECTION	9.99e-26	2.2e-23	1.31889	-0.664056	-2.98402	152		RPS17 RPL7 RPL10A RPL31 RPL7A RPL35 RPL8 RPL4 RPS3 RPL26 RPS10 RPL3 RPL36A RPS4X RPL24 RPL15 RPS7 RAN RPS6 RPL12 RPL39L RPL13A RPL23 RPL5 RPL17 RPL18 RPL29 RPS27A RPS20 RPL41 RPSA CLTA RPL9 RPL27 RANBP2 RPL23A RPS18 RPS3A RPLP2 RPL36AL RPL18A RPS15 RPL28 RPL32 RPS15A RPL10 RPL35A RPL13 RPS16 RPS2 RPL36 RPS26 RPL27A RPS27L POLR2F RPL37A SLC25A6 RPL21 NUP37 HSP90AA1 RPL11 RPLP0 RPS25 RPS4Y1 TPR POL…
REACTOME_ACTIVATION_OF_THE_PRE_REPLICATIVE_COMPLEX	4.15e-13	2.01e-11	0.932595	-0.842769	-2.984	33		MCM7 RPA3 GMNN CDC45 MCM3 MCM6 MCM5 MCM10 POLA2 CDC6 PRIM1 RPA1 ORC6 CDK2 MCM4 ORC1 PRIM2 DBF4 MCM8 CDC7 POLE4 MCM2 POLE POLE2 POLE3
REACTOME_REGULATION_OF_EXPRESSION_OF_SLITS_AND_ROBOS	5.6e-27	1.38e-24	1.34993	-0.664848	-2.98071	160		RPS17 RPL7 RPL10A RPL31 RPL7A RPL35 RPL8 RPL4 PSMB7 RPS3 RPL26 RPS10 RPL3 RPL36A RPS4X RPL24 RPL15 RPS7 PSMB6 UBB RPS6 RPL12 RPL39L RPL13A RPL23 RPL5 RPL17 RPL18 RPL29 RPS27A PSMA2 RPS20 RPL41 RPSA RPL9 PSMC3 RPL27 RPL23A PSMB2 RPS18 RPS3A RPLP2 RPL36AL RPL18A RPS15 RPL28 RPL32 RPS15A RPL10 RPL35A RPL13 RPS16 RPS2 RPL36 RPS26 RPL27A RPS27L RBM8A PSME1 PABPC1 RPL37A RNPS1 PSME2 RPL21 PSMC5 PSMA5 R…
FARMER_BREAST_CANCER_CLUSTER_2	1.41e-13	7.31e-12	0.943632	-0.854461	-2.97724	32		MAD2L1 NUSAP1 TPX2 PTTG1 CCNB2 NDC80 ATAD2 CCNA2 ASPM NCAPG MELK CENPA KIF15 CENPE BUB1 NEK2 KIF20A KIF11 KIF4A MCM4 PRC1 BUB1B CEP55
MORI_LARGE_PRE_BII_LYMPHOCYTE_UP	1.12e-16	8.61e-15	1.04763	-0.709364	-2.97506	82		TXN H2AFZ SMC4 HMGA1 SMC2 MCM7 TUBB SLC29A1 CALM2 CDCA7 PRDX4 CDKN2C HMGB3 CKS1B ASF1B XRCC6 MKI67 RRM2 NUCKS1 TOP2A CDK1 RRM1 CCNB2 MCM3 CDKN3 H2AFX KIF22 CDCA5 NDC80 MCM6 CCNA2 MYBL2 MELK TMPO CENPA CDCA3 CDC20 LIG1 CENPE HJURP NCAPH H2AFV BUB3 TTK RACGAP1 TUBB4B CCNB1 PRC1 DTL STMN1 AURKA LMNB1 SLBP HMGN2
GO_NUCLEAR_TRANSCRIBED_MRNA_CATABOLIC_PROCESS_NONSENSE_MEDIATED_DECAY	1.43e-21	1.86e-19	1.20398	-0.677884	-2.97335	119		RPS17 RPL7 RPL10A RPL31 RPL7A RPL35 RPL8 RPL4 RPS3 RPL26 RPS10 RPL3 RPL36A RPS4X RPL24 RPL15 RPS7 RPS6 RPL12 RPL13A RPL23 RPL5 RPL17 EIF3E RPL18 RPL29 RPS27A RPS20 RPL41 RPSA RPL9 RPL27 RPL23A RPS18 RPS3A RPLP2 RPL18A RPS15 RPL28 RPL32 RPS15A RPL10 RPL35A RPL13 RPS16 RPS2 RPL36 RPS26 RPL27A RBM8A PABPC1 RPL37A RNPS1 RPL21 RPL11 RPLP0 RPS25 RPS4Y1 RPS14 RPL22 RPS13 GSPT2 RPL19
MODULE_158	1.22e-14	7.38e-13	0.986546	-0.813122	-2.97318	43		NAP1L1 HMGB2 RPA3 PCNA FEN1 RRM2 GMNN TOP2A SSBP1 RRM1 CDC45 CENPF MCM3 MCM6 POLD2 HMGB1 RFC5 LIG1 CENPE BRCA2 PRIM1 POLD1 RFC4 RPA1 CDK2 RFC3 CHAF1B ORC1 DDX11 RNASEH2A CHAF1A PRIM2 CDC7
BURTON_ADIPOGENESIS_PEAK_AT_24HR	1.54e-13	7.88e-12	0.943632	-0.827124	-2.97134	37		C9orf16 NUSAP1 AURKB TK1 TOP2A UBE2C CDK1 RRM1 PTTG1 H2AFX KIF22 CCNA2 MELK CDC20 KIFC1 HMMR BUB1 KIF20A RACGAP1 CCNB1 PRC1 STMN1 CDC25C SNRNP70 GALK1 ISYNA1 ANLN CENPL
HOFFMANN_LARGE_TO_SMALL_PRE_BII_LYMPHOCYTE_UP	3.75e-25	7.32e-23	1.30309	-0.667045	-2.96281	148		PCLAF SMC4 ANP32B LDHA HMGB2 SMC2 ENO1 TUBB SLC29A1 CKS2 CDKN2C HMGB3 UBE2T FEN1 CKS1B NUSAP1 MKI67 RRM2 TUBA1B NUCKS1 AURKB TK1 TOP2A UBE2C CDK1 PSMC3 IL4 RRM1 SGO1 CDC45 CCNB2 CDKN3 H2AFX KIF22 CDCA5 NDC80 MCM6 CCNA2 NUDC MELK TMPO CENPA CDCA3 MCM10 RFC5 CDC20 LIG1 RAD54L DLGAP5 CENPE KIFC1 NASP HELLS HJURP BRCA2 DNMT1 NCAPH BUB1 RPA1 TRIP13 NEK2 KIF20A TTK NCAPH2 RACGAP1 TUBB4B KIF4A RFC3 CCNB…
GO_PROTEIN_LOCALIZATION_TO_ENDOPLASMIC_RETICULUM	2.54e-23	3.93e-21	1.25451	-0.68056	-2.96134	131		RPS17 RPL7 RPL10A RPL31 SEC61B RPL7A RPL35 RPL8 RPL4 RPS3 RPL26 RPS10 RPL3 RPL36A RPS4X RPL24 RPL15 RPS7 RPS6 RPL12 RPL13A RPL23 RPL5 RPL17 RPL18 RPL29 RPS27A RPS20 RPL41 RPSA RPL9 SPCS1 RPL27 SPCS2 RPL23A RPS18 RPS3A RPLP2 RPL18A RPS15 RPL28 RPL32 RPS15A RPL10 RPL35A RPL13 TRAM1 RPS16 RPS2 SSR3 RPL36 RPS26 RPL27A SRP9 GPAA1 RPL37A INSIG1 RPL21 KDELR2 RPL11 RPLP0 RPS25 RPS4Y1 RPS14 RPL22 RPS13 BC…
TANG_SENESCENCE_TP53_TARGETS_DN	1.22e-14	7.38e-13	0.986546	-0.770833	-2.94523	51		SMC4 NUSAP1 AURKB TK1 TOP2A UBE2C CDK1 TPX2 PTTG1 CCNB2 BIRC5 PBK CCNA2 NCAPG CENPA CDC20 EZH2 CENPE BARD1 KIF20B BUB1 NEK2 FBXO5 KIF20A KIF11 TTK RACGAP1 KIF4A PRC1 PLK4 LMNB1 SPAG5 DBF4 EXOSC9
MARKEY_RB1_ACUTE_LOF_UP	9.47e-30	3.1e-27	1.41728	-0.624378	-2.94471	212		NAP1L1 H2AFZ DEK PCLAF ANP32B TYMS PRDX2 HMGB2 SMC2 MCM7 TUBB DNAJC9 MAD2L1 RANBP1 CKS2 PCNA HMGB3 UBE2T IDH2 CKS1B ASF1B NUSAP1 MKI67 RRM2 LSM3 TMEM106C LSM4 GMNN NUCKS1 TK1 VAMP5 CDK1 CDC45 DTYMK CCNB2 MCM3 CDKN3 BIRC5 H2AFX KIF22 CENPK CCNA2 MCM5 TMPO CENPA CDCA3 RFC5 RAD51AP1 DLGAP5 CDC6 HNRNPR NASP BRCA1 HJURP BRCA2 PRIM1 RFC4 BUB1 TRIP13 ORC6 PLK1 H2AFV NEK2 CDK2 KIF20A KIF11 CDH2 RACGAP1 K…
BENPORATH_PROLIFERATION	1.1e-24	1.96e-22	1.2871	-0.669281	-2.93765	142		H2AFZ DEK TYMS SNRPG MAD2L1 RANBP1 CDCA7 MND1 CKS2 PCNA ILF2 UBE2T CENPU IDH2 CKS1B RRM2 CENPM TMEM14A TOP2A SNRPD1 CDK1 PTTG1 CENPF DTYMK CCNB2 MCM3 CDKN3 BIRC5 PBK CDCA5 NDC80 ATAD2 ASPM ARF1 NCAPG CENPN MYBL2 NUF2 CENPA SLC25A5 RAD51AP1 EZH2 RAD54L CENPE PKMYT1 RBM8A GGCT RFC4 BUB1 MSH2 H2AFV NEK2 RDX TTK RACGAP1 PRC1 DTL KDELR2 STMN1 MTFR2 AURKA CHAF1B COX5A FANCA CNIH4 MRPL9 PARP1 EXO1 C1orf…
GRAHAM_CML_DIVIDING_VS_NORMAL_QUIESCENT_UP	1.45e-26	3.46e-24	1.3345	-0.648239	-2.93405	175		DUT PCLAF TYMS PRDX2 ZWINT SMC2 RPA3 MAD2L1 RANBP1 PRDX4 CENPU FEN1 IDH2 CKS1B NUSAP1 LAT RRM2 AQP3 FABP5 GMNN DHFR CENPM AURKB TK1 TOP2A SNRPD1 UBE2C CDK1 TPX2 RRM1 CDC45 CENPF GINS2 CCNB2 CDKN3 SPC25 BIRC5 H2AFX PBK NDC80 ATP5MC3 CCNA2 ASPM NCAPG ACOT7 LSM5 CHEK1 MCM5 MELK CENPA KIF15 MCM10 CDC20 RAD51AP1 DSCC1 EZH2 FANCI DLGAP5 CDC6 BRCA1 HMMR RFC4 SFXN1 ITGB3BP ELP5 BUB1 TRIP13 NEK2 FBXO5 KIF…
MODULE_125	6.34e-14	3.52e-12	0.954542	-0.795017	-2.93309	44		NAP1L1 RPA3 PCNA FEN1 RRM2 GMNN TOP2A SSBP1 RRM1 CDC45 CENPF MCM3 MCM6 POLD2 HMGB1 RFC5 LIG1 CENPE BRCA2 PRIM1 POLD1 RFC4 RPA1 CDK2 RFC3 CHAF1B ORC1 DDX11 RNASEH2A CHAF1A PRIM2 CDC7
GSE2405_0H_VS_9H_A_PHAGOCYTOPHILUM_STIM_NEUTROPHIL_DN	1.51e-28	4.21e-26	1.38775	-0.632593	-2.93297	196		TXN RPL7 H2AFZ PCLAF PTP4A2 DNTT RPL31 LDHA RPL7A RPL35 RPL4 C1QBP SERBP1 RPS3 RPL26 RPS10 RPL3 RPS4X RPL24 NPM1 SNRPG RPS7 MCM7 TUBB RAN RPA3 TKT RPS6 RPL12 RPL13A ATP5PO CKS2 PCNA PRDX1 RPL23 RACK1 RPL5 RPL17 RPL18 EIF3H MKI67 RRM2 TUBA1B FABP5 EEF1B2 NUCKS1 PPP1CC RPSA RPL9 PSMC3 OAZ1 RPL27 RPL23A EIF3I RPS18 HSPA8 ATP5MC3 RPS3A SELENOW CD247 LCK ARF1 RPLP2 LDHB RPL18A CNBP CYB5A YBX1 HMGB1 RP…
MOLENAAR_TARGETS_OF_CCND1_AND_CDK4_DN	2.14e-14	1.26e-12	0.975995	-0.761183	-2.93266	55		PCLAF DONSON CENPH MCM7 CDCA7 CDKN2C AQP3 TMSB15A TPX2 CDC45 CENPF SPC25 CENPK CDCA2 CDCA8 MELK RFC5 KNL1 CDC6 HJURP MED30 KIF20B NCAPH TRIP13 KIF20A KIF11 KIF4A CIP2A DTL MTFR2 AURKA CEP55 MNS1 KIF2C PSMC3IP E2F7 FAM83D
MODULE_57	2.34e-14	1.36e-12	0.975995	-0.75975	-2.92714	55		MCM7 MAD2L1 PCNA CDC25B CDK1 CCND3 PTTG1 CDC45 CCNB2 MCM3 MCM6 CCNA2 CDK6 CHEK1 TP53 MCM5 CDC20 CDC6 PKMYT1 BUB1 CDKN2A PLK1 SMC1A CDK2 BUB3 CCNB1 MCM4 BUB1B ORC1 CDC25C MAD1L1 CHEK2 DBF4 CDC7 CCNE2 ESPL1 MCM2 CDK4
MODULE_83	8.57e-34	4.3e-31	1.50926	-0.574805	-2.91285	310		RPS17 RPL7 RPL10A HNRNPA1 NAP1L1 RPL31 SEC61B LDHA RPL7A RPL35 RPL8 EEF2 RPL4 PSMB7 C1QBP SOD1 RPS3 RPL26 RPS10 EEF1D RPL3 RPL36A RPS4X RPL24 NPM1 SNRPG RPL15 IMPDH2 RAN GTF2A2 MDH1 HSPB1 SNRPB RPL12 C9orf16 RPL13A ATP5PO PRDX1 RPL23 RACK1 RPL5 RPL17 CCT8 EIF3E RPL18 EIF3H RPL29 RPS27A RNASEH2C PSMA2 RPS20 EEF1B2 PPP1CC RPSA P4HB RPL9 SSBP1 SERP1 RPL27 PRDX6 RPL23A EIF3I RPS18 HSPA8 UXT RPS3A PHB…
GNF2_MSH6	6e-13	2.83e-11	0.921426	-0.850695	-2.91104	31		H2AFZ RAN MAD2L1 RANBP1 CCT4 PPP1CC MCM3 PAICS SNRPE SNRPF LIG1 MSH6 RFC4 ITGB3BP MSH2 CCT3 GMPS RFC3 MTHFD2 CCT2
MORF_NME2	7.64e-24	1.22e-21	1.26274	-0.647801	-2.91098	152		RPL7 CCT7 RPL31 LDHA RPL35 RPL8 EEF2 RPS3 RPS10 EEF1D RPL36A RPS4X RPL24 NPM1 RPL15 RPS7 ENO1 RAN CALM2 UBB RPS6 SNRPB XBP1 RPL12 C9orf16 RPL13A RACK1 RPL17 STOML2 RPL18 RPS27A TUBA1B RPS20 CYC1 COX8A SSR2 MRPL23 RPL9 AP2M1 OAZ1 RPL27 URM1 RPL23A MIF NME1 RPS3A JTB RPLP2 RPL36AL RPL18A COX7A2L RPL32 RPS15A SNRPE RPL13 RPS16 COX6A1 RPL27A PABPC1 SUMO2 PFN1 SLC25A6 RPL21 PPIA HSP90AA1 RPL11 RALY RP…
MORF_FBL	3.72e-24	6.35e-22	1.27091	-0.671789	-2.90978	138		RPL10A HNRNPA1 NAP1L1 H2AFZ CCT7 DEK ANP32B PSMB7 C1QBP SOD1 SERBP1 IMPDH2 MCM7 RAN SNRPB ATP5PO PCNA ILF2 EIF3E XRCC6 LSM4 AURKB SLC25A3 CYC1 CLNS1A SSBP1 ATP5F1A TUFM PSMB2 EIF3I YWHAQ NME1 ATP5MC3 HPRT1 KARS JTB LSM2 PHB2 ATP5F1D EIF4H YBX1 SNRPE UBE2L3 ATP5MC1 UQCRH UQCRFS1 NDUFV1 SRSF3 FIBP CCT3 SUMO2 RNPS1 BUB3 RUVBL2 FBL CSNK2B CCT2 HSP90AA1 RALY AHCY SNRPD2 RBMX BANF1 PARK7 MRPL9 RAD23A R…
LY_AGING_OLD_DN	2.75e-13	1.36e-11	0.932595	-0.758249	-2.8968	52		H2AFZ TYMS HMGB2 RANBP1 PCNA CKS1B PSMA2 PPP1CC CDC25B UBE2C DDX39A CENPF H2AFX CCNA2 MYBL2 CENPA CDC20 BARD1 PKMYT1 NASP FOXM1 PLK1 KIF11 FBL CCNB1 CCNF KIF14 PARP1 KIF2C NAE1 HMGN2 NUP88 CSE1L CKAP5 MCM2 SAFB CDK4
PUJANA_BRCA_CENTERED_NETWORK	1.38e-19	1.48e-17	1.14219	-0.658463	-2.88862	118		DUT DEK SMC4 HMGB2 SMC2 RNASEH2B MAD2L1 SNRPB PCNA EIF3H DHFR PPP1CC TOP2A UBE2C CDK1 DDX39A RRM1 NDC80 PAICS MCM6 CCNA2 MYBL2 RPIA MCM5 TMPO CDC20 RAD51AP1 EZH2 FANCI RAD54L KIFC1 NASP BRCA1 BRCA2 HMMR DNMT1 RFC4 RPA1 NCK1 MSH2 SSBP2 H2AFV SMC1A RAD51C TIMELESS BUB3 RFC3 MCM4 TBCA UNG AURKA GINS1 LMNB1 CHAF1A CHEK2 SMC3 NAE1 SNRPA DDX46 CDC7 COPS3 TTF2 SKP2
PUJANA_XPRSS_INT_NETWORK	1.42e-25	2.96e-23	1.31101	-0.647463	-2.88852	167		DUT DEK PCLAF SMC4 ZWINT HMGB2 SH2D1A SMC2 RNASEH2B DNAJC9 MAD2L1 SNRPB PCNA CDKN2C EIF3H MKI67 USP1 DHFR PPP1CC AURKB TOP2A UBE2C CDK1 DDX39A RRM1 SPC25 NDC80 PAICS GTSE1 MCM6 CCNA2 MYBL2 RPIA CD47 MCM5 TMPO CENPA CDC20 RAD51AP1 EZH2 FANCI RAD54L KIFC1 NASP BRCA1 FOXM1 BRCA2 HMMR DNMT1 RFC4 EXOSC8 KIF20B SRSF3 RPA1 NCK1 MSH2 SSBP2 H2AFV SMC1A RAD51C TIMELESS BUB3 ACYP1 RFC3 MCM4 PLK4 STMN1 CCNF …
BILANGES_SERUM_AND_RAPAMYCIN_SENSITIVE_GENES	1.46e-13	7.55e-12	0.943632	-0.767463	-2.88642	48		RPS17 RPL8 EEF2 RPL4 RPS3 RPL36A RPS4X RPL24 RPL15 RPS7 EIF3L NOP53 RPS6 RPL23 RACK1 RPL18 EIF3H RPL29 RPL28 COX7A2L RPL13 RPS16 EIF3F QARS EEF1A1 RPL21
EGUCHI_CELL_CYCLE_RB1_TARGETS	3.84e-12	1.55e-10	0.887075	-0.884716	-2.88124	23		SMC4 HMGB2 SMC2 MCM7 FEN1 MCM3 NDC80 MCM6 CCNA2 NCAPG CDCA8 MCM5 CENPE BUB1 NEK2 KIF20A KIF11 MCM4 CDC25C ECT2 CCNE2 MCM2 KIF18A
GNF2_HAT1	5.32e-13	2.53e-11	0.921426	-0.752972	-2.87841	50		DEK SMC4 ANP32B SERBP1 HMGB2 SNRPG FEN1 NUSAP1 USP1 SNRPD1 RRM1 CENPF MCM3 NDC80 SNRPE MCM5 HSPB11 EXOSC8 SRSF3 RPA1 CHCHD3 VRK1 METAP2 RBMX PA2G4 SLBP VBP1 METTL5 SMC3 HAT1
WHITFIELD_CELL_CYCLE_LITERATURE	3.04e-13	1.5e-11	0.932595	-0.787332	-2.86864	42		TYMS CKS2 PCNA CDKN2C RRM2 DHFR TOP2A CDK1 RRM1 CDC45 CENPF CCNB2 CDKN3 BIRC5 MCM6 CCNA2 CENPA CDC20 CDC6 NASP BRCA2 BUB1 MSH2 PLK1 KIF20A RACGAP1 CCNB1 CCNF BUB1B AURKA CDC25C SLBP
GNF2_MSH2	3.76e-12	1.52e-10	0.887075	-0.860954	-2.86726	28		PCLAF SMC4 SERBP1 MCM7 PCNA FEN1 USP1 TOP2A SNRPD1 RRM1 MCM3 NDC80 MCM6 RAD51AP1 FANCI LIG1 NASP MSH6 RFC4 ITGB3BP MSH2 GINS1
REN_BOUND_BY_E2F	4.07e-15	2.61e-13	0.996986	-0.744905	-2.86525	60		DUT H2AFZ SMC4 SMC2 RPA3 MAD2L1 PCNA HMGB3 FEN1 TK1 TOP2A CDK1 RRM1 PTTG1 MCM3 H2AFX NDC80 MCM6 CCNA2 HMGB1 CHEK1 TP53 MCM5 CENPA RAD54L POLA2 CENPE BARD1 CDC6 POLD1 RFC4 MSH2 CDK2 BUB3 TTK RFC3 E2F2 UNG ORC1 PRIM2 DBF4
GREENBAUM_E2A_TARGETS_UP	6.03e-12	2.33e-10	0.887075	-0.835737	-2.85985	31		MAD2L1 CDKN2C NUSAP1 MKI67 TOP2A CCNB2 H2AFX CCNA2 TCEAL9 PFKP BUB1 KIF11 TTK RACGAP1 KIF4A CCNB1 CIP2A PLK4 AURKA KIF2C ECT2 KLHDC2 ANLN
GNF2_MCM5	3.84e-14	2.16e-12	0.965328	-0.732892	-2.8558	61		DUT DEK SMC4 ANP32B TYMS SERBP1 ZWINT HMGB2 SNRPG MCM7 SSRP1 PCNA FEN1 USP1 CENPM TOP2A RRM1 GINS2 MCM3 NDC80 CDCA8 MCM5 POLA2 NASP HSPB11 EXOSC8 SMC1A MCM4 DTL VRK1 GINS1 RBMX PTBP1 LMNB1 PA2G4 SLBP HAT1 NOP56 LAS1L
MORF_TPT1	3e-17	2.52e-15	1.06721	-0.666087	-2.85512	100		RPS17 RPL7 RPL10A RPL31 RPL8 EEF2 RPL4 RPS3 RPS10 RPL3 RPL36A RPS4X RPL24 NPM1 RPL15 RPS7 UBB RPS6 RPL12 RPL13A RPL23 RACK1 RPL5 RPL17 RPL18 RPL29 RPS27A TUBA1B RPS20 EEF1B2 RPL9 OAZ1 RPL27 RPL23A RPS18 RPS3A RPLP2 RPL18A YBX1 RPL28 RPL32 RPS15A RPL10 RPL13 RPS16 RPL27A PABPC1 EEF1A1 HNRNPK SUMO2 SLC25A6 RPL21 PPIA RPL11 RPLP0
POMEROY_MEDULLOBLASTOMA_PROGNOSIS_DN	1.03e-12	4.7e-11	0.91012	-0.778409	-2.83613	42		RPL10A RPL7A RPS10 HMGA1 ENO1 SLC29A1 TKT RPL29 CDC25B RPSA COX8A CENPF RPS18 LDHB MYBL2 RPL35A BARD1 RPL27A TRAP1 ATP5MC2 RPL11 ATIC SNRPD2 RPS25 RPS14
MORF_ANP32B	1.3e-27	3.49e-25	1.36518	-0.614713	-2.83274	197		RPL7 RPL10A HNRNPA1 NAP1L1 H2AFZ CCT7 DEK PCLAF ANP32B EEF2 PSMB7 SOD1 EEF1D TAF7 HMGB2 RPL24 NPM1 MCM7 RAN RPS6 SNRPB ATP5PO PCNA RACK1 RPL5 EIF3E MTDH RPL18 EIF3H XRCC6 RPS27A AURKB SLC25A3 CYC1 SSR2 CLNS1A AP2M1 URM1 ATP5F1A TUFM YWHAQ HPRT1 KARS JTB PHB2 RPLP2 ACP1 EIF4H RPL36AL CNBP YBX1 COPE SDHA COX7A2L SNRPE COX6A1 SUMO1 UBE2L3 UQCRH SRP9 UQCRFS1 HSPB11 NDUFV1 PABPC1 SRSF3 H2AFV SUMO2 RNP…
REACTOME_RRNA_PROCESSING_IN_THE_NUCLEUS_AND_CYTOSOL	9.92e-25	1.8e-22	1.2871	-0.612059	-2.82733	190		RPS17 RPL7 RPL10A RPL31 RPL7A RPL35 RPL8 RPL4 RPS3 RPL26 RPS10 RPL3 RPL36A RPS4X RPL24 RPL15 RPS7 RPS6 RPL12 RPL39L RPL13A RPL23 RPL5 RPL17 RPL18 RPL29 RPS27A RPS20 RPL41 RPSA RPL9 TRMT112 RPL27 SNU13 RPL23A RPS18 RPS3A RPLP2 BOP1 RPL36AL RPP30 RPL18A RRP7A RPS15 RPL28 RPL32 RPS15A RPL10 RPL35A RPL13 RPS16 RPS2 RPL36 RPS26 RPL27A RPS27L NHP2 EXOSC8 NOB1 EXOSC3 RPL37A FBL RPL21 C1D RPL11 RPLP0 EBN…
GNF2_FBL	9.72e-22	1.29e-19	1.20398	-0.639183	-2.81724	145		RPS17 RPL7 RPL10A HNRNPA1 NAP1L1 RPL7A RPL35 RPL8 RPL4 RPS3 RPS10 RPL3 RPS4X RPL24 NPM1 RPL15 RPS7 EIF3L RPS6 RPL12 RPL13A RACK1 RPL5 RPL17 EIF3E EIF3H RPL29 RPS20 EEF1B2 RPSA RPL9 RTRAF RPL27 HNRNPF RPL23A UXT KARS RPS15 RPL28 RPL32 RPL35A SNRPE RPL13 RPS16 RPS2 RPL36 EIF3D QARS HNRNPR HSPB11 EXOSC8 ATP5MC2 POLR1D SRSF3 FBL SNRPD3 PPIA NOL7 SRSF2 SNRPD2 RBMX MRPL9 RPS25 NAE1 RPL22 RPL19 PPIH PTM…
REACTOME_DNA_REPLICATION	6.57e-19	6.54e-17	1.12391	-0.646928	-2.81513	125		PSMB7 MCM7 PSMB6 RPA3 UBB PCNA FEN1 RPS27A PSMA2 GMNN UBE2C ANAPC11 PSMC3 CDC45 GINS2 PSMB2 MCM3 MCM6 CCNA2 CDC26 POLD2 MCM5 MCM10 RFC5 LIG1 POLA2 CDC6 PRIM1 PSME1 POLD1 RFC4 RPA1 GINS4 ORC6 CDK2 PSME2 PSMC5 RFC3 E2F2 PSMA5 MCM4 RFC1 GINS1 ORC1 PSMA6 PRIM2 ANAPC16 DBF4 MCM8 PSMF1 CDC7 ANAPC15 PSMB10 CCNE2 PSMA1 SKP2 GINS3 POLE4 PSMD2 PSMA7 MCM2 POLE PSMD9 POLE2 POLE3 PSMD4 PSMD8
MORF_ERH	2.31e-19	2.41e-17	1.13309	-0.658744	-2.80341	115		CCT7 DEK PSMB7 C1QBP SOD1 SNRPG RAN MDH1 CALM2 SNRPB PCNA PRDX1 STOML2 XRCC6 PSMA2 SLC25A3 CYC1 TUFM ERH YWHAQ NME1 ATP5MC3 HPRT1 KARS JTB PHB2 ACP1 EIF4H CNBP SNRPE COX6A1 UBE2L3 ATP5MC1 UQCRH SRP9 UQCRFS1 HSPB11 SRSF3 CCT3 H2AFV SUMO2 RNPS1 CSNK2B CCT2 HAX1 HSP90AA1 RALY SNRPD2 NDUFAB1 BANF1 PARK7 ELOC ATP5F1C NDUFS3 POLR2G
GSE13547_2H_VS_12_H_ANTI_IGM_STIM_BCELL_DN	2.3e-26	5.41e-24	1.3345	-0.62865	-2.80184	186		DUT TPI1 MCM7 RAN TKT MAD2L1 RANBP1 CKS2 CKS1B ASF1B MKI67 RRM2 RCC1 LSM3 GMNN AURKB CCDC34 SSR2 CDK1 DDX39A MDH2 PSMC3 SGO1 CDC45 ERH PSMB2 CCNB2 CDKN3 SPC25 BIRC5 H2AFX PBK KIF22 NME1 CCNA2 UGP2 LSM2 ACP1 PRELID1 CENPN CKAP2L EIF2S2 HAUS1 PSAT1 CDCA8 NUF2 TCEAL9 KIF15 SLC25A5 CDCA3 MCM10 RAD51AP1 KNL1 DSCC1 SHMT1 HIRIP3 HMMR PRIM1 SPC24 LYAR NHP2 FAM136A PPA1 SFXN1 BUB1 TRIP13 ORC6 PLK1 FBXO5 D…
MODULE_403	7.45e-12	2.81e-10	0.875325	-0.752771	-2.79068	45		H2AFZ PCNA FEN1 MKI67 TK1 CDC25B TOP2A CDK1 CDC45 DTYMK MCM3 MCM6 MYBL2 MELK CENPA CDC20 RPA1 MSH2 PLK1 NEK2 CDK2 CCNB1 PLK4 VRK1 UNG RECQL4 UBE2V2 CCNE2
VERNELL_RETINOBLASTOMA_PATHWAY_UP	7.5e-14	4.05e-12	0.954542	-0.702918	-2.78975	67		DEK DONSON HMGB2 MCM7 PCNA FEN1 ASF1B RRM2 RRM1 CDCA5 TCF19 CENPK ATAD2 CLSPN HAUS1 MELK TMPO RAD51AP1 EZH2 BARD1 RFC4 ESCO2 FBXO5 RFC3 E2F2 MCM4 VRK1 CDCA4 SNTB2 FAM111A FANCL FANCA CHAF1A SLBP HACD3 RECQL4 MCM8 SKP2 KLHL42 JPH1
RUIZ_TNC_TARGETS_DN	5.64e-19	5.65e-17	1.12391	-0.638827	-2.77975	127		TYMS IL7R ZWINT MCM7 DNAJC9 CALM2 MAD2L1 CKS2 CENPU FEN1 ASF1B RRM2 USP1 GMNN DHFR AURKB UBE2C CDK1 CDC45 GINS2 MCM3 SPC25 BIRC5 H2AFX PBK ATAD2 MCM6 CCNA2 RRP7A MCM5 MELK TMPO MEST MCM10 RAD51AP1 DSCC1 FANCI PFKP RAD54L BARD1 CDC6 HJURP FOXM1 NCAPG2 PRIM1 NMT2 RFC4 EXOSC8 TRIP13 POP7 SLC38A1 MT1X TUBB4B RRAS2 OIP5 MCM4 DTL FAM111A POLR3K GINS1 ORC1 EXO1 SPDL1 SHCBP1 KIF2C ZWILCH FHL2 PTPRF
GSE33292_WT_VS_TCF1_KO_DN3_THYMOCYTE_DN	2.87e-24	4.95e-22	1.27903	-0.603015	-2.77911	193		TXN DUT LDHA PHGDH C1QBP ZWINT IMPDH2 ZNF423 SLC29A1 HADH HSPB1 RANBP1 CKS2 SIVA1 CKS1B TMEM106C FABP5 DHFR TRAT1 TK1 TOP2A UBE2C CDK1 TPX2 CDC45 CENPF DTYMK CDKN3 H2AFX NDC80 NME1 PAICS GTSE1 HPRT1 AKR1B1 FANCG CTNNAL1 ACOT7 CHEK1 MELK MEST CENPA RFC5 LIG1 DLGAP5 CENPE CDC6 PKMYT1 FOXM1 TRAP1 CCT5 HMMR MT2A PRIM1 HSPB11 RFC4 ACAT2 KIF20B NCAPH BUB1 TRIP13 ARHGAP11A FKBP4 POP7 TIMELESS KIF11 MTHF…
SCIAN_CELL_CYCLE_TARGETS_OF_TP53_AND_TP73_DN	6.66e-11	2.13e-09	0.839089	-0.878925	-2.77796	21		MCM7 RAN CKS2 CDC25B UBE2C TPX2 DTYMK CDKN3 KIF22 GTSE1 MCM6 CCNA2 CDC20 CDK2 CCNB1 CCNF AURKA CDC25C
PUJANA_BREAST_CANCER_WITH_BRCA1_MUTATED_UP	1.34e-12	5.94e-11	0.91012	-0.717193	-2.77698	57		DEK SMC4 SH2D1A CDKN2C USP1 AURKB CDK1 DDX39A NDC80 MCM6 MYBL2 RPIA MCM5 CENPA CDC20 RAD51AP1 EZH2 RAD54L NASP FOXM1 HMMR DNMT1 RFC4 EXOSC8 RPA1 NCK1 MSH2 RFC3 MCM4 STMN1 AURKA SNRPA CDC7 TTF2 SKP2 CEP57 ILF3
MORF_BUB3	1.01e-29	3.23e-27	1.41728	-0.577103	-2.76933	273		DUT H2AFZ CCT7 DEK PCLAF ANP32B TYMS PSMB7 SOD1 SERBP1 ZWINT IMPDH2 MCM7 SSRP1 RAN DNAJC9 GTF2A2 MDH1 HADH ATP5PO PCNA ILF2 MTDH FEN1 XRCC6 USP1 LSM4 PPP1CC AURKB SLC25A3 CYC1 SSBP1 RRM1 SERP1 ATP5F1A TUFM PSMB2 EIF3I MCM3 ESD YWHAQ ATP5MC3 PAICS PRPS2 MCM6 KARS PDIA6 LSM2 PHB2 ATP5F1D ACP1 EIF4H AKR7A2 NUDC SDHA EIF2S2 SNRPE MCM5 MRPS18B UBE2L3 CLPP POLA2 HNRNPR NASP ATP5MC1 UQCRH CCT5 NDUFV1 DN…
CHICAS_RB1_TARGETS_GROWING	7.24e-23	1.07e-20	1.2379	-0.59843	-2.75924	191		DEK PCLAF SMC4 PHGDH CENPH SMC2 MCM7 SSRP1 DNAJC9 RPA3 CDCA7 IDH2 UHRF1 NUSAP1 USP1 TMEM106C FABP5 GMNN CDC25B TOP2A TMSB15A TPX2 CENPF GINS2 CCNB2 MCM3 CDKN3 CENPK GTSE1 HPRT1 MCM6 TSPAN5 CCNA2 ASPM LSM2 HAUS1 PSAT1 CDCA8 SLC1A4 TMPO MEST CENPA SGO2 CDC20 RAD51AP1 KNL1 EZH2 NASP HELLS FOXM1 NCAPG2 HMMR PRIM1 MSH6 RFC4 EXOSC8 ITGB3BP BUB1 CDKN2A ZNF22 MSH2 NEK2 TIMELESS DEPDC1 KIF20A GMPS TTK CDC…
KEGG_DNA_REPLICATION	6.2e-11	2.01e-09	0.839089	-0.772409	-2.75635	36		MCM7 RNASEH2B RPA3 PCNA FEN1 RNASEH2C SSBP1 MCM3 MCM6 POLD2 MCM5 RFC5 LIG1 POLA2 PRIM1 POLD1 RFC4 RPA1 RFC3 MCM4 RFC1 RNASEH2A PRIM2 POLE4 MCM2 POLE POLE2 POLE3
GCM_ACTG1	1.07e-18	1.04e-16	1.11466	-0.633407	-2.75586	123		RPL7 RPL10A HNRNPA1 NAP1L1 DUT H2AFZ EEF2 RPL4 RPS3 RPL3 NPM1 RPS6 SNRPB ILF2 NDUFA12 RACK1 RPL17 RPL29 RPS27A EEF1B2 PPP1CC SLC25A3 SSR2 RPL9 RPL27 YWHAQ ATP5MC3 RPS3A EIF4H CNBP HMGB1 RPL32 RPL35A SNRPE ATP1B3 COX6A1 SNRPF EIF3F QARS PCBP1 UQCRH APRT PSME1 HNRNPK SUMO2 SLC25A6 UQCRC2 RPL21 SNRPD3 CSNK2B PPIA PSMA5 HSP90AA1 RPL11 ATP5F1B SRSF2 SNRPD2 HNRNPM HMGN2 ATP5F1C SNRPA POLR2G RPL19 PTMA …
MODULE_151	5.81e-29	1.71e-26	1.39519	-0.543616	-2.7548	310		RPL7 RPL10A NAP1L1 TPI1 RPL31 SEC61B LDHA RPL7A RPL35 RPL8 EEF2 RPL4 SOD1 RPS3 RPL26 RPS10 EEF1D RPL36A TAF7 RPS4X RPL24 NPM1 SNRPG RPL15 IMPDH2 GTF2A2 MDH1 SNRPB PRDX4 RPL12 RPL13A PCNA PRDX1 RPL23 RACK1 RPL17 CCT8 EIF3E RPL18 EIF3H RPL29 RPS27A LSM3 RNASEH2C PSMA2 RPS20 FABP5 EEF1B2 FDPS RPSA P4HB RPL9 SSBP1 RTRAF RPL27 PRDX6 RPL23A EIF3I HSPA8 UXT ATP5MC3 RPS3A HPRT1 C19orf53 PHB2 RPL36AL RPL1…
CHEMNITZ_RESPONSE_TO_PROSTAGLANDIN_E2_UP	4.62e-20	5.22e-18	1.16018	-0.629593	-2.75269	139		PCLAF SMC4 MZT2A RPL8 NPM1 CKS2 CENPU ASF1B UHRF1 NUSAP1 MKI67 RRM2 TK1 TOP2A UBE2C TPX2 PTTG1 CDC45 C19orf48 CENPF CCNB2 CDKN3 BIRC5 PAICS GTSE1 ATAD2 ASPM NCAPG SKA3 RPIA SGO2 KNL1 BOLA3 DLGAP5 CENPE BARD1 CDC6 HJURP MZT2B NCAPH BUB1 WDR76 MAP3K20 KIF20A GMPS TTK SLC16A1 CCNB1 MCM4 PRC1 MTHFD2 BUB1B TPD52 AURKA FANCL PIMREG LMNB1 RNASEH2A CHAF1A SPDL1 SAE1 SPAG5 SNRPA SHMT2 MTA3 GJC1 PVT1 PRR11…
FURUKAWA_DUSP6_TARGETS_PCI35_DN	2.31e-12	9.62e-11	0.898671	-0.704018	-2.74189	58		NUSAP1 AURKB TPX2 CRNDE RRM1 CENPF CCNB2 PBK CCNA2 NCAPG CTNNAL1 MCM5 CENPA DLGAP5 HJURP PMEPA1 PRIM1 RFC4 KIF20B ORC6 ARHGAP11A KIF11 RACGAP1 CCNB1 MCM4 PRC1 DTL CKAP2 MTFR2 AURKA EBNA1BP2 ETS1 CEP55 SHCBP1 KIF2C WDR5 CCNE2 KNSTRN POLQ
GSE25088_WT_VS_STAT6_KO_MACROPHAGE_DN	9.95e-23	1.44e-20	1.2379	-0.61019	-2.74026	172		CD99 ANXA1 TXN H2AFZ PCLAF DNTT TYMS PHGDH MZB1 ZWINT DONSON RPA3 RPL39L PCNA CENPU ASF1B NUSAP1 MKI67 RRM2 TMEM106C GMNN DHFR TOP2A CDK1 TPX2 HOXA10 CDC45 CENPF CCNB2 ADA ASPM NCAPG MELK SLC1A4 TMPO KIF15 RAD51AP1 EZH2 DLGAP5 POLA2 PEX5L PKMYT1 HELLS FOXM1 DNMT1 MSH6 RFC4 NCAPH TRIP13 NEK2 KIF20A KIF11 HOXA9 INSIG1 SLC16A1 PKP4 KIF4A RFC3 OIP5 CCNB1 GUCY1B1 PRC1 MRPL11 DTL CDCA4 AURKA ASB13 GINS…
LI_WILMS_TUMOR_VS_FETAL_KIDNEY_1_DN	6.41e-20	7.19e-18	1.15122	-0.609796	-2.74019	152		NAP1L1 H2AFZ PCLAF SMC4 SSRP1 ZNF423 DNAJC9 MAD2L1 CKS2 PCNA ILF2 FEN1 CKS1B MKI67 AURKB TOP2A CDK1 TMSB15A TPX2 RRM1 PTTG1 CENPF CCNB2 CDKN3 NME1 MCM6 ACP1 BOP1 MELK SNRPF RFC5 CDC20 EZH2 FANCI PFKP DLGAP5 KIFC1 NASP BRCA1 PRIM1 MSH6 NELL2 TRIP13 MSH2 CCT3 CDK2 TIMELESS BUB3 KIF11 HOXA9 TTK SLC16A1 CACNB3 CDH2 CXCR4 MYL6B MTHFD2 PLK4 STMN1 BUB1B UNG CIT AURKA KIF14 CDC25C FADS1 LMNB1 RNASEH2A CH…
MORI_PRE_BI_LYMPHOCYTE_UP	2.51e-13	1.26e-11	0.932595	-0.670324	-2.73476	76		TXN SMC4 DNTT PHGDH MCM7 TUBB SLC29A1 CDCA7 PRDX4 HMGB3 CKS1B MKI67 RRM2 TUBA1B NUCKS1 TOP2A UBE2C CDK1 RRM1 CCNB2 H2AFX MIF CDCA5 NDC80 MCM6 LEF1 PSAT1 MELK CDCA3 CDC20 LIG1 HJURP NCAPH H2AFV TTK RACGAP1 TUBB4B KIF4A PRC1 MTHFD2 DTL STMN1 AURKA LMNB1
YU_MYC_TARGETS_UP	3e-11	1.04e-09	0.851339	-0.75016	-2.7332	42		TXN PCLAF HMGB2 CKS2 PCNA CKS1B MKI67 GMNN FDPS TOP2A CDK1 RRM1 CCNB2 CDKN3 BIRC5 ASPM BRCA2 FAM136A BUB1 PLK1 KIF20A RACGAP1 CCNB1 DTL AURKA ECT2 HMGN2 HNRNPLL ANLN E2F8
GCM_APEX1	2.53e-16	1.86e-14	1.0377	-0.635552	-2.73219	113		RPL7 RPL10A HNRNPA1 NAP1L1 DUT H2AFZ CCT7 EEF2 NPM1 RPS7 ILF2 NDUFA12 RACK1 RPL17 RPL18 CCT4 RPL29 EEF1B2 PPP1CC SLC25A3 RPL27 ERH PSMB2 MCM3 ESD YWHAQ HPRT1 MCM6 SNRPE SNRPF EIF3F QARS PCBP1 NASP PSME1 SRSF3 SUMO2 PFN1 SLC25A6 RPL21 SNRPD3 CSNK2B PPIA PSMA5 ATP5F1B SRSF2 SNRPD2 SLBP HNRNPM BLMH ATP5F1C SNRPA POLR2G RPL19 PTMA PSMA1
REACTOME_DNA_REPLICATION_PRE_INITIATION	3.15e-13	1.55e-11	0.932595	-0.649391	-2.73191	84		PSMB7 MCM7 PSMB6 RPA3 UBB RPS27A PSMA2 GMNN PSMC3 CDC45 PSMB2 MCM3 MCM6 MCM5 MCM10 POLA2 CDC6 PRIM1 PSME1 RPA1 ORC6 CDK2 PSME2 PSMC5 E2F2 PSMA5 MCM4 ORC1 PSMA6 PRIM2 DBF4 MCM8 PSMF1 CDC7 PSMB10 PSMA1 POLE4 PSMD2 PSMA7 MCM2 POLE PSMD9 POLE2 POLE3 PSMD4 PSMD8
REACTOME_RRNA_PROCESSING	5.83e-25	1.08e-22	1.29512	-0.601689	-2.7303	200		RPS17 RPL7 RPL10A RPL31 RPL7A RPL35 RPL8 RPL4 RPS3 RPL26 RPS10 RPL3 RPL36A RPS4X RPL24 RPL15 RPS7 RPS6 RPL12 RPL39L RPL13A RPL23 RPL5 RPL17 RPL18 RPL29 RPS27A RPS20 RPL41 RPSA RPL9 TRMT112 RPL27 SNU13 RPL23A RPS18 RPS3A RPLP2 BOP1 RPL36AL RPP30 RPL18A RRP7A RPS15 RPL28 RPL32 RPS15A RPL10 RPL35A RPL13 RPS16 RPS2 RPL36 RPS26 RPL27A RPS27L NHP2 EXOSC8 NOB1 EXOSC3 RPL37A FBL RPL21 C1D ELAC2 RPL11 RPL…
HORIUCHI_WTAP_TARGETS_DN	5.62e-31	2.01e-28	1.4462	-0.562068	-2.72896	302		NAP1L1 TRBC1 CCT7 PCLAF LDHA RPL7A TYMS C12orf57 C1QBP RPL3 HMGB2 HMGA1 RPL15 IMPDH2 MCM7 TRBC2 MAD2L1 RPL13A CKS2 CKS1B ASF1B UHRF1 NUSAP1 MKI67 RRM2 LSM4 GMNN EEF1B2 DHFR CENPM NUCKS1 AURKB FDPS TK1 CDC25B TOP2A UBE2C CDK1 TMSB15A TPX2 RRM1 PTTG1 CCNB2 CDKN3 SPC25 BIRC5 H2AFX HIST1H4C PBK KIF22 NDC80 PAICS GTSE1 CCNA2 ASPM LDHB AKR1B1 NCAPG CENPN SKA3 CENPW MYBL2 CKAP2L RPL13 CDCA2 ARL6IP6 CDCA…
GNF2_NS	3.19e-10	8.99e-09	0.814036	-0.75605	-2.7266	40		C1QBP NPM1 IMPDH2 RAN CCT8 CCT4 PSMA2 SSBP1 PAICS SNRPE SNRPF MSH6 CCT3 PSMA5 MTHFD2 ATIC SNRPD2 CCNG1 OLA1 PARP1
REACTOME_DNA_STRAND_ELONGATION	1.37e-09	3.4e-08	0.788187	-0.78242	-2.72622	32		MCM7 RPA3 PCNA FEN1 CDC45 GINS2 MCM3 MCM6 POLD2 MCM5 RFC5 LIG1 POLA2 PRIM1 POLD1 RFC4 RPA1 GINS4 RFC3 MCM4 RFC1 GINS1 PRIM2 MCM8
GSE5679_CTRL_VS_PPARG_LIGAND_ROSIGLITAZONE_TREATED_DC_UP	1.43e-24	2.53e-22	1.2871	-0.591168	-2.72425	197		PCLAF TYMS C1QBP CENPH EIF3L TUBB RAN RPA3 STOML2 ASF1B NUSAP1 MKI67 LSM3 NUCKS1 DDX39A CDC45 CCNB2 MCM3 H2AFX NME1 PAICS HPRT1 KARS CLSPN CCNA2 PDIA6 ASPM ACP1 YBX1 RPL10 PSAT1 MCM5 CDCA3 SGO2 RFC5 CDC20 MRPS14 KNL1 DSCC1 HIRIP3 LIG1 DLGAP5 BRCA1 CCT5 PRIM1 DEPDC1B LYAR RFC4 PPA1 NCAPH BUB1 TRIP13 NDUFB8 ARHGAP11A FBXO5 SLC16A1 PHF19 MTHFD2 STMN1 PIMREG PSRC1 OLA1 KIF18B GUSB LRRC59 SKA1 SHCBP1 …
STEIN_ESRRA_TARGETS_RESPONSIVE_TO_ESTROGEN_DN	9.18e-10	2.35e-08	0.801216	-0.758274	-2.72401	37		SMC4 PCNA CENPU FEN1 RRM1 GINS2 ATAD2 MCM6 MCM5 TMPO MCM10 CDC6 NCAPG2 DTL ZWILCH WDHD1 SLC27A2 CCNE2 SKP2 GINS3 MCM2 POLE2
MORF_RFC4	1.51e-19	1.58e-17	1.14219	-0.61328	-2.724	148		DUT H2AFZ DEK TYMS ZWINT SSRP1 DNAJC9 GTF2A2 HADH ATP5PO ILF2 CCT4 USP1 PPP1CC TOP2A DDX39A SSBP1 RRM1 SERP1 PSMB2 EIF3I MCM3 ESD NDC80 ATP5MC3 PRPS2 MCM6 CCNA2 LSM2 AKR7A2 NUDC SDHA EIF2S2 MRPS18B RAD54L HNRNPR NASP CCT5 HMMR DNMT1 RFC4 ACTL6A VDAC1 BUB1 RPA1 TRIP13 MSH2 FH BUB3 RUVBL2 RFC3 HDDC2 BUB1B NSD2 UNG KIF14 CHAF1A SLBP ATP5PF HAT1 NAE1 RAD23A SPAG5 SNRPA PPM1G SHMT2
REACTOME_ACTIVATION_OF_ATR_IN_RESPONSE_TO_REPLICATION_STRESS	1.05e-09	2.65e-08	0.788187	-0.757233	-2.72027	37		MCM7 RPA3 CDC45 MCM3 MCM6 CLSPN CHEK1 MCM5 MCM10 RFC5 CDC6 RFC4 RPA1 ORC6 CDK2 RFC3 MCM4 ORC1 CDC25C DBF4 MCM8 CDC7
SARRIO_EPITHELIAL_MESENCHYMAL_TRANSITION_UP	1.42e-19	1.51e-17	1.14219	-0.595222	-2.71766	159		TYMS ZWINT MCM7 ENO1 TUBB MAD2L1 CDCA7 PCNA UBE2T CENPU IDH2 CKS1B ASF1B UHRF1 CCT4 MKI67 RRM2 FABP5 GMNN DHFR TOP2A CDK1 CDC45 MCM3 H2AFX HIST1H4C CDCA5 NDC80 MCM6 CCNA2 ASPM YEATS4 SKA3 CENPW MCM5 TMPO CENPA RFC5 DSCC1 CENPE BARD1 CDC6 PKMYT1 BRCA1 HELLS FOXM1 HMMR MT2A PRIM1 GGCT RFC4 BUB1 MSH2 ORC6 PLK1 CDK2 FBXO5 KIF20A KIF11 TUBG1 TUBB4B PHF19 RFC3 OIP5 CCNB1 MCM4 PRC1 DTL PLK4 HSP90AA1 STM…
VECCHI_GASTRIC_CANCER_EARLY_UP	2.02e-34	1.17e-31	1.52292	-0.543031	-2.71166	365		PCLAF SMC4 RPL8 ZWINT CENPH HMGA1 NPM1 MCM7 ENO1 RPA3 HSPB1 MAD2L1 RANBP1 CDCA7 SNRPB CKS2 HMGB3 UBE2T CENPU FEN1 CKS1B UHRF1 NUSAP1 MKI67 RRM2 DHFR CENPM TK1 CDC25B CYC1 TOP2A SNRPD1 UBE2C CDK1 TPX2 PTTG1 HOXA10 CENPF GINS2 CCNB2 CDKN3 BIRC5 PBK CDCA5 HSPA8 NDC80 NME1 CENPK GTSE1 ATAD2 CCNA2 CDK6 ASPM NCAPG PRELID1 HMGB1 CENPN SKA3 CENPW MYBL2 CHEK1 CDCA2 NUF2 MCM5 MELK CENPA KIF15 SGO2 MCM10 CD…
NAKAYAMA_SOFT_TISSUE_TUMORS_PCA2_UP	1.9e-12	8.24e-11	0.898671	-0.695277	-2.70525	62		PCLAF CKS2 NUSAP1 MKI67 RRM2 TOP2A UBE2C CDK1 TPX2 CENPF CCNB2 CDKN3 BIRC5 PBK GTSE1 CCNA2 ASPM CENPN LEF1 CDCA8 MELK CENPA CDC20 DLGAP5 CENPE HJURP HMMR NCAPH BUB1 NEK2 KIF20A KIF11 CCNB1 MCM4 ENO2 CEP55 KIF2C
WU_APOPTOSIS_BY_CDKN1A_VIA_TP53	4.82e-11	1.59e-09	0.851339	-0.719086	-2.70447	48		TYMS HMGB2 NPM1 SMC2 UBE2T MKI67 AURKB CDC25B UBE2C CDK1 TPX2 RRM1 MCM3 PBK ATAD2 MCM6 ASPM NCAPG FANCI DLGAP5 BUB1 TTK RACGAP1 CCNB1 MCM4 PRC1 AURKA EXO1 CEP55 SPDL1 WDHD1 NCAPD3
BURTON_ADIPOGENESIS_PEAK_AT_16HR	9.95e-10	2.52e-08	0.788187	-0.745895	-2.70305	39		DUT HMGB2 HMGA1 SMC2 MCM7 CDCA7 FEN1 ASF1B RRM2 MCM3 MCM6 MCM5 POLA2 CDC6 HELLS POLD1 DNMT1 MSH6 MCM4 FAM111A CHAF1B HAT1
GCM_CSNK2B	6.38e-14	3.53e-12	0.954542	-0.632052	-2.69983	98		RPL7 HNRNPA1 H2AFZ ANP32B EEF2 RPL4 RPL3 NPM1 RPS7 UBB ILF2 RPL23 NDUFA12 RACK1 RPL17 RPL18 RPL29 PPP1CC SLC25A3 RPSA PSMC3 RPL27 PSMB2 ATP5MC3 EIF4H YBX1 RPL32 RPS16 ATP1B3 EIF3F QARS PCBP1 NASP PSME1 SUMO2 PFN1 SLC25A6 RPL21 SNRPD3 CSNK2B PPIA RPL11 ATP5F1B SNRPD2 HNRNPM ATP5F1C SNRPA POLR2G RPL19 PTMA PSMA1 SF3B2 ATP5PB
GSE14415_NATURAL_TREG_VS_TCONV_DN	9.48e-22	1.27e-19	1.20398	-0.600482	-2.69666	172		DUT ANP32B HMGB2 CENPH SMC2 MCM7 RNASEH2B MAD2L1 CKS1B ASF1B UHRF1 RRM2 CENPM TK1 CDC25B TOP2A CDK1 TPX2 RRM1 SGO1 CDC45 CENPF CCNB2 MCM3 CDKN3 BIRC5 PBK NDC80 CLSPN CCNA2 ASPM NCAPG CENPN SKA3 LRR1 CKAP2L CHEK1 CDCA8 NUF2 MCM5 KIF15 CDCA3 SGO2 KNL1 LIG1 RAD54L DLGAP5 CENPE BRCA1 HELLS HMMR SPC24 ESCO2 NCAPH BUB1 FKBP5 PLK1 ARHGAP11A RAD51C FBXO5 KIF11 TTK KIF4A MCM4 PRC1 CIP2A STMN1 BUB1B CKAP2 …
GSE26156_DOUBLE_POSITIVE_VS_CD4_SINGLE_POSITIVE_THYMOCYTE_DN	1.43e-20	1.67e-18	1.16907	-0.571977	-2.69359	195		TXN LDHA ANXA5 TYMS PHGDH SNRPG ENO1 SLC29A1 HADH TCEAL4 CKS2 YWHAE PRDX1 FEN1 IDH2 TUBA1B TMEM106C FABP5 UBE2C MRPL23 TPX2 CENPF HNRNPF PSMB2 CCNB2 MCM3 CDKN3 H2AFX NME1 ATP5MC3 PAICS PRPS2 RRP7A ACOT7 MYBL2 CHEK1 TP53 COX6A1 EZH2 DLGAP5 CENPE CDC6 KIFC1 LYST CCT5 HMMR PRIM1 NHP2 RFC4 PLK1 NDUFB8 FH NDN RDX RUVBL2 KIF11 MTHFD1 SLC16A1 TUBG1 RFC3 CCNB1 MYL6B MTHFD2 ENO2 HAX1 BUB1B PRDX3 AHCY GHIT…
GSE21063_WT_VS_NFATC1_KO_8H_ANTI_IGM_STIM_BCELL_UP	2.92e-21	3.62e-19	1.19534	-0.583877	-2.69214	191		TYMS DONSON TUBB MAD2L1 CDCA7 CKS2 HMGB3 UBE2T CKS1B ASF1B MKI67 TMEM106C FABP5 DHFR AURKB TMEM14A TOP2A CDK1 TPX2 GINS2 DTYMK BIRC5 H2AFX KIF22 NDC80 SEPT8 PRPS2 MCM6 TSPAN5 CCNA2 ASPM YEATS4 LRR1 CHEK1 CDCA2 PSAT1 NUF2 MCM5 MELK POC1A KIF15 MCM10 EZH2 HIRIP3 RAD54L DLGAP5 POLA2 CDC6 KIFC1 HJURP MAPKAPK3 PRIM1 DIAPH3 SPC24 DEPDC1B RFC4 IFI27L1 SFXN1 NCAPH BUB1 ORC6 FBXO5 KIF11 MTHFD1 TTK VANGL1 …
GSE37532_WT_VS_PPARG_KO_VISCERAL_ADIPOSE_TISSUE_TREG_UP	6.61e-22	8.96e-20	1.21254	-0.586183	-2.68777	192		DUT DEK PCLAF PTP4A2 TYMS DONSON HMGB2 GCSAM CDKN2C HMGB3 UBE2T CKS1B NUSAP1 LSM3 CCDC34 CDC25B TMSB15A TPX2 ANAPC11 MRPL51 RRM1 GINS2 DTYMK CARHSP1 CDKN3 BIRC5 H2AFX CDCA5 NDC80 GTSE1 CTNNAL1 CKAP2L CDCA8 MELK POC1A TMPO SGO2 FANCI RAD54L DLGAP5 RPS27L PKMYT1 MXD3 SRP9 DIAPH3 DEPDC1B RFC4 MME TRIP13 H2AFV ARHGAP11A FBXO5 DEPDC1 SPAG16 TUBB4B KIF4A OIP5 DCTN3 E2F2 PRC1 RAP1B PLK4 DPY30 STMN1 CCNF…
DELPUECH_FOXO3_TARGETS_DN	2.38e-09	5.62e-08	0.774939	-0.748103	-2.68747	37		SMC4 ZWINT IMPDH2 H1F0 NUSAP1 MKI67 UBE2C CENPF DTYMK KIF22 GADD45A SLC1A4 FOXM1 EXOSC8 NEK2 PRC1 MTHFD2 HAX1 AURKA
GNF2_TPT1	3.37e-09	7.67e-08	0.774939	-0.740036	-2.68493	38		RPS17 RPL31 RPS10 RPS4X RPS6 RPL12 RPL13A RPL23 RPS20 RPL41 RPL9 RPL27 RPL23A RPS18 RPS3A RPL32 RPL10 RPS2 RPL27A EEF1A1 RPL37A RPL21 RPS14 RPS13 RPL19
GSE22886_NAIVE_CD4_TCELL_VS_48H_ACT_TH1_DN	1.29e-21	1.68e-19	1.20398	-0.57926	-2.68281	194		H2AFZ SMC4 TPI1 ZWINT DONSON HMGB2 TUBB GTF2A2 SNRPB YWHAE PRDX1 CENPU CKS1B LSM3 USP1 LSM4 GMNN CYC1 COX8A SNRPD1 RRM1 GINS2 CCNB2 EIF3I MCM3 H2AFX CTNNAL1 ACOT7 SNRPE MCM5 COX6A1 PFKP PKMYT1 UQCRH EID1 NDUFAF3 GGCT HSPB11 NDUFV1 BUB1 ORC6 CDK2 RUVBL2 SNRPD3 RACGAP1 RFC3 PPIA MYL6B MTHFD2 FAH CCNF PRDX3 FAR2 PIMREG PARK7 EXO1 PELO PSMA6 GALK1 ENY2 BIRC3 HAT1 MRPL13 NDUFS3 WRAP53 POLR2E CLDND1 NU…
LY_AGING_MIDDLE_DN	1.8e-09	4.37e-08	0.788187	-0.911273	-2.67573	15		UBE2C CENPF H2AFX CCNA2 MYBL2 CENPA CDC20 FOXM1 PLK1 KIF11 CCNB1 CCNF KIF2C HMGN2
GNF2_DAP3	4.83e-16	3.42e-14	1.02767	-0.619313	-2.66961	116		RPS17 RPL7 HNRNPA1 RPL31 RPL7A RPL4 RPS3 RPL3 RPL24 RPS7 EIF3L RPS6 RPL12 RPL13A RPL23 RPL5 RPL17 EIF3E RPL41 RPSA RPL9 RTRAF RPL27 RPL23A UXT RPS3A KARS RPL32 RPL35A SNRPE RPS16 RPS2 EIF3D QARS RPL27A HNRNPR EXOSC8 ATP5MC2 SRSF3 RPL37A SUMO2 FBL SNRPD3 PPIA SRSF2 RBMX PTBP1 PPP6C DDX46 RPL22 RPL19 PPP1R8 PPIH PTMA PSMA1 LSM8 ATP5PB PSMA7 MAGOH RPS23
GSE13547_CTRL_VS_ANTI_IGM_STIM_BCELL_12H_UP	3.37e-23	5.17e-21	1.24623	-0.598106	-2.66536	187		DUT HMGB2 CENPH SMC2 MCM7 RNASEH2B MAD2L1 PRDX4 HMGB3 CKS1B ASF1B UHRF1 MKI67 RRM2 AURKB TK1 TOP2A CDK1 TPX2 RRM1 SGO1 CDC45 CENPF CCNB2 MCM3 CDKN3 SPC25 BIRC5 PBK NDC80 TCF19 CLSPN CCNA2 ASPM NCAPG CENPN CENPW LRR1 CHEK1 CDCA8 NUF2 MCM5 KIF15 CDCA3 SGO2 RAD51AP1 KNL1 LIG1 RAD54L DLGAP5 CENPE CDC6 BRCA1 HELLS BRCA2 HMMR MT2A PRIM1 SPC24 MYADM ESCO2 NCAPH BUB1 FKBP5 WDR76 ORC6 PLK1 ARHGAP11A FBXO5…
MORF_FEN1	1.4e-11	5.09e-10	0.875325	-0.675354	-2.66458	65		H2AFZ PCLAF SOD1 ZWINT MCM7 DNAJC9 PCNA FEN1 LSM4 SSBP1 RRM1 PSMB2 MCM3 ATP5MC3 MCM6 NUDC ACOT7 FOXM1 CCT5 NHP2 VDAC1 CCT3 BUB3 MTHFD1 CSNK2B CCNB1 CCT2 HDDC2 UNG ATP5PF VBP1 HAT1 PPM1G
MORF_UBE2I	1.17e-23	1.84e-21	1.26274	-0.556265	-2.66286	237		RPL7 RPL10A HNRNPA1 NAP1L1 CCT7 DEK ANP32B PTP4A2 RPL31 SEC61B LDHA EEF2 PSMB7 EEF1D RPL24 NPM1 RPS7 RAN CALM2 UBB RPS6 SNRPB ATF4 ILF2 RACK1 RPL5 RPL17 RPL18 EIF3H XRCC6 RPS27A TUBA1B SLC25A3 CYC1 COX8A SSR2 MRPL23 RPL9 AP2M1 OAZ1 RPL27 ATP5F1A TUFM ERH EIF3I YWHAQ RPS3A HPRT1 KARS JTB PHB2 RPLP2 ACP1 EIF4H RPL18A CNBP YBX1 COX7A2L SNRPE RPL13 COX6A1 EIF3D UBE2L3 ATP5MC1 UQCRH UQCRFS1 HSPB11 GPA…
MODULE_114	2.35e-30	8.21e-28	1.43181	-0.540482	-2.6616	328		RPL7 RPL10A NAP1L1 TPI1 RPL31 SEC61B LDHA RPL7A RPL35 RPL8 EEF2 RPL4 PSMB7 SOD1 RPS3 RPL26 RPS10 EEF1D RPL36A TAF7 RPS4X RPL24 NPM1 SNRPG RPL15 IMPDH2 GTF2A2 MDH1 HSPB1 SNRPB PRDX4 RPL12 RPL13A ATP5PO PCNA PRDX1 RPL23 RACK1 RPL17 CCT8 EIF3E RPL18 EIF3H RPL29 RPS27A LSM3 RNASEH2C PSMA2 RPS20 FABP5 EEF1B2 FDPS RPSA P4HB RPL9 SSBP1 RTRAF RPL27 PRDX6 RPL23A EIF3I HSPA8 UXT ATP5MC3 RPS3A HPRT1 C19orf5…
MORF_ACTG1	3.95e-18	3.56e-16	1.09593	-0.609993	-2.65991	137		RPS17 RPL7 RPL10A HNRNPA1 NAP1L1 RPL31 LDHA RPL8 EEF2 RPL4 RPS3 RPS10 RPL3 RPL36A RPS4X RPL24 NPM1 RPL15 RPS7 ENO1 RAN CALM2 UBB RPS6 SNRPB RPL12 RPL13A RPL23 RACK1 RPL5 RPL17 RPL18 RPL29 RPS27A TUBA1B RPS20 EEF1B2 SLC25A3 COX8A SSR2 RPL9 OAZ1 RPL27 RPL23A RPS18 RPS3A JTB RPLP2 RPL18A YBX1 RPL28 RPL32 RPS15A RPL10 RPL13 RPS16 COX6A1 RPL27A PABPC1 EEF1A1 HNRNPK SUMO2 PFN1 SLC25A6 RPL21 PPIA HSP90A…
GSE22886_UNSTIM_VS_IL15_STIM_NKCELL_DN	5.19e-23	7.8e-21	1.24623	-0.576787	-2.65797	197		CCT7 SMC4 DONSON SNRPG MCM7 ENO1 RAN DNAJC9 PSMB6 RPA3 MAD2L1 RANBP1 SNRPB CKS2 PCNA CCT8 STOML2 FEN1 CKS1B TUBA1B USP1 GMNN PSMC3 CDC45 GINS2 H2AFX PBK NME1 PAICS MCM6 POLD2 CTNNAL1 MCM5 SLC1A4 MCM10 RFC5 CDC20 RAD51AP1 DPP4 CDC6 CDK2AP2 NASP CCT5 GGCT IL4R POLD1 DNMT1 MSH6 RFC4 SFXN1 VDAC1 WDR1 TRIP13 FH CDK2 MTHFD1 ALG5 PSMC5 TUBG1 TUBB4B MCM4 PRC1 NUP37 DTL CCT2 MANF ATP1A1 PRDX3 CENPS POLR3K…
GSE17301_ACD3_ACD28_VS_ACD3_ACD28_AND_IFNA5_STIM_CD8_TCELL_UP	3.72e-22	5.12e-20	1.22105	-0.592671	-2.65735	183		CD1E CD99 PTCRA CD1B PCLAF DNTT TYMS MZB1 FXYD2 VIPR2 HMGB2 SLC29A1 HADH CDKN2C NDST3 ASF1B NUSAP1 MKI67 RRM2 TUBA1B CENPM TK1 CDK1 TPX2 LCT HOXA10 CCNB2 HIST1H4C SEPT8 GTSE1 CLSPN CDK6 ASPM RAB32 CTNNAL1 HMGB1 MYBL2 MAP1A CHRNA3 PCBP3 MELK SLC1A4 CDCA3 HYI RAD54L DLGAP5 KIFC1 PKMYT1 HJURP FOXM1 MXD3 HMHB1 TRIP13 ORC6 MAP3K20 CD4 DEPDC1 NCAPH2 CACNB3 OSBPL1A GUCY1B1 DOHH CCNF RTL10 CIT DDX11 GSS …
MORF_UNG	2.69e-12	1.11e-10	0.898671	-0.645856	-2.6552	75		H2AFZ PCLAF C1QBP SOD1 PCNA FEN1 TMEM106C SSBP1 TUFM PSMB2 ATP5MC3 KARS NUDC MRPS18B CCT5 NHP2 RFC4 VDAC1 RPA1 MSH2 CCT3 MTHFD1 CCT2 ATIC UNG NDUFAB1 BANF1 ATP5PF VBP1 HAT1 MRPL19 NDUFS3 PPM1G MAGOH PDCD6 PRMT1 NAA10 CDK4 POLE3
MORF_G22P1	7.93e-21	9.31e-19	1.17789	-0.591081	-2.65444	172		HNRNPA1 NAP1L1 H2AFZ CCT7 DEK ANP32B PSMB7 RPL24 NPM1 MCM7 RAN MDH1 SNRPB ATP5PO PCNA ILF2 EIF3H XRCC6 SLC25A3 MRPL23 CLNS1A AP2M1 ATP5F1A TUFM ERH EIF3I YWHAQ ATP5MC3 KARS JTB PDIA6 LSM2 PHB2 ACP1 EIF4H YBX1 SNRPE ATP1B3 EIF3D UBE2L3 ATP5MC1 UQCRH EID1 SRP9 UQCRFS1 HSPB11 NDUFV1 SRSF3 WDR1 CCT3 H2AFV SMC1A SUMO2 RNPS1 BUB3 FBL CSNK2B MYL6B CCT2 HSP90AA1 SRSF2 SNRPD2 RBMX NDUFAB1 PTBP1 PARK7 ELOC…
MORF_BUB1B	4.73e-12	1.88e-10	0.887075	-0.68046	-2.64691	64		ZWINT GTF2A2 CDKN2C TOP2A CDK1 TPX2 ESD NDC80 MCM6 CCNA2 NUDC MRPS18B CENPA OXCT1 RAD54L CCT5 HMMR DNMT1 RFC4 KIF20B ACTL6A BUB1 TRIP13 PLK1 TTK RFC3 PLK4 BUB1B NSD2 KIF14 DDX46 CDC7 SHMT2 SRPK1 IMMT ESPL1 MCM2 ANP32E GOT2
MORF_SOD1	6.01e-26	1.37e-23	1.31889	-0.545639	-2.64441	275		H2AFZ CCT7 DEK PCLAF ANP32B PSMB7 C1QBP SOD1 SNRPG RAN MDH1 PSMB6 PRDX4 ATP5PO YWHAE PCNA ILF2 STOML2 MTDH FEN1 LSM3 PSMA2 TMEM106C LSM4 SLC25A3 FDPS CYC1 CLNS1A AP2M1 SSBP1 SPCS2 TUFM ERH PSMB2 EIF3I HSPA8 YWHAQ NME1 ATP5MC3 PRPS2 KARS LSM2 PHB2 ATP5F1D EIF4H CNBP AKR7A2 NUDC ACOT7 SDHA SNRPE SYPL1 COX6A1 MRPS18B SUMO1 UBE2L3 ATP5MC1 UQCRH CCT5 GGCT SRP9 NDUFV1 NHP2 GPAA1 FIBP VDAC1 RPA1 MSH2 CC…
MALONEY_RESPONSE_TO_17AAG_DN	6.26e-12	2.4e-10	0.887075	-0.651222	-2.64429	73		HNRNPA1 TPI1 LDHA RPL35 SNRPG GTF2A2 MDH1 CALM2 MAD2L1 SNRPB PRDX4 YWHAE ILF2 RRM2 CLTA UBE2C HIST1H4C RPL36AL SNRPE RPS16 SNRPF RPL27A SRSF3 PLK1 PSMA5 PRDX3 SRSF2 RBMX PA2G4 HNRNPM HAT1 SMAD5 ATP5F1C SYK
GO_TRANSLATIONAL_INITIATION	1.49e-20	1.72e-18	1.16907	-0.58387	-2.64146	182		RPS17 RPL7 RPL10A RPL31 RPL7A RPL35 RPL8 RPL4 RPS3 RPL26 RPS10 RPL3 RPL36A RPS4X RPL24 NPM1 RPL15 RPS7 EIF3L HSPB1 RPS6 RPL12 ATF4 RPL13A RPL23 RPL5 RPL17 EIF3E RPL18 EIF3H RPL29 RPS27A RPS20 RPL41 RPSA RPL9 RPL27 RPL23A EIF3I RPS18 RPS3A RPLP2 EIF4H RPL18A RPS15 RPL28 RPL32 RPS15A EIF2S2 RPL10 RPL35A RPL13 RPS16 RPS2 RPL36 EIF3D EIF3F C8orf88 RPS26 RPL27A EIF3A PABPC1 NCK1 RPL37A EIF6 RPL21 MIF4…
FINETTI_BREAST_CANCER_KINOME_RED	7.31e-09	1.57e-07	0.761461	-0.887453	-2.63925	16		AURKB CDK1 PBK CHEK1 MELK BUB1 PLK1 NEK2 TTK PLK4 VRK1 BUB1B AURKA CDC7 SRPK1
REACTOME_SIGNALING_BY_ROBO_RECEPTORS	3.05e-22	4.29e-20	1.22105	-0.57908	-2.63795	198		RPS17 RPL7 RPL10A RPL31 RPL7A RPL35 RPL8 RPL4 PSMB7 RPS3 RPL26 RPS10 RPL3 RPL36A RPS4X RPL24 RPL15 RPS7 PSMB6 UBB RPS6 RPL12 RPL39L RPL13A RPL23 RPL5 RPL17 EVL PRKCA RPL18 RPL29 RPS27A PSMA2 RPS20 RPL41 RPSA RPL9 PSMC3 RPL27 RPL23A PSMB2 RPS18 RPS3A RPLP2 RPL36AL RPL18A RPS15 RPL28 RPL32 RPS15A RPL10 RPL35A RPL13 RPS16 RPS2 RPL36 RPS26 RPL27A RPS27L RBM8A PSME1 NELL2 PABPC1 NCK1 RPL37A RNPS1 PSME…
GO_PROTEIN_TARGETING_TO_MEMBRANE	3.01e-21	3.71e-19	1.19534	-0.58408	-2.63681	181		RPS17 RPL7 RPL10A RPL31 SEC61B RPL7A RPL35 RPL8 RPL4 RPS3 RPL26 RPS10 RPL3 RPL36A RPS4X RPL24 RPL15 RPS7 RPS6 RPL12 RPL13A RPL23 RPL5 RPL17 RPL18 RPL29 RPS27A RPS20 RPL41 RPSA SSR2 RPL9 RPL27 RPL23A RPS18 RPS3A RPLP2 RPL18A RPS15 RPL28 RPL32 RPS15A RPL10 RPL35A RPL13 TRAM1 RPS16 RPS2 SSR3 RPL36 RPS26 RPL27A SRP9 RPL37A ZDHHC21 RPL21 CACNB3 VPS37B ITGB1BP1 RPL11 RPLP0 ZDHHC12 RPS25 PARD3 RAB3IP RP…
FUJII_YBX1_TARGETS_DN	1.45e-21	1.86e-19	1.20398	-0.587805	-2.63554	183		DUT ZWINT MCM7 SSRP1 HADH MAD2L1 CDCA7 HMGB3 MAD2L2 CENPU FEN1 CKS1B ASF1B UHRF1 NUSAP1 RRM2 FABP5 DHFR TK1 TOP2A RRM1 GINS2 DTYMK MCM3 CDKN3 SPC25 H2AFX TCF19 CENPK ATAD2 DBN1 MCM6 ASPM CENPN MYBL2 CHEK1 MCM5 MELK MCM10 RFC5 OXCT1 FANCI LIG1 POLA2 CDC6 HELLS FOXM1 NCAPG2 CCT5 PRIM1 DEPDC1B RFC4 NCAPH TRIP13 H2AFV CDK2 FBXO5 TIMELESS DEPDC1 KIF11 CXCR4 PHF19 KIF4A RFC3 OIP5 MCM4 DTL PLK4 PARPBP V…
FERRANDO_HOX11_NEIGHBORS	2.71e-08	5.08e-07	0.733762	-0.819405	-2.63212	22		CD1E CD1B DNTT TYMS TK1 TOP2A HPRT1 CCNA2 ADA MCM5 MME RPA1 MTHFD1 MCM4 STMN1 UNG MAD1L1 PTPRF
GO_CYTOSOLIC_PART	1.82e-21	2.32e-19	1.19534	-0.552955	-2.63185	218		RPS17 RPL7 RPL10A CCT7 RPL31 RPL7A RPL35 RPL8 RPL4 RPS3 RPL26 RPS10 RPL3 RPL36A RPS4X RPL24 RPL15 RPS7 ENO1 RPS6 RPL12 RPL39L RPL13A RPL23 RACK1 RPL5 RPL17 CCT8 RPL18 CCT4 RPL29 RPS27A RRM2 RPS20 RPL41 RPSA RPL9 RRM1 RPL27 RPL23A RPS18 HSPA8 RPS3A DBN1 RPLP2 PFKL RPL36AL RPL18A BLOC1S1 RPS15 RPL28 RPL32 RPS15A RPL10 RPL35A RPL13 RPS16 RPS2 RPL36 RPS26 PFKP RPL27A RPS27L CCT5 CASP4 PIN1 CCT3 RPL37…
MORF_EIF3S6	1.17e-14	7.18e-13	0.986546	-0.595101	-2.63006	121		RPL7 RPL10A HNRNPA1 NAP1L1 CCT7 ANP32B EEF2 EEF1D RPL24 NPM1 RAN MDH1 TKT RPS6 ATP5PO RACK1 RPL5 EIF3E MTDH RPL18 EIF3H RPS27A SLC25A3 CYC1 SSR2 YWHAQ JTB RPLP2 ACP1 EIF4H CNBP COX7A2L SNRPE EIF3D UQCRH UQCRFS1 NDUFV1 SRSF3 H2AFV SUMO2 UQCRC2 FBL RPL21 CCT2 HSP90AA1 RBMX PARK7 MRPL9 RAD23A RSL1D1 SNRPA RPL22
BHATTACHARYA_EMBRYONIC_STEM_CELL	3.16e-11	1.09e-09	0.851339	-0.648832	-2.62949	70		RPL7 RPL4 SMS HMGB2 HMGA1 RPL24 NPM1 IMPDH2 TUBB MAD2L2 CCT8 PSMA2 FABP5 AURKB TK1 CDK1 TPX2 PTTG1 LDHB SNRPF NASP MTHFD1 SLC16A1 KIF4A CCNB1 MTHFD2 DTL RPLP0
FERRANDO_T_ALL_WITH_MLL_ENL_FUSION_DN	5.63e-12	2.2e-10	0.887075	-0.615359	-2.62549	85		TXN DUT PCLAF PTP4A2 DNTT GAPDH TYMS C1QBP EEF1D HMGB2 HMGA1 SLC29A1 HADH RANBP1 PCNA PSMA2 PGAM1 TOP2A COX8A UBE2C DDX39A RRM1 PRDX6 PSMB2 HIST1H4C ATP5MC3 HPRT1 POLD2 SDHA MCM5 POLA2 BARD1 PKMYT1 MAPKAPK3 SRSF3 FKBP5 CDK2 CD96 LMNB1 CHAF1A ELOC PSMA6 VBP1 RPS4Y1 HMGN2 MX2
YAMASHITA_LIVER_CANCER_WITH_EPCAM_UP	5.36e-10	1.45e-08	0.801216	-0.69732	-2.62262	48		HNRNPA1 RPL31 RPL7A RPL35 RPS3 RPS10 RPS4X RPS7 RPL13A RPL17 RPL29 RPS27A RPSA RPL9 RPL23A RPS3A RPL28 EIF3F SPTBN1 TTK AHCY RPLP0 RPS4Y1 DSG2 POLR2E MDK SRPK1
GSE40274_CTRL_VS_FOXP3_TRANSDUCED_ACTIVATED_CD4_TCELL_UP	9.32e-20	1.03e-17	1.15122	-0.566693	-2.61777	190		PCLAF TPI1 SMC2 IMPDH2 MCM7 RNASEH2B MAD2L1 ATP5PO CDKN2C SIVA1 UBE2T CENPU ASF1B NUSAP1 GMNN AURKB TOP2A RRM1 PTTG1 HMGN3 GINS2 MCM3 SPC25 NDC80 TCF19 CENPK ADA TRAPPC1 NDUFC2 NCAPG CENPN CENPW CKAP2L SLC1A4 COX6A1 CENPA MCM10 RAD51AP1 FANCI SHMT1 ARHGAP29 LIG1 RPS27L NCAPG2 MXD3 RFC4 ESCO2 THOC7 NCAPH ORC6 ARHGAP11A FH RAD51C TIMELESS KIF20A ASRGL1 KIF4A RFC3 OIP5 MTHFD2 CIP2A PLK4 BUB1B POLR3K…
REICHERT_MITOSIS_LIN9_TARGETS	2.74e-08	5.13e-07	0.733762	-0.793259	-2.61699	26		HMGB2 NUSAP1 MKI67 TOP2A CENPF ASPM CDCA2 CENPA KNL1 CENPE HMMR PLK1 FBXO5 KIF20A CCNB1 CCNF AURKA CEP55 KIF2C
GSE45365_WT_VS_IFNAR_KO_BCELL_MCMV_INFECTION_DN	1.63e-17	1.38e-15	1.07687	-0.581879	-2.60463	150		BEX3 PCLAF MAD2L1 RPL39L HMGB3 UBE2T WDR34 FEN1 ASF1B MKI67 AQP3 TMEM106C PTTG1 CCNB2 CDKN3 BIRC5 HIST1H4C CDCA5 TCF19 CMTM8 CENPN CKAP2L PSAT1 NUF2 COX6A1 TCEAL9 CENPA CDCA3 MCM10 SPOCD1 RAD54L DLGAP5 HJURP DIAPH3 DEPDC1B IFI27L1 ACAT2 ESCO2 TRIP13 PLK1 NEK2 KIF20A KIF4A OIP5 ENO2 PRTFDC1 BUB1B CDCA4 MTFR2 CIT AURKA KIF18B TROAP C1orf112 CEP55 KIF2C SPAG5 EMC9 FAM83D DAD1 SLC25A4 POLQ GLDC ESPL1…
ZHANG_RESPONSE_TO_CANTHARIDIN_DN	1.5e-11	5.39e-10	0.863415	-0.667463	-2.59636	64		RPL4 EEF1D RPL15 MCM7 TKT RPL29 RRM2 FABP5 PGAM1 RPSA SNRPD1 RRM1 ATP5MC3 POLD2 PFKL FANCG NDUFB6 RFC5 RHOC UQCRH TRAP1 PRIM1 NDUFB2 ATP5MC2 SLC25A6 RUVBL2 MTHFD1 TUBG1 PA2G4 SNRPA NOP56 RPS14 NDUFS3 POLR2H SLC27A2 QDPR NOP16
BILANGES_SERUM_RESPONSE_TRANSLATION	9.44e-08	1.56e-06	0.704976	-0.79412	-2.58619	23		RPL4 RPS3 RPS4X RPS7 RPS6 RACK1 EIF3H RPL29 EIF3F EEF1A1 RPL21
MORF_MSH2	2.48e-10	7.22e-09	0.814036	-0.663479	-2.58532	61		DEK SOD1 SSRP1 RANBP1 PCNA ILF2 USP1 CLNS1A DDX39A SSBP1 RRM1 SPCS2 PSMB2 NUDC MRPS18B CCT5 MSH6 RFC4 ACTL6A RPA1 MSH2 SMC1A BUB3 RUVBL2 UNG CHAF1A ATP5PF HAT1 NAE1
GSE19888_CTRL_VS_A3R_INHIBITOR_TREATED_MAST_CELL_UP	7.56e-19	7.38e-17	1.12391	-0.560704	-2.58529	191		MAL MDH1 RANBP1 SNRPB WDR34 LSM4 TMEM14A HNRNPF CCNB2 MYH10 TCF19 ATP5MC3 C21orf58 SKA3 MYBL2 CKAP2L EIF2S2 CDCA2 PSAT1 POC1A SNRPF CCDC167 NDUFA8 COMTD1 POLA2 RPS27L BRCA2 GGCT DIAPH3 SPC24 CISD3 KIF20B SRSF3 CKLF PLK1 NDUFB8 ARHGAP11A CDK2 KIF20A SF3B5 MTHFD1 ALG5 MRPL37 MZT1 E2F2 HAX1 CCNF HINT2 NSD2 FAM111A METAP2 ZDHHC12 EXO1 HAUS8 CHEK2 GALK1 HAT1 MRPL34 MRPL13 ZWILCH TMEM237 SNRPA TPGS2 SS…
BASAKI_YBX1_TARGETS_UP	4.33e-21	5.25e-19	1.18665	-0.530637	-2.58509	253		GALNT2 TYMS ZWINT HMGB2 SMC2 MCM7 DNAJC9 PSMB6 MAD2L1 ILF2 SIVA1 CENPU FEN1 ASF1B UHRF1 MKI67 DHFR CENPM AURKB TK1 UBE2C CDK1 TPX2 DDX39A CCND3 PTTG1 GINS2 DTYMK CCNB2 MCM3 CDKN3 BIRC5 H2AFX PBK KIF22 NDC80 GTSE1 CCNA2 ASPM PRELID1 CENPN NDUFS6 TPRKB CENPW LRR1 CHEK1 CDCA8 NUF2 MCM5 MELK CENPA CDCA3 MCM10 RFC5 CDC20 FANCI POLA2 CDC6 CDK2AP2 HJURP PMEPA1 MT2A DIAPH3 SPC24 DEPDC1B DDB2 BUB1 WDR1 TR…
GO_SMN_SM_PROTEIN_COMPLEX	2.07e-07	3.13e-06	0.690132	-0.8516	-2.58475	17		SNRPG SNRPB SNRPD1 SNRPE SNRPF SNRPD3 SNRPD2 GEMIN6 GEMIN4 GEMIN8
REACTOME_METABOLISM_OF_AMINO_ACIDS_AND_DERIVATIVES	4.85e-24	7.92e-22	1.27091	-0.510806	-2.57269	308		RPS17 RPL7 RPL10A RPL31 RPL7A RPL35 RPL8 RPL4 PSMB7 PHGDH RPS3 RPL26 RPS10 SMS RPL3 RPL36A RPS4X RPL24 RPL15 RPS7 PSMB6 RPS6 RPL12 RPL39L RPL13A RPL23 RPL5 RPL17 RPL18 RPL29 RPS27A PSMA2 RPS20 RPL41 RPSA RPL9 PSMC3 OAZ1 PXMP2 RPL27 RPL23A PSMB2 RPS18 RPS3A KARS RPLP2 RPL36AL RPL18A GCAT RPS15 RPL28 RPL32 RPS15A RPL10 RPL35A RPL13 RPS16 PSAT1 RPS2 RPL36 RPS26 SHMT1 QARS RPL27A RPS27L PSME1 SARDH T…
ODONNELL_TFRC_TARGETS_DN	1.22e-13	6.47e-12	0.943632	-0.594964	-2.57053	110		RANBP1 MND1 CKS1B MKI67 RRM2 AURKB TOP2A CDK1 CENPF CDKN3 SPC25 BIRC5 NDC80 GTSE1 CCNA2 ASPM MYBL2 CKAP2L CENPA SGO2 CDC20 DLGAP5 CENPE CDC6 HELLS FOXM1 BRCA2 HMMR DIAPH3 DEPDC1B NCAPH BUB1 FKBP5 PLK1 ARHGAP11A FBXO5 DEPDC1 KIF20A KIF11 TTK KIF4A CCNB1 PRC1 PLK4 BUB1B NSD2 AURKA FANCD2 KIF14 CHAF1A CEP55 SHCBP1 ECT2 DBF4 FAM83D ANLN FAM72C
GO_RIBOSOMAL_LARGE_SUBUNIT_BIOGENESIS	2.12e-10	6.25e-09	0.826657	-0.65135	-2.56987	65		RPL7 RPL10A RPL7A RPL35 RPL26 RPL3 RPL24 NPM1 NOP53 RPL12 RPL5 SNU13 RPL23A BOP1 RPL10 RPL35A NHP2 EIF6 MRPL11 RPL11 RPLP0 EBNA1BP2 NLE1 RSL1D1 RPL26L1 LAS1L AAMP NOP16
GCM_PSME1	9.64e-12	3.58e-10	0.875325	-0.612922	-2.5686	83		RPL7 RPL10A HNRNPA1 NAP1L1 DUT H2AFZ NPM1 RPS7 ILF2 NDUFA12 RPL17 EEF1B2 SLC25A3 RPL27 ATP5MC3 HPRT1 RPL35A SNRPF EIF3F QARS PCBP1 NASP APRT PSME1 SUMO2 PFN1 RPL21 SNRPD3 CSNK2B PPIA PSMA5 RPL11 ATP5F1B SRSF2 SNRPD2 SLBP PSMA6 HNRNPM ATP5F1C POLR2G RPL19 PTMA PSMA1
VANTVEER_BREAST_CANCER_METASTASIS_DN	6.7e-14	3.67e-12	0.954542	-0.58394	-2.5617	118		SMC4 MAD2L1 CDCA7 CKS2 HMGB3 CENPU MTDH NUSAP1 RRM2 TK1 CDC25B CENPF CCNB2 SPC25 BIRC5 NDC80 ATAD2 MCM6 ASPM CENPN SKA3 MELK CENPA OXCT1 EZH2 PFKP DLGAP5 HJURP DIAPH3 PLEKHA1 RFC4 BUB1 TRIP13 ORC6 FBXO5 DEPDC1 GMPS CDC42BPA PTDSS1 PRC1 DTL STMN1 AURKA PIMREG KIF14 MRPL13 ECT2
MORF_DEK	4.17e-24	6.96e-22	1.27091	-0.536179	-2.5585	262		NAP1L1 DUT H2AFZ CCT7 DEK PCLAF ANP32B SEC61B LDHA PSMB7 C1QBP SOD1 HMGB2 RAN MDH1 CALM2 RANBP1 SNRPB ATP5PO PCNA ILF2 STOML2 MTDH EIF3H XRCC6 RPS27A PSMA2 USP1 AURKB SLC25A3 CYC1 CLNS1A DDX39A SSBP1 SERP1 TUFM ERH PSMB2 EIF3I HSPA8 YWHAQ ATP5MC3 HPRT1 KARS JTB LSM2 PHB2 ACP1 EIF4H RPL36AL CNBP SDHA COX7A2L SNRPE SYPL1 SLC25A5 SUMO1 UBE2L3 HNRNPR UQCRH SRP9 UQCRFS1 HSPB11 NDUFV1 MSH6 RFC4 GPAA1 I…
GSE14415_INDUCED_TREG_VS_FAILED_INDUCED_TREG_UP	4.19e-19	4.22e-17	1.13309	-0.551504	-2.55427	194		BEX3 DUT TPI1 LDHA EEF1D MCM7 RPA3 RANBP1 PRDX1 CKS1B ASF1B RRM2 LSM3 GMNN GSTO1 AURKB TK1 SNRPD1 CDK1 SGO1 ERH PSMB2 CCNB2 CDKN3 BIRC5 PBK POLD2 LSM2 CENPN HAUS1 CDCA3 MCM10 RFC5 SMYD2 DSCC1 SHMT1 HIRIP3 UBE2L3 PRIM1 SPC24 LYAR NHP2 POLD1 MYDGF FAM136A PPA1 SFXN1 ORC6 FBXO5 RNPS1 BUB3 FBL RFC3 NUP37 CENPS AURKA GINS1 FADS1 BANF1 PARK7 CNIH4 CALM3 SYCE2 PRIM2 HMGN2 NOP56 GEMIN6 SHMT2 ANAPC15 PSMC…
FRASOR_RESPONSE_TO_SERM_OR_FULVESTRANT_DN	7.72e-09	1.64e-07	0.74774	-0.688102	-2.55094	45		MCM7 CDKN2C CKS1B TK1 CDC25B UBE2C CDK1 RRM1 CENPF MCM3 H2AFX MCM6 CCNA2 MCM5 RFC5 CDC20 POLA2 BARD1 FOXM1 PRIM1 TIMELESS KIF11 MTHFD1 STMN1 AURKA RNASEH2A CHAF1A KIF2C
AFFAR_YY1_TARGETS_DN	1.88e-18	1.75e-16	1.10534	-0.551583	-2.54797	190		DUT HMGB2 CENPH SMC2 MCM7 SLC29A1 MAD2L1 PRDX4 HMGB3 FEN1 UHRF1 MKI67 AURKB FDPS TK1 TOP2A CENPF CCNB2 MCM3 BIRC5 KIF22 MCM6 CCNA2 ASPM NCAPG NSG1 MCM5 CENPA SLC25A5 CDCA3 RAD51AP1 LIG1 CENPE CDC6 NASP TTF1 HELLS FOXM1 HMMR MXD3 DIAPH3 RFC4 SFXN1 EEF1A1 BUB1 TRIP13 MSH2 PLK1 KIF20A KIF11 TTK MYO1B RACGAP1 CCNB1 MCM4 PRC1 ANKH MTHFD2 PLK4 STMN1 BUB1B UNG AURKA CDC25C LMNB1 EXO1 SHCBP1 CHTF18 KIF2C…
SHIPP_DLBCL_VS_FOLLICULAR_LYMPHOMA_UP	1.46e-08	2.93e-07	0.74774	-0.689007	-2.54198	44		LDHA HMGA1 IMPDH2 MCM7 ENO1 SLC29A1 SNRPB PRDX1 IDH2 PGAM1 CLTA P4HB CDKN3 MIF NME1 MELK CENPA PFKP DLGAP5 TRAP1 CCT5 CCT3 PSME2 CCNB1 MTHFD2 HSP90AA1 ATIC
CSR_LATE_UP.V1_UP	1.13e-16	8.63e-15	1.04763	-0.578876	-2.54112	141		IL7R ZWINT SMS ILF2 FEN1 UHRF1 RRM2 GMNN CCDC34 UBE2C CDK1 PSMC3 CCND3 C19orf48 GINS2 DTYMK MCM3 BIRC5 PBK KIF22 TCF19 PAICS CLSPN YEATS4 HMGB1 NUDC MYBL2 NSG1 CDCA8 NUF2 EZH2 SLC25A11 GTF3C6 CDC6 EIF5A FOXM1 MT2A PRIM1 LYAR POLD1 ACTL6A TRIP13 MTHFD1 MT1X TUBG1 CDH2 CKAP2 POLR3K NKX2-1 PA2G4 FANCA ELOC CHEK2 BEX1 MT1F SHCBP1 HAT1 ZWILCH CDC7 EXOSC9 COPS3 NUP88 FAM83D ANLN PPP5C GINS3 MT1G PSMD2
GSE28726_NAIVE_CD4_TCELL_VS_NAIVE_VA24NEG_NKTCELL_UP	6.8e-19	6.73e-17	1.12391	-0.550316	-2.53624	193		PCLAF TPI1 LDHA TYMS PHGDH SMC2 IMPDH2 ENO1 SLC29A1 RPA3 CKS2 PRDX1 CKS1B RRM2 TUBA1B TMEM106C FABP5 DHFR TK1 TOP2A COX8A CDK1 TPX2 PTTG1 CDC45 CENPF CCNB2 MCM3 CDKN3 HIST1H4C MIF NDC80 NME1 PAICS CCNA2 POLD2 ACOT7 MYBL2 TP53 COX6A1 RAD51AP1 EZH2 FANCI CDC6 KIFC1 CCT5 HMMR PRIM1 NCAPH VDAC1 NEK2 TIMELESS RUVBL2 KIF11 MTHFD1 TTK TUBG1 RFC3 CCNB1 MCM4 MTHFD2 ENO2 HAX1 BUB1B PRDX3 AHCY CENPS AURKA E…
ZHAN_MULTIPLE_MYELOMA_SUBGROUPS	1.76e-07	2.73e-06	0.690132	-0.743294	-2.53615	30		TYMS RANBP1 CKS1B XRCC6 CCT4 UGP2 POLD2 SUMO1 EZH2 CDC6 PRIM1 MSH2 CSNK2B C1D CHAF1A EWSR1 UBE2V2 MTIF2
GSE24634_TREG_VS_TCONV_POST_DAY7_IL4_CONVERSION_UP	3.13e-18	2.85e-16	1.10534	-0.559893	-2.53574	178		DUT PCLAF TYMS ZWINT DONSON MCM7 RPA3 FGFR1 RPL39L CKS2 FEN1 IDH2 CKS1B NUSAP1 RRM2 RCC1 TMEM106C GMNN DHFR CENPM AURKB TK1 CDC25B UBE2C TPX2 PXMP2 PTTG1 CDC45 CENPF CCNB2 CDKN3 BIRC5 H2AFX HIST1H4C KIF22 ATAD2 CCNA2 FANCG CENPN MYBL2 CDCA8 MELK CENPA KIF15 CDC20 EZH2 FANCI LIG1 DLGAP5 CENPE HJURP NCAPG2 ACTR1B RFC4 UQCRQ FIBP BUB1 TRIP13 WDR76 KIF11 PKP4 TUBB4B KIF4A RRAS2 CCNB1 MCM4 PRC1 MRPL11…
HALLMARK_G2M_CHECKPOINT	1.34e-18	1.28e-16	1.11466	-0.553015	-2.53569	192		H2AFZ SMC4 HMGA1 SMC2 MAD2L1 CKS2 CDKN2C HMGB3 CKS1B NUSAP1 MKI67 AURKB CDC25B TOP2A SNRPD1 UBE2C CDK1 TPX2 DDX39A PTTG1 CDC45 CENPF GINS2 DTYMK CCNB2 MCM3 CDKN3 BIRC5 H2AFX PBK KIF22 HSPA8 NDC80 MCM6 CCNA2 MYBL2 CHEK1 MCM5 TMPO CENPA KIF15 CDC20 KNL1 EZH2 RAD54L POLA2 CENPE BARD1 CDC6 NASP BRCA2 HMMR MT2A KIF20B BUB1 ORC6 PLK1 H2AFV MAP3K20 NEK2 SMC1A FBXO5 BUB3 KIF11 SLC38A1 TTK RACGAP1 KIF4A E…
KEGG_MISMATCH_REPAIR	3.29e-07	4.69e-06	0.674963	-0.777034	-2.53055	23		RPA3 PCNA SSBP1 POLD2 RFC5 LIG1 POLD1 MSH6 RFC4 RPA1 MSH2 RFC3 RFC1 EXO1
GSE3982_NKCELL_VS_TH2_DN	3.74e-20	4.26e-18	1.16018	-0.567365	-2.52837	187		H2AFZ CCT7 SEC61B AKAP12 TYMS C1QBP SNRPG SMC2 GTF2A2 PSMB6 CKS2 PCNA CKS1B NUSAP1 RRM2 TMEM106C GMNN CLNS1A SSBP1 RRM1 RTRAF PTTG1 GINS2 ATP5F1A CCNB2 BIRC5 ESD PRPS2 ATAD2 CCNA2 LDHB NCAPG ACOT7 SNRPE MCM5 CENPA FANCI EPB41L2 RAD54L POLA2 NASP NCAPG2 GGCT RFC4 KIF20B SFXN1 GINS4 HNRNPK MSH2 KIF20A BUB3 KIF11 PSMC5 SNRPD3 ICOS DTL MANF CKAP2 PRDX3 AURKA ATP5F1B LUC7L2 AKIP1 KIF18B TSFM C1orf112 …
MORF_EIF3S2	5.05e-21	6.04e-19	1.18665	-0.526471	-2.52575	241		NAP1L1 DUT H2AFZ CCT7 DEK LDHA PSMB7 SOD1 SERBP1 IMPDH2 SSRP1 GTF2A2 MDH1 HADH ATF4 ATP5PO ILF2 EIF3H XRCC6 CCT4 LSM4 PPP1CC SLC25A3 CYC1 CLNS1A SSBP1 SERP1 ATP5F1A TUFM PSMB2 EIF3I ESD YWHAQ ATP5MC3 PRPS2 PDIA6 LSM2 PHB2 ATP5F1D LDHB ACP1 EIF4H AKR7A2 YBX1 NUDC EIF2S2 RPIA SNRPE MRPS18B EIF3D SLC25A5 UBE2L3 RAD54L CLPP HNRNPR PKMYT1 ATP5MC1 UQCRH UQCRFS1 NDUFV1 DNMT1 RFC4 MYDGF GPAA1 FIBP VDAC1 …
MODULE_306	3.27e-07	4.67e-06	0.674963	-0.770844	-2.52522	25		TPI1 LDHA GAPDH ENO1 MDH1 IDH2 PGAM1 SDHA PFKP FH ENO2 SUCLG1 SDHB PKM ALDOA ACO1 PCK2 PFKM
MORF_PRDX3	1.2e-10	3.71e-09	0.826657	-0.591486	-2.52364	85		H2AFZ SOD1 MDH1 ATP5PO MTDH TMEM106C CYC1 SSBP1 TUFM PSMB2 ATP5MC3 KARS ATP5F1D AKR7A2 SNRPE SYPL1 MRPS18B SUMO1 CCT5 SRP9 NDUFV1 BUB3 UQCRC2 CSNK2B NDUFC1 HAX1 PRDX3 COX5A PARK7 ELOC ATP5PF NDUFV2 VBP1 HAT1 RAD23A PPM1G GNG5 SDHB CANX
GSE3982_NKCELL_VS_TH1_DN	1.79e-18	1.68e-16	1.10534	-0.561282	-2.52169	184		H2AFZ ANXA5 PHGDH C1QBP SMC2 GTF2A2 CKS2 HMGB3 CKS1B RRM2 TMEM106C FABP5 GMNN UBE2C CLNS1A TPX2 RRM1 PXMP2 RTRAF PTTG1 GINS2 ERH CCNB2 BIRC5 H2AFX ATP5MC3 PAICS DBN1 NCAPG ACOT7 MCM5 OAS3 SSR3 CENPA OXCT1 EPB41L2 NASP HELLS NCAPG2 PRIM1 GGCT PPA1 KIF20B SFXN1 CDKN2A GINS4 MSH2 MAP3K20 NEK2 DEPDC1 CD28 KIF11 PSMC5 TUBG1 SNRPD3 C3orf52 NUP37 MANF NSD2 POLR3K AURKA SQOR PARP1 PTPRK PELO ATP5PF HNRNP…
REACTOME_SWITCHING_OF_ORIGINS_TO_A_POST_REPLICATIVE_STATE	1.55e-10	4.67e-09	0.826657	-0.590682	-2.51331	88		PSMB7 MCM7 PSMB6 UBB RPS27A PSMA2 UBE2C ANAPC11 PSMC3 PSMB2 MCM3 MCM6 CCNA2 CDC26 MCM5 CDC6 PSME1 ORC6 CDK2 PSME2 PSMC5 PSMA5 MCM4 ORC1 PSMA6 ANAPC16 MCM8 PSMF1 ANAPC15 PSMB10 CCNE2 PSMA1 SKP2 PSMD2 PSMA7 MCM2 PSMD9 PSMD4 PSMD8
GNF2_GLTSCR2	2.91e-07	4.24e-06	0.674963	-0.736158	-2.5118	30		RPL35 RPS10 EEF1D RPL3 NOP53 RPL12 RPL13A RPL18 EEF1B2 RPL23A RPLP2 RPL18A RPS15 RPL28 RPL35A RPL13 RPS16
HU_ANGIOGENESIS_DN	4.16e-08	7.44e-07	0.719513	-0.703168	-2.50926	36		H2AFZ PTP4A2 SOD1 GTF2A2 MDH1 RPA3 ATP5PO CKS2 MCM6 NDUFB6 SMYD2 H2AFV GMPS SURF4 DARS
REACTOME_S_PHASE	2.49e-15	1.64e-13	1.00732	-0.552095	-2.50854	158		PSMB7 MCM7 PSMB6 RPA3 UBB PCNA FEN1 CKS1B RPS27A PSMA2 CDC25B UBE2C ANAPC11 PSMC3 CDC45 GINS2 PSMB2 MCM3 CDCA5 MCM6 CCNA2 CDC26 POLD2 MCM5 RFC5 LIG1 POLA2 CDC6 PRIM1 PSME1 POLD1 RFC4 ESCO2 RPA1 GINS4 ORC6 SMC1A CDK2 PSME2 PSMC5 RFC3 PSMA5 MCM4 RFC1 GINS1 ORC1 PSMA6 SMC3 PRIM2 ANAPC16 MCM8 PSMF1 ANAPC15 PSMB10 CCNE2 PSMA1 SKP2 GINS3 POLE4 PSMD2 PSMA7 MCM2 POLE PSMD9 CDK4 POLE2 POLE3 PSMD4 PSMD8
GSE24574_BCL6_LOW_TFH_VS_TCONV_CD4_TCELL_DN	2.34e-18	2.14e-16	1.10534	-0.543763	-2.50604	193		TXN LDHA GAPDH TYMS PHGDH ZWINT SMS IMPDH2 ENO1 SLC29A1 RPA3 HADH YWHAE PRDX1 IDH2 CKS1B FABP5 DHFR AURKB TOP2A COX8A CENPF EIF3I MCM3 HIST1H4C MIF ATP5MC3 PRPS2 MYBL2 TP53 MELK COX6A1 RAD51AP1 EZH2 FANCI HIRIP3 RAD54L KIFC1 ATP5MC1 HMMR PRIM1 GGCT RFC4 PLK1 NDUFB8 CDK2 MTHFD1 TTK TUBG1 PSMA5 MCM4 MTHFD2 FAH ENO2 PLK4 HAX1 BUB1B CENPS UNG AURKA FANCL GINS1 ORC1 EBNA1BP2 CHAF1A PARP1 TMED9 VCP MRP…
GNF2_UBE2I	3.48e-08	6.34e-07	0.719513	-0.678874	-2.5046	44		RPL8 RPL15 EIF3L RACK1 XRCC6 TRMT112 RTRAF SERP1 HNRNPF UXT KARS RPS15 RPS16 EIF3D EIF3F QARS ATP5MC2 POLR1D SRSF3 HNRNPK SUMO2 FBL PTBP1 RPS14 POLR2G RPL19 PTMA PSMA1 PSMA7
MORF_CSNK2B	8.18e-23	1.19e-20	1.2379	-0.508897	-2.50383	286		H2AFZ CCT7 DEK PCLAF ANP32B PSMB7 C1QBP SOD1 SNRPG MCM7 RAN MDH1 ATP5PO YWHAE PCNA MTDH FEN1 XRCC6 LSM3 LSM4 SLC25A3 CYC1 CLTA AP2M1 SSBP1 URM1 ATP5F1A TUFM ERH PSMB2 EIF3I YWHAQ ATP5MC3 PRPS2 KARS JTB LSM2 PHB2 ATP5F1D ACP1 EIF4H AKR7A2 COPE ACOT7 SDHA SNRPE SYPL1 COX6A1 MRPS18B SUMO1 UBE2L3 CLPP ATP5MC1 UQCRH CCT5 GGCT SRP9 UQCRFS1 NDUFV1 NHP2 SRSF3 FIBP VDAC1 CCT3 H2AFV SUMO2 BUB3 UQCRC2 RUVBL…
MORF_RRM1	6.34e-12	2.42e-10	0.887075	-0.584109	-2.50373	100		DUT H2AFZ TYMS ZWINT SSRP1 DNAJC9 GTF2A2 HADH ATP5PO FEN1 USP1 PPP1CC SSBP1 RRM1 CENPF MCM3 ESD ATP5MC3 MCM6 LSM2 NUDC RAD54L DLGAP5 HNRNPR NASP CCT5 DNMT1 RFC4 VDAC1 BUB1 MSH2 SMC1A FH BUB3 RUVBL2 KIF11 HDDC2 STMN1 NSD2 CHAF1A PARP1 SLBP ATP5PF HNRNPM SMC3 HAT1 NAE1 SPAG5 SNRPA PPM1G
REACTOME_REGULATION_OF_MITOTIC_CELL_CYCLE	2.33e-10	6.83e-09	0.814036	-0.594947	-2.50287	84		PSMB7 PSMB6 UBB MAD2L1 RPS27A PSMA2 AURKB UBE2C CDK1 ANAPC11 PSMC3 PTTG1 PSMB2 CCNA2 CDC26 CDC20 PSME1 PLK1 NEK2 CDK2 FBXO5 PSME2 BUB3 PSMC5 CCNB1 PSMA5 BUB1B AURKA PSMA6 ANAPC16 PSMF1 ANAPC15 PSMB10 PSMA1 SKP2 PSMD2 PSMA7 PSMD9 PSMD4 PSMD8
GSE28726_NAIVE_VS_ACTIVATED_CD4_TCELL_DN	3.58e-19	3.66e-17	1.13309	-0.56185	-2.50203	185		PCLAF LDHA TYMS PHGDH SMC2 IMPDH2 ENO1 CKS2 YWHAE PCNA PRDX1 FEN1 MKI67 RRM2 TUBA1B TMEM106C FABP5 LSM4 DHFR AURKB COX8A UBE2C MRPL23 TPX2 PTTG1 CDC45 CENPF CCNB2 MCM3 CDKN3 HIST1H4C MIF SEPT8 NME1 PAICS CCNA2 POLD2 ACOT7 MYBL2 MCM5 MELK COX6A1 CDC20 RAD51AP1 EZH2 FANCI RAD54L DLGAP5 CDC6 BRCA1 LYST CCT5 FH RUVBL2 KIF11 TTK TUBG1 CCNB1 PSMA5 MCM4 FAH ENO2 PRDX3 AHCY CENPS CIT AURKA FANCL GINS1 EB…
GSE43863_TH1_VS_LY6C_LOW_CXCR5NEG_EFFECTOR_CD4_TCELL_UP	2.06e-17	1.74e-15	1.07687	-0.54119	-2.49996	190		CENPH IMPDH2 RNASEH2B ENO1 H1F0 CDKN2C HMGB3 ASF1B UHRF1 MKI67 RRM2 PSMA2 USP1 KIF3A MRPL57 TOP2A SSR2 TPX2 AP2M1 RRM1 PTTG1 CENPF H2AFX KIF22 ATP5MC3 GTSE1 CCNA2 PTPN3 NCAPG LRR1 CHEK1 NUF2 NDUFA8 RAD54L NDUFB2 DNMT1 PABPC1 UQCRQ MZT2B PLK1 KIF11 NCAPH2 ICOS MRPL11 PLK4 HPF1 CKAP2 CENPS CHAF1B MPP6 NOL7 AKIP1 DHRS4 CHEK2 SKA1 GALK1 SHCBP1 CHTF18 CNTLN BLMH SAE1 TMEM160 ARL1 PLCB4 ANAPC15 HAUS4 E…
GSE22886_UNSTIM_VS_IL2_STIM_NKCELL_DN	2.52e-19	2.6e-17	1.13309	-0.541693	-2.49625	197		CCT7 DONSON IMPDH2 MCM7 ENO1 TUBB RAN DNAJC9 RPA3 RANBP1 SNRPB CKS2 PCNA CCT8 STOML2 FEN1 CKS1B TUBA1B FABP5 GMNN P4HB DDX39A CDC45 GINS2 SNU13 H2AFX NME1 PAICS MCM6 CDK6 POLD2 CHEK1 TP53 MCM10 CDC20 DPP4 CDC6 CDK2AP2 NASP BRCA2 HMMR GGCT IL4R RFC4 WDR1 TRIP13 MTHFD1 SLC16A1 TUBG1 CSNK2B TUBB4B MCM4 PRC1 CCT2 CDCA4 ATP1A1 PRDX3 CENPS EBNA1BP2 PA2G4 EXO1 SHCBP1 RAD23A POLR2H SMARCB1 TUBA1C SHMT2 N…
MORF_ESPL1	2.73e-09	6.34e-08	0.774939	-0.640256	-2.49483	61		H2AFZ TYMS ZWINT SSRP1 DNAJC9 ATP5PO FEN1 PPP1CC AURKB SSBP1 RRM1 PSMB2 MCM3 ATP5MC3 PRPS2 MCM6 NUDC CLPP POLA2 KIFC1 FOXM1 CCT5 DNMT1 RFC4 VDAC1 BUB1 PLK1 BUB3 KIF11 CSNK2B BUB1B NSD2 HAT1 RAD23A SNRPA PPM1G
LINDGREN_BLADDER_CANCER_CLUSTER_3_UP	4.8e-24	7.92e-22	1.27091	-0.513444	-2.49288	302		H2AFZ DEK AKAP12 NUCB2 TYMS ZWINT HMGB2 PKIB RPA3 MAD2L1 PRDX4 CKS2 PCNA PRDX1 CDKN2C MAD2L2 CENPU WDR34 IDH2 CKS1B RRM2 TMEM106C GMNN TK1 TOP2A UBE2C CDK1 SERP1 PTTG1 CDC45 CENPF GINS2 CCNB2 BIRC5 YWHAQ TCF19 PRPS2 ATAD2 MCM6 RMI2 AKR7A2 CENPN MYBL2 CDCA8 MCM5 MELK POC1A TMPO CENPA EZH2 SHMT1 LIG1 RAD54L DLGAP5 CENPE CDC6 KIFC1 NASP BRCA1 NCAPG2 GGCT RFC4 FAM136A BUB1 TRIP13 MSH2 PLK1 H2AFV NEK2…
GNF2_MLH1	1.33e-08	2.68e-07	0.74774	-0.68378	-2.49135	42		H2AFZ SERBP1 SSRP1 ILF2 USP1 SNRPD1 RTRAF MCM3 NDC80 KARS SNRPE FANCI CCT5 MSH6 RFC4 MSH2 SNRPD3 CCT2 RBMX PA2G4 SLBP SMC3 NUP107 MLH1 DKC1 HNRNPA3 SRSF1 CBX3 NCL
GSE14415_INDUCED_TREG_VS_TCONV_UP	7.06e-18	6.25e-16	1.08644	-0.55294	-2.48421	184		DUT TPI1 PHGDH MCM7 RAN RPA3 TKT HADH MAD2L1 RANBP1 CDKN2C CKS1B ASF1B MKI67 RRM2 RCC1 LSM3 GMNN AURKB CDC25B CDK1 DDX39A SGO1 CDC45 PSMB2 CCNB2 CDKN3 SPC25 BIRC5 PBK KIF22 NME1 CCNA2 LSM2 ACP1 CENPN LRR1 CKAP2L HAUS1 PSAT1 CDCA8 NUF2 KIF15 CDCA3 MCM10 RFC5 CDC20 RAD51AP1 KNL1 DSCC1 SHMT1 HIRIP3 UBE2L3 BARD1 PCBP1 HMMR PRIM1 MXD3 SPC24 NHP2 BUB1 TRIP13 PLK1 FBXO5 BUB3 TUBB4B RFC3 PSMA5 NUP37 SURF…
GSE35543_IN_VITRO_ITREG_VS_CONVERTED_EX_ITREG_UP	4.01e-17	3.26e-15	1.06721	-0.546496	-2.48352	174		DEK SMC4 CENPH IMPDH2 MCM7 RNASEH2B MAD2L1 CKS1B NUSAP1 MKI67 CENPM CDC25B UBE2C CDK1 PSMC3 PTTG1 CENPF GINS2 CCNB2 BIRC5 KIF22 ASPM CENPN SKA3 NSMCE1 CKAP2L CDCA8 MCM5 POC1A CDCA3 SGO2 RFC5 HIRIP3 LSM6 PKMYT1 BRCA1 HJURP FOXM1 NCAPG2 RFC4 DDB2 ARHGAP11A NEK2 FBXO5 RACGAP1 PHF19 KIF4A E2F2 VRK1 HPF1 STMN1 CIT CHAF1B PSRC1 PIH1D1 SLBP SKA1 CHTF18 PRIM2 TRAIP NDUFS8 SPAG5 RNF26 ECI2 CAPS2 DBF4 ANAP…
LY_AGING_PREMATURE_DN	6.93e-07	9.1e-06	0.659444	-0.744436	-2.47921	28		TYMS HMGB2 RANBP1 CKS1B CDC25B DDX39A H2AFX MYBL2 CENPA BARD1 PKMYT1 NASP FOXM1 FBL CCNF PARP1 KIF2C HMGN2 NUP88 CBX1 MCM2 SAFB
GNF2_SMC1L1	3.44e-07	4.89e-06	0.674963	-0.744491	-2.47441	27		SNRPG RRM2 CENPM HNRNPF MCM3 MCM5 POLA2 HNRNPK SMC1A PSME2 UQCRC2 ELAC2 RBMX PTBP1 LMNB1 BANF1 LAS1L PSIP1 EED HNRNPA3
MORF_HAT1	5.58e-17	4.46e-15	1.05746	-0.54879	-2.47359	173		H2AFZ DEK PCLAF PSMB7 C1QBP SOD1 ZWINT DNAJC9 MDH1 ATP5PO PCNA MTDH FEN1 LSM3 USP1 SSBP1 RRM1 TUFM PSMB2 ATP5MC3 PRPS2 KARS LSM2 EIF4H CNBP AKR7A2 NUDC SNRPE SYPL1 MRPS18B SUMO1 UBE2L3 HNRNPR CCT5 SRP9 NDUFV1 RFC4 VDAC1 BUB1 RPA1 MSH2 SMC1A BUB3 MTHFD1 CSNK2B CCNB1 NDUFC1 CCT2 HDDC2 PRDX3 UNG DARS RBMX COX5A BANF1 PARK7 MRPL9 SLBP ATP5PF HNRNPM NDUFV2 VBP1 SMC3 HAT1 MRPL19 RAD23A SNRPA NDUFS3 PPM…
MANALO_HYPOXIA_DN	2.83e-22	4.01e-20	1.22105	-0.509554	-2.47042	284		PCLAF C1QBP ZWINT HMGA1 SH2D1A DNAJC9 MAD2L1 RANBP1 RPL39L FEN1 ASF1B NUSAP1 RRM2 USP1 GMNN DHFR SNRPD1 CDK1 TPX2 RRM1 GINS2 MCM3 H2AFX PBK NME1 MCM6 CCNA2 POLD2 BOP1 RPP30 FANCG CENPN MCM5 MELK LETM1 MCM10 RFC5 RAD51AP1 FANCI POLA2 BARD1 CDC6 PKMYT1 NASP BRCA1 HJURP FAM136A EXOSC8 ACAT2 TRIP13 ORC6 POP7 FBXO5 MTHFD1 TUBG1 TUBB4B C3orf52 RFC3 OIP5 MCM4 PRC1 PARPBP VRK1 CCNF ATIC CENPS POLR3K GINS…
GSE17301_CTRL_VS_48H_ACD3_ACD28_IFNA2_STIM_CD8_TCELL_DN	1.27e-18	1.22e-16	1.11466	-0.554224	-2.47013	186		CD1E CD99 CD1B PCLAF DNTT CD8A TYMS MZB1 FXYD2 HMGB2 RNASEH2B SLC29A1 HADH CDKN2C CR2 ASF1B NUSAP1 RRM2 CENPM TK1 CDK1 LCT PTTG1 HOXA10 CCNB2 HIST1H4C SEPT8 GTSE1 CLSPN GCAT RAB32 CTNNAL1 HMGB1 MYBL2 MAP1A PCBP3 MELK SLC1A4 CDCA3 RAD54L PKMYT1 BRCA1 HJURP FOXM1 NUDT11 MXD3 ORC6 FKBP4 MAP3K20 DEPDC1 PIGZ NCAPH2 GUCY1B1 DOHH CDK5RAP2 CLDN5 CCNF RTL10 CIT AKIP1 PIMREG GSS TROAP EXO1 RECQL4 TRAIP HMG…
GO_CONDENSED_CHROMOSOME_CENTROMERIC_REGION	1.44e-12	6.33e-11	0.91012	-0.571736	-2.46945	112		ZWINT CENPH MAD2L1 CENPU HSF1 CENPM PPP1CC AURKB SGO1 CENPF SPC25 BIRC5 NDC80 CENPK NCAPG CENPN SKA3 CENPW NUF2 CENPA SGO2 KNL1 CENPE HJURP SPC24 DSN1 ITGB3BP BUB1 PLK1 NEK2 SMC1A BUB3 CCNB1 DCTN3 NUP37 BUB1B CENPS AURKA MAD1L1 SKA1 SPDL1 KIF2C ZWILCH INCENP SPAG5 ANAPC16 NCAPD3 SKA2 NUP107 SPOUT1 KNSTRN SEPT6 PMF1 CKAP5 CENPO MIS12
REACTOME_ACTIVATION_OF_APC_C_AND_APC_C:CDC20_MEDIATED_DEGRADATION_OF_MITOTIC_PROTEINS	3.28e-09	7.49e-08	0.774939	-0.603683	-2.46862	74		PSMB7 PSMB6 UBB MAD2L1 RPS27A PSMA2 UBE2C CDK1 ANAPC11 PSMC3 PTTG1 PSMB2 CCNA2 CDC26 CDC20 PSME1 PLK1 NEK2 PSME2 BUB3 PSMC5 CCNB1 PSMA5 BUB1B PSMA6 ANAPC16 PSMF1 ANAPC15 PSMB10 PSMA1 PSMD2 PSMA7 PSMD9 PSMD4 PSMD8
GSE24634_TEFF_VS_TCONV_DAY5_IN_CULTURE_UP	1.41e-17	1.2e-15	1.07687	-0.535543	-2.46815	193		DUT PCLAF SMC4 TYMS MZB1 SMC2 MCM7 UBE2E3 HADH MAD2L1 RANBP1 HMGB3 FEN1 RRM2 RCC1 GMNN DHFR CENPM KIF3A MRPL57 MRPL23 CENPF SNU13 DTYMK EIF3I CDKN3 KIF22 CENPN NUDC MYBL2 MELK KIF15 RFC5 DSCC1 EZH2 SHMT1 FOXM1 TRAP1 C9orf40 RFC4 PLK1 POLR2F BUB3 GMPS TTK NCAPH2 CHCHD3 PKP4 CACYBP NUP37 ELAC2 STMN1 CKAP2 OLA1 NDUFAB1 LMNB1 PPA2 LRRC59 EXO1 TSFM PELO SLBP PSMG1 SPDL1 KIF2C ECT2 FHL2 NCAPD3 DBF4 GEM…
GO_SPLICEOSOMAL_SNRNP_ASSEMBLY	4.56e-07	6.29e-06	0.674963	-0.685411	-2.46226	37		SNRPG SNRPB LSM4 SNRPD1 CLNS1A SNRPE SNRPF SNRPD3 SNRPD2 PRPF19 GEMIN6 GEMIN4 CD2BP2 GEMIN8
GO_VIRAL_GENE_EXPRESSION	1.78e-18	1.68e-16	1.10534	-0.552424	-2.4621	186		RPS17 RPL7 RPL10A RPL31 RPL7A RPL35 RPL8 RPL4 RPS3 RPL26 RPS10 RPL3 RPL36A RPS4X RPL24 RPL15 RPS7 EIF3L RPS6 RPL12 RPL13A RPL23 RPL5 RPL17 RPL18 RPL29 RPS27A RPS20 NUCKS1 RPL41 RPSA RPL9 PSMC3 RPL27 RANBP2 RPL23A RPS18 RPS3A RPLP2 RPL18A RPS15 RPL28 LEF1 RPL32 RPS15A RPL10 RPL35A RPL13 RPS16 RPS2 RPL36 EIF3D EIF3F RPS26 RPL27A EIF3A POLR2F RPL37A TRIM14 RPL21 NUP37 RPL11 RPLP0 PTBP1 RPS25 RPS4Y1 …
GSE39110_DAY3_VS_DAY6_POST_IMMUNIZATION_CD8_TCELL_DN	1.93e-18	1.8e-16	1.10534	-0.552181	-2.46102	186		PCLAF TPI1 MND1 CDKN2C FEN1 CKS1B UHRF1 NUSAP1 FABP5 GMNN DHFR TOP2A UBE2C CDK1 TPX2 SCCPDH IL4 PXMP2 SGO1 CENPF CCNB2 SPC25 BIRC5 PBK KIF22 ESD CDCA5 PAICS CLSPN CCNA2 ASPM SKA3 LRR1 MYBL2 CHEK1 NUF2 MELK POC1A MCM10 CDC20 RAD51AP1 LIG1 CENPE CDC6 RPS27L LSM6 FOXM1 SPC24 DEPDC1B ESCO2 BUB1 TRIP13 PLK1 NEK2 KIF20A IKZF3 KIF11 GMPS TTK TUBG1 RACGAP1 KIF4A FAH DTL PARPBP STMN1 CCNF CKAP2 AHCY CIT A…
REACTOME_ORC1_REMOVAL_FROM_CHROMATIN	1.73e-09	4.22e-08	0.788187	-0.604376	-2.45834	69		PSMB7 MCM7 PSMB6 UBB RPS27A PSMA2 PSMC3 PSMB2 MCM3 MCM6 CCNA2 MCM5 CDC6 PSME1 ORC6 CDK2 PSME2 PSMC5 PSMA5 MCM4 ORC1 PSMA6 MCM8 PSMF1 PSMB10 PSMA1 SKP2 PSMD2 PSMA7 MCM2 PSMD9 PSMD4 PSMD8
REACTOME_MITOTIC_SPINDLE_CHECKPOINT	9.95e-12	3.68e-10	0.875325	-0.570417	-2.45199	108		ZWINT CENPH MAD2L1 CENPU CENPM PPP1CC AURKB UBE2C ANAPC11 SGO1 CENPF RANBP2 SPC25 BIRC5 NDC80 CENPK CDC26 CENPN NUDC CDCA8 NUF2 CENPA SGO2 CDC20 KNL1 CENPE SPC24 DSN1 ITGB3BP BUB1 PLK1 BUB3 NUP37 BUB1B CENPS MAD1L1 SKA1 SPDL1 KIF2C ZWILCH INCENP ANAPC16 SKA2 ANAPC15 NUP107 CENPL PMF1 CKAP5 CENPO MIS12
GSE21063_CTRL_VS_ANTI_IGM_STIM_BCELL_NFATC1_KO_8H_DN	1.08e-17	9.33e-16	1.08644	-0.528643	-2.45101	196		TXN DUT TYMS DONSON SMC2 CCDC138 MAD2L1 RPL39L CDKN2C HMGB3 CENPU CKS1B ASF1B LSM4 TOP2A CCNB2 BIRC5 CCNA2 ASPM MGMT NCAPG ERP44 LRR1 CDCA2 MCM5 KIF15 MCM10 FANCI HIRIP3 BARD1 ATP5MC1 HJURP TRAP1 MAPKAPK3 HMMR PRIM1 GGCT C9orf40 DEPDC1B NCAPH PSME2 TTK VANGL1 CHCHD3 PKP4 PHF19 RFC3 MYL6B ZEB1-AS1 MTHFD2 VRK1 STMN1 BUB1B ATIC NSD2 AURKA FANCD2 AKIP1 PSRC1 RNASEH2A CCDC14 EXO1 DECR1 CHEK2 SKA1 SPAG…
MODULE_320	3.34e-06	3.61e-05	0.627257	-0.804346	-2.44822	18		SMC2 RAN PTTG1 NDC80 CENPE BRCA1 KIF11 TTK DDX11 ILF3 ESPL1
ZHENG_GLIOBLASTOMA_PLASTICITY_UP	3.42e-17	2.82e-15	1.06721	-0.544905	-2.44811	184		DUT PCLAF SMC2 MAD2L1 BEX2 CKS2 UBE2T FEN1 CKS1B UHRF1 NUSAP1 RRM2 RCC1 USP1 AURKB TK1 TOP2A TPX2 DDX39A RRM1 CDC45 CCNB2 MCM3 SPC25 BIRC5 KIF22 NDC80 MCM6 CLSPN ASPM GCAT CTNNAL1 CENPN ACOT7 CDCA8 NUF2 MCM5 MELK CDCA3 SGO2 CDC20 RAD51AP1 PFKP LIG1 RAD54L NASP HELLS MT2A POLD1 TRIB2 RFC4 BUB1 PLK1 MYO1B RACGAP1 KIF4A CCNB1 MCM4 BMPR1B PRC1 MTHFD2 PLK4 CCNF CIT AURKA LMNB1 GPD2 ATP9A EXO1 DECR1 SH…
GSE45365_HEALTHY_VS_MCMV_INFECTION_CD11B_DC_DN	4.03e-13	1.96e-11	0.932595	-0.561422	-2.44294	127		PCLAF MKI67 RRM2 AURKB TK1 UBE2C CDK1 TMSB15A TPX2 PTTG1 CENPF CCNB2 CDKN3 BIRC5 PBK CDCA5 ASPM CENPN SKA3 PSAT1 CDCA8 NUF2 MELK CENPA CDCA3 CDC20 DLGAP5 CENPE HJURP FOXM1 HMMR DIAPH3 ESCO2 TRIP13 PLK1 NEK2 DEPDC1 KIF20A TUBG1 CCNB1 MYL6B PRC1 DTL MTFR2 AURKA AIG1 GINS1 KIF18B TROAP CALM3 CEP55 SHCBP1 SPAG5
GSE2405_S_AUREUS_VS_UNTREATED_NEUTROPHIL_DN	4.25e-18	3.8e-16	1.09593	-0.548124	-2.44294	186		PTCRA DUT CD8A SH2D1A RPA3 MAD2L1 PCNA ASF1B NUSAP1 MKI67 RRM2 GMNN FDPS TK1 TOP2A RCBTB2 TPX2 SGO1 CDC45 CENPF CDKN3 SPC25 BIRC5 PBK CDCA5 NDC80 MCM6 CCNA2 ADA NCAPG CKAP2L CDCA2 CDCA8 NUF2 CENPA CDCA3 RFC5 KNL1 EZH2 LIG1 CENPE HMMR NCAPH FKBP5 SSBP2 FBXO5 KIF20A SLC16A1 ZNF704 ACYP1 RACGAP1 CHCHD3 CXCR4 RFC3 OIP5 PRC1 CIP2A DTL STMN1 CCNF BUB1B CKAP2 AURKA GINS1 PIMREG KIF18B EXO1 SLBP SKA1 CHR…
IRITANI_MAD1_TARGETS_DN	1.31e-07	2.08e-06	0.690132	-0.671485	-2.44158	41		RPL10A DUT EEF2 C1QBP RPL12 RPL18 CDK1 MCM6 RPL13 MRPS18B POLD1 PPA1 FBL SLC16A1 UQCRC1 AHCY RPL22 METTL26 BABAM1 E2F8 EIF1AY
GO_RIBOSOMAL_LARGE_SUBUNIT_ASSEMBLY	7.23e-07	9.46e-06	0.659444	-0.733222	-2.43696	27		RPL3 RPL24 NOP53 RPL12 RPL5 RPL23A BOP1 RPL10 MRPL11 RPL11 RPLP0 NLE1
RHODES_CANCER_META_SIGNATURE	7.65e-09	1.63e-07	0.74774	-0.624658	-2.43577	63		PCLAF LDHA TUBB PRDX4 CKS2 ILF2 CCT4 TOP2A CDK1 TPX2 SSBP1 MCM3 CDKN3 NME1 PAICS SNRPE SNRPF CCT5 RFC4 PLK1 PSME2 MTHFD2 KDELR2 MANF AHCY PAFAH1B3
MOOTHA_VOXPHOS	4.65e-10	1.28e-08	0.814036	-0.580783	-2.43391	83		BEX3 ATP5PO CYC1 COX8A ATP5MC3 NDUFC2 ATP5F1D CYB5A NDUFS6 SDHA COX7A2L NDUFB6 COX6A1 NDUFA8 ATP5MC1 UQCRH NDUFB2 UQCRFS1 ATP5MC2 UQCRQ NDUFB8 UQCRC2 NDUFC1 UQCRC1 ATP5F1B NDUFS7 NDUFAB1 COX5A ATP5PF NDUFS8 ATP5F1C NDUFS3 SURF2 NDUFA7 NDUFA13 NDUFA5 NDUFA2 NDUFS5 ATP5PB SDHB NDUFA9 BCL2L1 SDHC ATP5PD NDUFB1 NDUFB5
LUI_THYROID_CANCER_CLUSTER_3	1.53e-06	1.83e-05	0.643552	-0.730515	-2.43285	28		RPL10A UBE2E3 RPL17 RPL18 ATP5F1A HSPA8 RPL18A ERGIC3 RPS2 EIF3F FBL RPL21
CHIANG_LIVER_CANCER_SUBCLASS_UNANNOTATED_DN	1.01e-17	8.77e-16	1.08644	-0.538216	-2.43194	188		H2AFZ RPL7A TYMS C1QBP CENPH ADH5 RAN SLC29A1 UBE2E3 RPA3 MAD2L1 PRDX4 PCNA ILF2 RACK1 MAD2L2 UBE2T STOML2 FEN1 CCT4 OSTC PSMA2 GMNN SNRPD1 CLNS1A CDK1 TPX2 PSMC3 CCNB2 CDKN3 PBK HSPA8 UXT PDIA6 LSM2 CTNNAL1 TMX1 YBX1 TPRKB HAUS1 RPS16 SYPL1 SLC25A5 RFC5 RAD51AP1 UQCRFS1 RFC4 MSH2 FKBP11 RFC3 DCTN3 PSMA5 NUP37 CCT2 MANF EPDR1 CNN3 ATIC ATP1A1 SEC11A SNRPD2 RNASEH2A HNRNPA0 C1orf112 ARPC1A PSMG1 V…
FOURNIER_ACINAR_DEVELOPMENT_LATE_2	1.21e-19	1.33e-17	1.14219	-0.50347	-2.43185	267		TXN NAP1L1 DUT H2AFZ SMC4 LDHA ANXA5 ZWINT SMS MCM7 DNAJC9 RPA3 CALM2 RANBP1 SNRPB CKS2 PRDX1 FEN1 CKS1B NUSAP1 RRM2 RCC1 USP1 DHFR CDK1 PTTG1 CDC45 GINS2 PSMB2 MCM3 CDKN3 BIRC5 NDC80 PAICS MCM6 PDIA6 ASPM CENPN TPRKB MELK TMPO SNRPF CENPA CDCA3 FANCI BARD1 CDC6 NASP HJURP FOXM1 NCAPG2 MT2A MSH6 EXOSC8 TRIP13 PLK1 H2AFV FKBP4 CDK2 POP7 TIMELESS DEPDC1 PFN1 MTHFD1 ACTN1 TTK MT1X TUBG1 RACGAP1 KIF4…
GSE29614_CTRL_VS_DAY7_TIV_FLU_VACCINE_PBMC_DN	1.47e-16	1.11e-14	1.04763	-0.550243	-2.42892	168		PCLAF SEC61B TYMS MZB1 ZWINT SMC2 XBP1 PRDX4 UBE2J1 NUSAP1 OSTC MKI67 RRM2 CDK1 TPX2 SPCS1 PTTG1 CENPF CCNB2 CDKN3 HIST1H4C PBK NCAPG SDHA CHEK1 NUF2 SSR3 MELK KIF15 CDC20 CCDC167 KNL1 DLGAP5 VOPP1 CDC6 FOXM1 HMMR HSPB11 MYDGF DSN1 BUB1 TRIP13 FBXO5 KIF11 MTHFD1 ALG5 TTK RPN2 TUBG1 KIF4A OIP5 SLC44A1 CCNB1 MYL6B DTL PARPBP MANF BUB1B TPD52 CENPS AURKA GINS1 KIF14 PPIB CHAC2 CEP55 ERLEC1 SHCBP1 GL…
GO_ORGANELLAR_LARGE_RIBOSOMAL_SUBUNIT	1.98e-08	3.85e-07	0.733762	-0.626683	-2.42652	57		MRPL57 MRPL23 MRPL51 MRPL14 C12orf65 MRPL37 MRPL11 NDUFAB1 MRPL9 MRPL50 MRPL34 MRPL19 MRPL13 MRPL24 MRPL32 MRPL36 MRPL12 MRPL16 MRPL39 MRPL21 MRPL55 MRPL27 MALSU1 MRPL58 MRPL42 MRPL15 MRPL45 MRPL43 MRPL40 MRPL3 MRPL53 MRPL10
DANG_MYC_TARGETS_UP	2.03e-12	8.64e-11	0.898671	-0.557325	-2.42522	125		RPS17 TXN HNRNPA1 NAP1L1 H2AFZ LDHA GAPDH TYMS RPL26 RPL3 HMGA1 NPM1 ENO1 SNRPB CKS2 PCNA RPL5 RCC1 RPS20 SLC25A3 TK1 UBE2C RPL9 RPL27 HSPA8 UXT NME1 PRPS2 POLD2 RPL32 RPL10 TP53 RPL13 RPS16 SHMT1 RPL27A CCT5 EXOSC8 MSH2 MTHFD1 SNRPD3 CCNB1 PPIA DPY30 PRDX3 SRSF2 CDC25C PA2G4 PSMG1
REACTOME_ACTIVATION_OF_THE_MRNA_UPON_BINDING_OF_THE_CAP_BINDING_COMPLEX_AND_EIFS_AND_SUBSEQUENT_BINDING_TO_43S	3.2e-09	7.34e-08	0.774939	-0.628855	-2.41887	60		RPS17 RPS3 RPS10 RPS4X RPS7 EIF3L RPS6 EIF3E EIF3H RPS27A RPS20 RPSA EIF3I RPS18 RPS3A EIF4H RPS15 RPS15A EIF2S2 RPS16 RPS2 EIF3D EIF3F RPS26 RPS27L EIF3A PABPC1
PETROVA_PROX1_TARGETS_UP	5.62e-06	5.69e-05	0.610527	-0.751839	-2.41509	22		SMC4 HMGB2 TK1 TOP2A UBE2C CDK1 NDC80 MCM6 MYBL2 BUB1B GINS1 CCNE2 SMAGP
GAVIN_FOXP3_TARGETS_CLUSTER_P6	2.01e-09	4.8e-08	0.774939	-0.582017	-2.41293	81		TPI1 TYMS CKS1B NUSAP1 RRM2 AURKB TK1 NRN1 CDK1 TPX2 CENPF GINS2 CCNB2 SPC25 BIRC5 PBK CDCA5 CENPK CLSPN CCNA2 ASPM NCAPG ACOT7 CDCA8 NUF2 CDCA3 MCM10 CDC20 RAD54L CENPE NCAPG2 HMMR SPC24 BUB1 PLK1 NEK2 KIF20A CCNB1 BUB1B AURKA CEP55 KIF2C GZMB SPAG5 IFI44 VARS2 GEMIN8
ODONNELL_TARGETS_OF_MYC_AND_TFRC_DN	1.39e-07	2.19e-06	0.690132	-0.659554	-2.41166	43		RANBP1 MND1 CKS1B AURKB TOP2A CDK1 CENPF SPC25 BIRC5 CCNA2 MYBL2 CDC20 CDC6 HELLS FOXM1 BRCA2 DEPDC1B ARHGAP11A DEPDC1 CCNB1 PLK4 BUB1B NSD2 AURKA CHAF1A DBF4 FAM72C
MODULE_451	2.04e-06	2.34e-05	0.627257	-0.706525	-2.41069	30		H2AFZ PCNA FEN1 MKI67 TOP2A CDK1 CDC45 MYBL2 MELK CENPA CDC20 RPA1 PLK1 NEK2 CCNB1
GSE14415_INDUCED_VS_NATURAL_TREG_DN	7.35e-16	5.07e-14	1.02767	-0.53003	-2.40869	174		NAP1L1 TPI1 CENPH SMC2 HADH CDCA7 CKS1B ASF1B MKI67 RPL41 TOP2A ITGA1 CDK1 TPX2 RRM1 SGO1 CDC45 CENPF CCNB2 MCM3 BIRC5 PBK KIF22 NME1 CLSPN CCNA2 ASPM NCAPG CENPN CKAP2L CDCA8 NUF2 MCM5 MELK CENPA KIF15 CDCA3 KNL1 EZH2 RAD54L DLGAP5 PCBP1 BRCA1 NCAPG2 HMMR MT2A SPC24 DEPDC1B BUB1 TRIP13 PLK1 ARHGAP11A KIF11 TTK KIF4A PLK4 HPF1 STMN1 BUB1B RBM17 PRDX3 CENPS MPP6 FKBP8 GINS1 KIF14 ARL6IP4 CDC25C LM…
GNF2_BUB3	2.99e-06	3.27e-05	0.627257	-0.721524	-2.40291	28		SNRPG RAN SSBP1 HNRNPF MCM3 TP53 HSPB11 RPA1 CCT3 BUB3 SNRPD3 PSMA5 PA2G4 BANF1 SMC3 NAE1 SNRPA
REACTOME_RESOLUTION_OF_SISTER_CHROMATID_COHESION	2.32e-11	8.12e-10	0.863415	-0.558666	-2.40166	113		ZWINT CENPH MAD2L1 CENPU TUBA1B CENPM PPP1CC AURKB CDK1 SGO1 CENPF RANBP2 CCNB2 SPC25 BIRC5 CDCA5 NDC80 CENPK CENPN NUDC CDCA8 NUF2 CENPA SGO2 CDC20 KNL1 CENPE SPC24 DSN1 ITGB3BP BUB1 PLK1 SMC1A BUB3 TUBB4B CCNB1 NUP37 BUB1B CENPS MAD1L1 SKA1 SPDL1 SMC3 KIF2C ZWILCH INCENP SKA2 TUBA1C NUP107 CENPL PMF1 CKAP5 CENPO MIS12
PECE_MAMMARY_STEM_CELL_UP	8.71e-12	3.24e-10	0.875325	-0.542787	-2.40116	122		TXN RPL10A GAPDH RPL7A RPL8 PRDX2 RPS3 RPS10 EEF1D RPL24 RPL15 RPS7 NOP53 C9orf16 RPL13A RPS20 RPL41 RPSA RPL23A RPS18 DDT KARS RPLP2 RPL36AL RPL18A RPL28 RPL35A RPL13 RPS16 RPS2 RPS26 RPL27A MT2A NDUFB2 IL4R MT1X TUBB4B LAMTOR2 PPIA BAG3 TBCA GNPTAB TALDO1 MT1F RPS25 RPS14 RPL22 NDUFA11 RPS13
REACTOME_MITOTIC_METAPHASE_AND_ANAPHASE	3.3e-17	2.74e-15	1.06721	-0.531148	-2.4	188		PSMB7 ZWINT CENPH PSMB6 UBB MAD2L1 CENPU RPS27A TUBA1B PSMA2 CENPM PPP1CC AURKB UBE2C ANAPC11 PSMC3 SGO1 PTTG1 CENPF RANBP2 PSMB2 SPC25 BIRC5 CDCA5 NDC80 CENPK CDC26 CENPN NUDC CDCA8 NUF2 TMPO CENPA SGO2 CDC20 KNL1 CENPE SPC24 PSME1 DSN1 ITGB3BP BUB1 PLK1 SMC1A FBXO5 PSME2 BUB3 PSMC5 TUBB4B PSMA5 NUP37 VRK1 BUB1B CENPS LMNB1 BANF1 MAD1L1 PSMA6 SKA1 SPDL1 SMC3 KIF2C ZWILCH INCENP ANAPC16 SKA2 TUBA…
GSE3982_MEMORY_CD4_TCELL_VS_TH2_DN	3.3e-17	2.74e-15	1.06721	-0.531079	-2.39969	188		CCT7 TPI1 GALNT2 ZWINT SMC2 IMPDH2 ENO1 SSRP1 GTF2A2 PSMB6 MAD2L1 CKS2 CENPU FEN1 CKS1B XRCC6 NUSAP1 RRM2 TMEM106C GMNN GSTO1 TOP2A SNRPD1 CDK1 RRM1 GINS2 PSMB2 H2AFX HIST1H4C PBK NDC80 MYH10 MCM6 CCNA2 RRP7A ACOT7 PDIA4 EIF2S2 CDCA8 KIF15 NASP HELLS GGCT ACAT2 KIF20B NCAPH VDAC1 TRIP13 MSH2 ORC6 FH CDK2 RAD51C KIF11 MTHFD1 TTK SLC16A1 CSNK2B OIP5 MCM4 NUP37 AK2 DTL CCT2 PRDX3 AHCY GINS1 PA2G4 RN…
GSE5679_CTRL_VS_RARA_AGONIST_AM580_TREATED_DC_UP	5.4e-15	3.44e-13	0.996986	-0.509133	-2.39764	195		TYMS C1QBP EIF3L TUBB RAN RPA3 ASF1B NUSAP1 MKI67 LSM3 DHFR DDX39A SPCS1 CDC45 GINS2 DTYMK CCNB2 MCM3 H2AFX NME1 CCNA2 ASPM CENPW MCM5 CDCA3 SGO2 RFC5 CDC20 KNL1 BOLA3 SHMT1 HIRIP3 BRCA1 CCT5 PRIM1 DEPDC1B NHP2 RFC4 NCAPH TRIP13 ARHGAP11A FBXO5 TUBG1 CSNK2B MTHFD2 MTFR2 POLR3K PIMREG PSRC1 OLA1 KIF18B FANCA LRRC59 SLBP SKA1 SHCBP1 KIF2C RECQL4 ECT2 SNRPA NOP56 SKA2 SHMT2 PSMC3IP SRBD1 CMSS1 GMPPB…
BILANGES_RAPAMYCIN_SENSITIVE_VIA_TSC1_AND_TSC2	1.75e-08	3.45e-07	0.733762	-0.615256	-2.39741	61		RPL10A HNRNPA1 NAP1L1 RPL3 IMPDH2 TUBB EIF3E CCT4 SLC25A3 RTRAF ATP5F1A PAICS RPL35A PSAT1 RPL36 SLC25A5 RPS26 UQCRFS1 VDAC1 CCT2 PRDX3 AHCY OLA1 PPIB SSR4 NUDT21 PPM1G
REACTOME_MITOTIC_PROMETAPHASE	3.58e-17	2.94e-15	1.06721	-0.53752	-2.39568	186		SMC4 MZT2A ZWINT CENPH SMC2 TUBB MAD2L1 YWHAE CENPU TUBA1B CENPM PPP1CC AURKB CDK1 SGO1 CENPF RANBP2 CCNB2 SPC25 BIRC5 CDCA5 NDC80 CENPK NINL NCAPG CENPN NUDC HAUS1 CDCA8 NUF2 CENPA SGO2 CDC20 KNL1 CEP41 CENPE SPC24 DSN1 ITGB3BP MZT2B NCAPH BUB1 PLK1 NEK2 SMC1A BUB3 TUBG1 CSNK2B MZT1 TUBB4B CCNB1 DCTN3 CDK5RAP2 NUP37 PLK4 HSP90AA1 CEP78 BUB1B CENPS MAD1L1 HAUS8 SKA1 PCM1 SPDL1 SMC3 KIF2C ZWILCH I…
GCM_PPP1CC	3.85e-08	6.96e-07	0.719513	-0.617213	-2.39512	56		NAP1L1 DUT CCT7 EEF2 NPM1 ILF2 NDUFA12 CCT4 PPP1CC SLC25A3 ATP5F1A ERH YWHAQ RPP30 EIF3F NASP SUMO2 SNRPD3 CSNK2B PPIA PSMA5 ATP5F1B HNRNPM VBP1 NAE1 TPR SNRPA PPP1R8 PSMA1 ATP5PB
FISCHER_G2_M_CELL_CYCLE	8.66e-17	6.81e-15	1.05746	-0.498493	-2.39391	226		HMGB2 TUBB H1F0 MAD2L1 CKS2 CDKN2C HMGB3 CKS1B NUSAP1 MKI67 AURKB CDC25B TOP2A UBE2C CDK1 TPX2 SGO1 PTTG1 CENPF CCNB2 BIRC5 H2AFX PBK KIF22 NDC80 GTSE1 CCNA2 ASPM CKAP2L CDCA2 CDCA8 NUF2 MELK TMPO CENPA KIF15 CDCA3 SGO2 CDC20 CENPE KIFC1 HJURP FOXM1 HMMR DEPDC1B KIF20B NCAPH BUB1 TRIP13 PLK1 H2AFV ARHGAP11A NEK2 RAD51C DEPDC1 KIF20A BUB3 KIF11 TTK VANGL1 RACGAP1 OIP5 CCNB1 PRC1 ARHGAP11B NUP37 PL…
GSE21546_ELK1_KO_VS_SAP1A_KO_AND_ELK1_KO_DP_THYMOCYTES_DN	6.79e-16	4.73e-14	1.02767	-0.532411	-2.39275	177		ANP32B SLC29A1 DNAJC9 HADH SIVA1 CENPU FEN1 NUSAP1 NUCKS1 AURKB RRM1 CDC45 DTYMK CDCA5 TCF19 MRPS34 ASPM CDC26 MCM5 SGO2 MCM10 CDC20 CCDC167 KNL1 DSCC1 EZH2 EPB41L2 POLA2 BRCA1 TTF1 NCAPG2 CISD3 RFC4 ITGB3BP RBCK1 NAA38 TIMELESS MRPL37 PHF19 KIF4A SERTAD4 UBE3D MIS18A COQ4 HSP90AA1 CCNF RBM17 CDCA4 ATIC UNG TMEM109 PSRC1 CHAF1A LRRC59 HAUS8 HNRNPM SKA1 MTFP1 PPP6C RECQL4 RSL1D1 SPAG5 NOP56 CMTM7 …
REACTOME_MISMATCH_REPAIR	8.17e-06	7.86e-05	0.593325	-0.814359	-2.39116	15		RPA3 PCNA POLD2 LIG1 POLD1 MSH6 RPA1 MSH2 EXO1
GO_DNA_REPLICATION_INITIATION	1.36e-06	1.64e-05	0.643552	-0.672627	-2.39065	35		MCM7 CDC45 MCM3 MCM6 MCM5 MCM10 POLA2 CDC6 PRIM1 ORC6 CDK2 MCM4 ORC1 PRIM2 CCNE2 TICRR POLE4 WDR18 MCM2 POLE POLE2 POLE3
GO_ORGANELLAR_RIBOSOME	8.91e-10	2.29e-08	0.801216	-0.566198	-2.39021	87		MRPL57 MRPL23 MRPL51 MRPL14 MRPS34 MRPS18B MRPS14 C12orf65 MRPS2 MRPS26 MRPL37 MRPL11 NDUFAB1 MRPL9 MRPL50 MRPL34 MRPL19 MRPL13 MRPS6 MRPL24 MRPL32 MRPL36 NDUFA7 MRPL12 MRPL16 MRPS28 MRPL39 MRPL21 MRPS22 MRPL55 MRPL27 MALSU1 MRPL58 MRPL42 MRPL15 MRPL45 MRPL43 MRPL40 MRPL3 MRPS7 MRPS11 MRPS15 MRPL53 MRPL10
PID_AURORA_B_PATHWAY	1.81e-06	2.12e-05	0.643552	-0.665337	-2.39014	37		SMC4 NPM1 SMC2 PPP1CC AURKB SGO1 BIRC5 NDC80 SEPT1 NCAPG CDCA8 CENPA NCAPH BUB1 KIF20A RACGAP1 PEBP1 STMN1 AURKA KIF2C INCENP
GSE14415_TCONV_VS_FOXP3_KO_INDUCED_TREG_DN	1.09e-16	8.42e-15	1.05746	-0.536207	-2.38784	185		ANXA1 TPI1 CENPH SMC2 MAD2L1 SNRPB HMGB3 UHRF1 RRM2 NUCKS1 CDK1 TPX2 RRM1 CDC45 ERH CCNB2 MCM3 BIRC5 HIST1H4C PBK ATAD2 MCM6 CLSPN CCNA2 NCAPG CHEK1 CDCA8 NUF2 MRPS18B CENPA KIF15 CDCA3 KNL1 DSCC1 DLGAP5 BRCA1 RBM8A NCAPG2 MT2A SPC24 PPA1 BUB1 TRIP13 WDR76 PLK1 ARHGAP11A CDK2 KIF11 RACGAP1 KIF4A RFC3 RRAS2 PRC1 MTHFD2 AK2 DTL PLK4 HPF1 STMN1 SELENOF BUB1B PRDX3 AHCY CENPS MTFR2 ATP5F1B MPP6 GINS1…
GSE24574_BCL6_HIGH_VS_LOW_TFH_CD4_TCELL_DN	5.18e-17	4.16e-15	1.06721	-0.517415	-2.38437	197		PCLAF LDHA ANXA5 PHGDH ENO1 SSRP1 SLC29A1 HADH CKS2 YWHAE PRDX1 IDH2 CCT4 MKI67 TMEM106C FABP5 DHFR AURKB TOP2A COX8A MRPL23 CDK1 TPX2 PSMC3 CDC45 EIF3I H2AFX MIF NME1 HPRT1 PDIA6 POLD2 ATP1B3 MCM5 COX6A1 TMPO SLC25A5 FANCI RAD54L DLGAP5 CDC6 KIFC1 ATP5MC1 TRAP1 MAPKAPK3 PRIM1 GGCT DNMT1 ITGB3BP NEK2 FH TTK MYO1B RFC3 OIP5 CCNB1 PSMA5 MCM4 MYL6B FAH UNG CIT GINS1 ORC1 CDC25C CHAF1A PARP1 HNRNPA0 …
GO_CONDENSED_CHROMOSOME	1.84e-16	1.37e-14	1.04763	-0.514052	-2.38336	196		SMC4 ZWINT HMGB2 CENPH SMC2 MAD2L1 CENPU HSF1 MKI67 RCC1 CENPM PPP1CC AURKB TOP2A SGO1 CENPF SPC25 BIRC5 H2AFX CDCA5 NDC80 CENPK NCAPG HMGB1 CENPN SKA3 CENPW NSMCE1 CHEK1 NUF2 CENPA SGO2 KNL1 CENPE BRCA1 HJURP BRCA2 NCAPG2 SPC24 DSN1 ITGB3BP NCAPH BUB1 PLK1 NEK2 SMC1A CDK2 BUB3 NCAPH2 TUBG1 CCNB1 DCTN3 NUP37 STAG3 BUB1B CENPS AURKA FANCD2 DDX11 BANF1 MAD1L1 SKA1 SPDL1 SYCE2 NSMCE4A SMC3 KIF2C ZWI…
GSE14000_TRANSLATED_RNA_VS_MRNA_DC_DN	2.42e-15	1.6e-13	1.00732	-0.524275	-2.38254	174		CD99 PTP4A2 RPL35 RPL8 RPL4 RPS3 RPL26 RPS10 EEF1D IMPDH2 EIF3L NOP53 RPS6 RPL12 RPL39L RPL13A RPL23 RACK1 RPL17 RPL18 EEF1B2 GUK1 RPSA TMIGD2 SERP1 RPL23A RPS18 JTB RPLP2 YBX1 RPL32 RPS15A RPL10 RPL36 QARS NDUFAF3 CISD3 BID PABPC1 NAA38 POP7 SLC25A6 RPL21 NDUFB10 KDELR2 RPL11 RPLP0 GPX4 ARPC1A RPS25 RPS14 METTL26 SSNA1 RPS13 RPL19 FAM200B ZFYVE21 C7orf50 FAM57B GNG5 SMIM20 TMEM141 B4GALT7
REACTOME_MITOCHONDRIAL_TRANSLATION	1.99e-10	5.91e-09	0.826657	-0.55867	-2.38182	94		MRPL57 MRPL23 MRPL51 TUFM MRPL14 MRPS34 MRPS18B MRPS14 MRPS2 MRPS26 MRPL37 MRPL11 AURKAIP1 MRPL9 TSFM MRPL50 MRPL34 MRPL19 MRPL13 MRPS25 MRPS6 MRPL24 MRPL32 MRPL36 GADD45GIP1 MTIF2 MRPL12 MRPL16 MRPS28 MRPL39 MRPL21 MRRF MRPS22 MRPL55 MRPL27 MRPL58 OXA1L MRPL42 MRPL15 MRPL45 MTFMT MRPL43 MRPL40 MRPL3 MRPS7 MRPS11 MRPS15 MRPL53 MRPL10
GO_ANAPHASE_PROMOTING_COMPLEX_DEPENDENT_CATABOLIC_PROCESS	2.01e-09	4.8e-08	0.774939	-0.574856	-2.38011	80		PSMB7 PSMB6 UBB MAD2L1 RPS27A PSMA2 AURKB UBE2C CDK1 ANAPC11 PSMC3 PTTG1 PSMB2 CDC26 CDC20 PSME1 PLK1 CDK2 FBXO5 PSME2 BUB3 PSMC5 CCNB1 PSMA5 BUB1B AURKA PSMA6 ANAPC16 PSMF1 ANAPC15 PSMB10 PSMA1 PSMD2 PSMA7 PSMD9 PSMD4 PSMD8
GSE24634_TEFF_VS_TCONV_DAY7_IN_CULTURE_UP	6.84e-17	5.41e-15	1.05746	-0.526728	-2.38003	188		PHGDH ZWINT HMGB2 MCM7 MAD2L1 CKS2 PCNA HMGB3 FEN1 IDH2 NUSAP1 RRM2 GMNN CENPM TK1 SNRPD1 UBE2C CDK1 TPX2 HACD1 PXMP2 PTTG1 CDC45 CENPF GINS2 DTYMK CCNB2 HIST1H4C KIF22 NDC80 MYH10 MCM6 TSPAN5 CCNA2 ASPM FANCG NCAPG CDCA8 MELK CENPA KIF15 CDC20 RAD51AP1 FANCI SHMT1 RAD54L DLGAP5 POLA2 CENPE HELLS HJURP HMMR PRIM1 RFC4 FIBP NCAPH TRIP13 PLK1 TIMELESS KIF20A KIF11 GMPS RACGAP1 KIF4A RFC3 OIP5 CCNB1…
GO_NUCLEAR_DNA_REPLICATION	9.09e-08	1.51e-06	0.704976	-0.622478	-2.37984	53		DONSON RPA3 FGFR1 PCNA FEN1 GMNN CDC45 POLD2 RFC5 LIG1 POLA2 BRCA2 PRIM1 POLD1 RFC4 RPA1 RFC3 RFC1 GINS1 SLBP CHEK2 PRIM2 TERF1 CDC7 ATAD5 POLE4 WDR18 POLE POLE2 POLE3 ACD DBF4B POLA1
REACTOME_ASSEMBLY_OF_THE_PRE_REPLICATIVE_COMPLEX	5.63e-09	1.24e-07	0.761461	-0.598726	-2.37623	67		PSMB7 MCM7 PSMB6 UBB RPS27A PSMA2 GMNN PSMC3 PSMB2 MCM3 MCM6 MCM5 CDC6 PSME1 ORC6 PSME2 PSMC5 E2F2 PSMA5 MCM4 ORC1 PSMA6 MCM8 PSMF1 PSMB10 PSMA1 PSMD2 PSMA7 MCM2 PSMD9 PSMD4 PSMD8
GNF2_APEX1	5.12e-10	1.4e-08	0.801216	-0.560895	-2.37619	91		HNRNPA1 DUT H2AFZ RPL4 SERBP1 IMPDH2 EIF3L ILF2 USP1 SNRPD1 RTRAF ATP5F1A HMGB1 LSM5 SNRPE MCM5 EIF3D QARS HNRNPR EIF3A EXOSC8 ATP5MC2 SRSF3 ZNF22 H2AFV SUMO2 FBL SNRPD3 PPIA SRSF2 RBMX PTBP1 MRPL9 PSMA6 HMGN2 NOP56
GO_CELL_CYCLE_DNA_REPLICATION	3.25e-08	5.95e-07	0.719513	-0.607105	-2.36733	63		DONSON RPA3 FGFR1 PCNA FEN1 GMNN CDC45 POLD2 RFC5 LIG1 POLA2 BRCA2 PRIM1 POLD1 MSH6 RFC4 RPA1 SMC1A FBXO5 RFC3 RFC1 GINS1 SLBP CHEK2 SMC3 PRIM2 TERF1 CDC7 E2F7 ATAD5 E2F8 POLE4 WDR18 POLE POLE2 POLE3 ACD DBF4B POLA1
GSE7764_IL15_TREATED_VS_CTRL_NK_CELL_24H_UP	2.25e-14	1.31e-12	0.975995	-0.50235	-2.3657	195		PCLAF TYMS ZWINT SLC29A1 ILF2 CDKN2C ASF1B NUSAP1 TOP2A UBE2C CDC45 CENPF MCM3 BIRC5 ATAD2 CLSPN CCNA2 NCAPG LSM5 MYBL2 CKAP2L HAUS1 CDCA2 MRPS18B EZH2 RAD54L CDC6 KIFC1 BRCA1 HELLS DEPDC1B KIF20B ARHGAP11A NEK2 MTHFD2 PLK4 MID1IP1 ATIC FAM111A CIT AURKA METAP2 CDC25C MTFP1 SAE1 ZWILCH GEMIN4 TIMM10 CMSS1 IPP EME1 ATAD5 PPP5C E2F8 NANP ANKLE1 WDR4 EXOSC2 APOO HAUS7 MIS12 UAP1 TMEM97 XRCC3 PKM MAG…
REACTOME_MITOTIC_G1_G1_S_PHASES	1.6e-13	8.18e-12	0.943632	-0.533524	-2.3617	147		TYMS PSMB7 MCM7 PSMB6 RPA3 UBB PCNA CDKN2C CKS1B RPS27A RRM2 PSMA2 GMNN DHFR TK1 TOP2A CDK1 PSMC3 CCND3 CDC45 PSMB2 MCM3 MCM6 CCNA2 CDK6 MYBL2 MCM5 MCM10 POLA2 CDC6 PRIM1 PSME1 CDKN2A RPA1 ORC6 CDK2 FBXO5 PSME2 PSMC5 CCNB1 E2F2 PSMA5 MCM4 ORC1 PSMA6 PRIM2 DBF4 MCM8 PSMF1 CDC7 PSMB10 CCNE2 PSMA1 SKP2 POLE4 PSMD2 PSMA7 MCM2 POLE PSMD9 CDK4 POLE2 POLE3 PSMD4 PSMD8 TFDP2 PPP2R1A POLA1 PSMA4 PSMB3 LIN…
GO_RIBOSOME_ASSEMBLY	7.31e-08	1.24e-06	0.704976	-0.609317	-2.35928	57		C1QBP RPS10 RPL3 RPL24 NPM1 NOP53 RPL12 RPL5 RPSA RPL23A BOP1 RRP7A RPS15 RPL10 RPS27L MRPS2 EIF6 MRPL11 RPL11 RPLP0 NLE1 RPS14
MORF_DAP3	3.4e-14	1.93e-12	0.965328	-0.500429	-2.35665	195		CCT7 DEK SEC61B PSMB7 RAN MDH1 PSMB6 CALM2 SNRPB ILF2 STOML2 SLC25A3 FDPS CYC1 COX8A SSR2 MRPL23 CLNS1A AP2M1 SERP1 SPCS2 TUFM PSMB2 EIF3I HSPA8 YWHAQ ATP5MC3 DDT KARS JTB LSM2 PHB2 CNBP SDHA COX7A2L SNRPE COX6A1 SLC25A5 SUMO1 UBE2L3 UQCRH SRP9 NDUFV1 GPAA1 FIBP PIN1 CCT3 SUMO2 BUB3 EIF6 RUVBL2 RPN2 CSNK2B CCT2 HAX1 RALY BANF1 PARK7 MRPL9 COPS6 BRD3 SNRPA NDUFS3 POLR2H
GO_SMALL_RIBOSOMAL_SUBUNIT	2.68e-08	5.03e-07	0.733762	-0.580368	-2.35554	72		RPS17 RPS3 RPS10 RPS4X RPS7 RPS6 RACK1 RPS27A RPS20 RPSA RPS18 MRPS34 RPS3A RPS15 RPS15A RPS16 RPS2 MRPS18B MRPS14 RPS26 RPS27L MRPS2 MRPS26 RPS25 RPS4Y1 MRPS6 RPS14 RPS13 HBA2 HBA1 MRPS28 RPS23 EIF2D RPS12
GSE2405_0H_VS_24H_A_PHAGOCYTOPHILUM_STIM_NEUTROPHIL_UP	5.96e-16	4.19e-14	1.02767	-0.507522	-2.35308	196		RPL7 ANP32B RPL31 RPL7A RPL35 C12orf57 RPL4 SOD1 RPS3 RPL26 RPS10 RPL3 RPS4X RPL24 NPM1 SNRPG RPS7 RAN TKT RPS6 RPL12 RPL13A YWHAE PRDX1 RPL23 RACK1 RPL5 RPL17 EIF3E RPL18 EIF3H CCT4 TUBA1B FABP5 EEF1B2 PPP1CC RPL41 RPSA RPL9 TRMT112 OAZ1 RPL27 HNRNPF RPL23A EIF3I RPS18 ESD HSPA8 RPS3A LCK NDUFC2 RPLP2 GYPC RPL18A YBX1 RPL28 RPS15A RPL10 RPL13 RPS16 RPS2 RPL36 COX6A1 RPS26 UBE2L3 RPL27A PSME1 HNR…
RB_P107_DN.V1_UP	1.44e-11	5.2e-10	0.875325	-0.545781	-2.35264	116		CENPH MCM7 DNAJC9 RPA3 MAD2L1 PRDX4 BEX2 PCNA SIVA1 FEN1 ASF1B RRM2 GMNN DHFR CDC25B ANAPC11 RRM1 CDC45 TCF19 CENPK GTSE1 MCM6 LCK MCM5 RFC5 LIG1 PRIM1 POLD1 NCAPH RPA1 GINS4 ORC6 H2AFV CDK2 TUBG1 CDH2 KIF4A RFC3 PRC1 STMN1 CCNF CHAF1B FANCL FANCA HAUS8 SLBP SYCE2 PRIM2 HMGN2 INCENP WDHD1 HAUS4 HMCES PTMA CCNE2 E2F8 NELFE MCM2 POLE FSTL1 MFGE8 POLE2
MORF_PPP1CA	6.5e-15	4.11e-13	0.996986	-0.533877	-2.35253	166		H2AFZ CCT7 PCLAF ANP32B SOD1 EEF1D SNRPG RAN MDH1 C9orf16 STOML2 MTDH LSM3 SLC25A3 CYC1 CLTA SSR2 PSMC3 AP2M1 URM1 TUFM PSMB2 KARS JTB EIF4H RPL36AL CNBP BLOC1S1 COPE COX7A2L SNRPE SYPL1 COX6A1 SUMO1 GGCT SRP9 NDUFV1 SRSF3 FIBP SUMO2 CSNK2B CCT2 HSP90AA1 ATIC TBCA RALY TMED2 SNRPD2 RBMX COX5A BANF1 PARK7 MRPL9 ELOC VCP PPP6C ATP5F1C NDUFS3 PPM1G POLR2G EIF4E2 PDAP1 PPP1CA SF3B2 DNPEP NDUFA2 CANX …
GSE45365_WT_VS_IFNAR_KO_BCELL_DN	2.04e-13	1.03e-11	0.943632	-0.537672	-2.35142	144		UBE2T WDR34 FEN1 ASF1B NUSAP1 MKI67 AURKB TOP2A RCBTB2 CRNDE PTTG1 CENPF CCNB2 SPC25 BIRC5 CDCA5 NDC80 RMI2 SMCO4 CKAP2L CDCA2 NUF2 EVI2A CENPA RAD51AP1 KNL1 DLGAP5 FOXM1 DIAPH3 SPC24 DEPDC1B MME GIMAP6 BUB1 DEPDC1 KIF20A KIF11 TTK KIF4A OIP5 PARPBP VRK1 STMN1 CENPS MTFR2 CIT KIF14 VAT1 KIF18B TROAP CEP55 SPAG5 WDHD1 LDHC EMC9 UBL7-AS1 FAM83D ANLN CCNE2 SEC11C POLQ ESPL1 GLT8D1 COQ3 LEPROT
REACTOME_LAGGING_STRAND_SYNTHESIS	1.2e-05	0.000109264	0.593325	-0.747011	-2.34851	20		RPA3 PCNA FEN1 POLD2 RFC5 LIG1 POLA2 PRIM1 POLD1 RFC4 RPA1 RFC3 RFC1 PRIM2
REACTOME_TELOMERE_C_STRAND_LAGGING_STRAND_SYNTHESIS	1.3e-05	0.000117715	0.593325	-0.716524	-2.34738	24		RPA3 PCNA FEN1 POLD2 RFC5 LIG1 POLA2 PRIM1 POLD1 RFC4 RPA1 RFC3 RFC1 PRIM2 POLE4 POLE POLE2 POLE3 POLA1
KAUFFMANN_DNA_REPLICATION_GENES	1.84e-12	8.04e-11	0.898671	-0.538288	-2.3453	136		NAP1L1 DUT DEK SMC4 DNTT SMC2 MCM7 RPA3 PCNA FEN1 RRM2 GMNN SSBP1 RRM1 PTTG1 CDC45 CENPF GINS2 MCM3 MCM6 POLD2 TMX1 MCM5 RFC5 LIG1 POLA2 CENPE CDC6 EIF5A BRCA1 POLD1 RFC4 NFIC RPA1 MSH2 ORC6 SMC1A CDK2 CD28 RFC3 PPIA MCM4 RFC1 CHAF1B ORC1 CHAF1A SMC3 CHTF18 PRIM2 MCM8 CDC7
ANDERSEN_LIVER_CANCER_KRT19_UP	2.77e-06	3.05e-05	0.627257	-0.659472	-2.34442	34		RPS17 RPL10A NAP1L1 RPL3 CALM2 RPL13A RPL9 RPS18 YWHAQ RPS3A RPIA RPL35A RPL27A ZNRD1 CCT2 RPS25 RPS14
MORF_RAD21	3.2e-14	1.82e-12	0.965328	-0.511585	-2.34401	179		H2AFZ DEK PCLAF ANP32B PSMB7 C1QBP SOD1 EEF1D SNRPG RAN MDH1 PCNA ILF2 STOML2 MTDH LSM3 PSMA2 USP1 SLC25A3 CYC1 SSBP1 SPCS2 PSMB2 HSPA8 YWHAQ HPRT1 KARS EIF4H RPL36AL CNBP SDHA COX7A2L SNRPE SYPL1 COX6A1 SUMO1 SHMT1 UBE2L3 SRP9 HSPB11 RPA1 MSH2 SUMO2 UQCRC2 CSNK2B CCT2 HSP90AA1 TBCA DARS TMED2 RBMX COX5A BANF1 PARK7 MRPL9 ELOC ATP5PF HNRNPM HAT1 ATP5F1C NDUFS3 TPGS2 POLR2G PPP1CA UBA2 NDUFA5 SF3B…
SMID_BREAST_CANCER_LUMINAL_A_DN	2.99e-05	0.000239634	0.57561	-0.771275	-2.34095	17		TOP2A TPX2 CDC45 NDC80 CENPN MYBL2 CDCA8 CDCA3 CDC20 NCAPH
GO_DNA_DEPENDENT_DNA_REPLICATION	2.56e-13	1.28e-11	0.932595	-0.533091	-2.34014	141		DONSON HMGA1 MCM7 RPA3 FGFR1 PCNA STOML2 FEN1 GMNN NUCKS1 SSBP1 CDC45 GINS2 MCM3 MCM6 POLD2 MCM5 MCM10 RFC5 DSCC1 LIG1 POLA2 CDC6 BRCA2 PRIM1 POLD1 MSH6 RFC4 RPA1 GINS4 ORC6 SMC1A CDK2 FBXO5 TIMELESS RFC3 MCM4 RFC1 CENPS GINS1 ORC1 DDX11 SLFN11 SLBP CHEK2 SMC3 CHTF18 PRIM2 WDHD1 TERF1 CDC7 E2F7 EME1 ATAD5 CCNE2 TICRR E2F8 GINS3 POLE4 POLQ RPAIN WDR18 MCM2 POLE POLE2 POLE3 ACD
GCM_ANP32B	1.03e-06	1.3e-05	0.643552	-0.655565	-2.33939	36		HNRNPA1 NAP1L1 DUT H2AFZ ANP32B SNRPB ILF2 EEF1B2 SLC25A3 HPRT1 MCM6 MCM5 APRT CSNK2B PPIA RPL11 HMGN2 SNRPA
GOLDRATH_EFF_VS_MEMORY_CD8_TCELL_UP	2.95e-16	2.17e-14	1.0377	-0.524901	-2.33913	187		CD99 ANXA1 TXN H2AFZ PCLAF TYMS SMC2 RNASEH2B RAN H1F0 MAD2L1 XBP1 PRDX4 CKS2 CDKN2C HMGB3 SIVA1 UBE2T CKS1B ASF1B NUSAP1 MKI67 RRM2 TUBA1B GMNN DHFR AURKB TK1 TOP2A CDK1 RRM1 CDC45 CCNB2 CDKN3 BIRC5 H2AFX KIF22 TCF19 CCNA2 ASPM CHEK1 SYPL1 CDCA8 TMPO CENPA CDCA3 MCM10 RFC5 CDC20 RAD51AP1 EZH2 LIG1 DLGAP5 CDC6 BRCA1 MT2A PRIM1 MYADM NCAPH BUB1 FKBP5 NEK2 KIF20A KIF11 TMEM14C DNAJC1 TTK F2RL3 KIF4…
MODULE_32	4.71e-16	3.35e-14	1.02767	-0.493192	-2.33818	232		RPS17 RPL7 HNRNPA1 RPL31 RPL7A RPL35 RPL8 EEF2 RPS3 RPL26 RPS10 EEF1D RPL3 RPS4X RPL24 NPM1 SNRPG RPL15 RPS7 RAN RPA3 RPS6 RPL12 ILF2 RPL17 EIF3E SNRPN FEN1 RPL18 EIF3H XRCC6 RPL29 RPS20 EEF1B2 SNRPD1 MRPL23 RPL9 SSBP1 SNU13 TUFM HNRNPF RPL23A EIF3I KARS RPLP2 EIF4H RPL18A YBX1 HMGB1 RPS15 RPL32 RPS15A SNRPE RPS16 RPS2 EIF3D TMPO SNRPF EIF3F PCBP1 RPL27A EIF5A HNRNPR SRP9 PABPC1 ACTL6A EEF1A1 RPA…
HOLLEMAN_ASPARAGINASE_RESISTANCE_B_ALL_UP	4.04e-06	4.22e-05	0.610527	-0.703215	-2.33723	27		RPL7A RPL4 RPS3 RPL3 EIF3L NOP53 RPL13A RACK1 RPL5 EEF1B2 EIF3D FBL RPL11 RPLP0
GSE23568_CTRL_VS_ID3_TRANSDUCED_CD8_TCELL_DN	2.33e-15	1.55e-13	1.00732	-0.51716	-2.3347	181		ANXA1 TXN PCLAF CD8A NUCB2 MCM7 PSMB6 MAD2L1 RANBP1 CKS1B ASF1B UHRF1 NUSAP1 RRM2 FABP5 DHFR PGAM1 AURKB TOP2A CDK1 MRPL51 CDC45 CCNB2 BIRC5 KIF22 CDCA5 CENPK CCNA2 ADA C19orf53 MYBL2 CHEK1 CDCA8 NDUFB6 CDCA3 MCM10 RFC5 CDC20 RPS26 CENPE CDC6 BRCA1 APRT BRCA2 DIAPH3 ATP5MC2 SFXN1 UQCRQ NCAPH ORC6 NEK2 SLC25A6 KIF11 TTK RACGAP1 KIF4A PRC1 DTL KDELR2 STMN1 CKAP2 AHCY POLR3K AURKA ORC1 CDC25C NDUFAB…
GO_MITOCHONDRIAL_TRANSLATIONAL_TERMINATION	6.15e-09	1.34e-07	0.761461	-0.549501	-2.33371	89		MRPL57 MRPL23 MRPL51 MRPL14 MRPS34 MRPS18B MRPS14 MRPS2 MRPS26 MRPL37 MRPL11 AURKAIP1 MRPL9 MRPL50 MRPL34 MRPL19 MRPL13 MRPS25 MRPS6 MRPL24 MRPL32 MRPL36 GADD45GIP1 MRPL12 MRPL16 MRPS28 MRPL39 MRPL21 MRRF MRPS22 MRPL55 MRPL27 MRPL58 OXA1L MRPL42 MRPL15 MRPL45 MRPL43 MRPL40 MRPL3 MRPS7 MRPS11 MRPS15 MRPL53 MRPL10
GSE29614_CTRL_VS_TIV_FLU_VACCINE_PBMC_2007_DN	1.17e-10	3.63e-09	0.826657	-0.539134	-2.33289	117		CD1E PCLAF SEC61B TYMS MZB1 ZWINT SMC2 XBP1 MKI67 RRM2 CDK1 CENPF CCNB2 CDKN3 PBK NCAPG SDHA NUF2 KIF15 CCDC167 DLGAP5 FOXM1 HMMR SPC24 DSN1 KIF20A TUBG1 OIP5 CCNB1 KHDC1 DTL BUB1B TPD52 AURKA GINS1 KIF14 CHAC2 CEP55 SHCBP1 SPAG5 EXD3 EMC9 GMPPB NT5DC2 RNF170 E2F8 MRPL12 SEC11C GLDC
GSE24634_IL4_VS_CTRL_TREATED_NAIVE_CD4_TCELL_DAY7_UP	8.52e-15	5.31e-13	0.986546	-0.528306	-2.33208	168		PCLAF TYMS ZWINT SMS HMGB2 TUBB FEN1 IDH2 NUSAP1 MKI67 RRM2 TMEM106C DHFR AURKB TK1 CDC25B UBE2C CDK1 TPX2 PTTG1 GINS2 DTYMK CCNB2 CDKN3 BIRC5 MCM6 CCNA2 C19orf53 NCAPG CHEK1 RPS16 CDCA8 MELK KIF15 CDC20 RAD51AP1 FANCI SHMT1 EPB41L2 QARS DLGAP5 HMMR ATP5MC2 UQCRQ NDUFB8 KIF20A KIF11 FBL TTK TRIM14 RACGAP1 TUBB4B OIP5 CCNB1 DTL PLK4 STMN1 BUB1B EMC6 TMEM258 PPA2 COCH KIF2C BLMH CYREN SPAG5 GPA33 A…
LI_WILMS_TUMOR_VS_FETAL_KIDNEY_2_UP	1.85e-05	0.000159804	0.57561	-0.725951	-2.33193	22		NAP1L1 H2AFZ HOXA10 BIRC5 EZH2 PRIM1 BUB3 STMN1 NSD2 HEXB
GSE19888_ADENOSINE_A3R_ACT_VS_A3R_ACT_WITH_A3R_INH_PRETREATMENT_IN_MAST_CELL_UP	6.98e-16	4.84e-14	1.02767	-0.515699	-2.33019	188		HADH RANBP1 HMGB3 STOML2 WDR34 AQP3 RNASEH2C USP1 LSM4 FDPS TMSB15A GINS2 HNRNPF DTYMK ATP5MC3 C21orf58 RMI2 LRR1 NIT2 POC1A MRPS14 RAD51AP1 COMTD1 UBE2L3 CENPE BARD1 RPS27L BRCA2 SPC24 DSN1 KIF20B ESCO2 CKLF WDR76 PLK1 FH KIF20A VPS25 MRPL37 CSNK2B E2F2 AK2 CCNF TMPO-AS1 METAP2 CDC25C GSS CCDC15 IER3IP1 NUDT21 INPP4B INCENP SNRPA RNF26 DBF4 HMGXB4 SNRNP25 PSMC3IP FAM111B GMPPB E2F7 PUSL1 MMAB NE…
GSE21546_WT_VS_ELK1_KO_ANTI_CD3_STIM_DP_THYMOCYTES_DN	2.93e-14	1.68e-12	0.965328	-0.514724	-2.32973	175		RGS10 ANP32B SLC29A1 PSMB6 HADH RPL5 CENPU FEN1 DHFR AURKB CLNS1A RRM1 PXMP2 CDC45 DTYMK TCF19 MCM6 CDC26 POLD2 CDCA8 MRPS18B CCDC167 RHNO1 BRCA1 NCAPG2 MUTYH CISD3 MRPS2 NAA38 FH TEDC2 POP7 MTHFD1 MRPL37 TUBG1 PHF19 SERTAD4 MCM4 UBE3D MIS18A CDCA4 ATIC UNG TMEM109 CHAF1B EBNA1BP2 PSRC1 KIF18B MRPL9 NLE1 ZWILCH SMC5 SPAG5 CMTM7 HMGXB4 SNRNP25 CCDC150 FAM111B NUP88 TXNDC12 CCDC136 TICRR E2F8 POLQ …
GSE41978_ID2_KO_VS_ID2_KO_AND_BIM_KO_KLRG1_LOW_EFFECTOR_CD8_TCELL_DN	2.24e-14	1.31e-12	0.975995	-0.501119	-2.32631	189		RPL31 SEC61B LDHA RPL35 CD8A EEF2 RPL4 SERBP1 RPS3 RPL26 RPS10 RPL3 RPL36A RPS4X RPL24 RPS7 ENO1 TUBB RPS6 RPL12 RPL23 RACK1 RPL5 RPL17 EIF3E CKS1B RPL18 TUBA1B PPP1CC RPL41 RPSA RPL9 SSBP1 RPL27 RPL23A RPS18 MIF RPS3A ARF1 EIF4H YBX1 HMGB1 RPS15A RPL10 RPL13 RPS16 COX6A1 RPS26 RPL27A PEX5L PABPC1 RPA1 RPL37A BUB3 RPN2 CSNK2B PPIA RAP1B PEBP1 HSP90AA1 RPL11 POLR3K RPLP0 COX5A SMC5 INCENP GZMB RPS…
REACTOME_G1_S_SPECIFIC_TRANSCRIPTION	1.13e-05	0.00010438	0.593325	-0.6979	-2.32423	28		TYMS PCNA RRM2 DHFR TK1 CDK1 CDC45 CDC6 FBXO5 ORC1
LI_AMPLIFIED_IN_LUNG_CANCER	2.21e-12	9.32e-11	0.898671	-0.514324	-2.32217	151		RPL7 RPL10A RPL31 LDHA RPL35 RPL8 RPS10 EEF1D RPL36A RPS4X RPS7 ENO1 RAN TKT HSPB1 XBP1 PRDX4 PRDX1 RPL17 IDH2 RPS20 UBE2C P4HB RPL27 TUFM RPL23A MIF YWHAQ NME1 JTB LDHB RPL28 SDHA SNRPE RPL13 RPS16 RPS2 COX6A1 PFKP RPL27A CDK2AP2 UQCRH APRT CCT5 PABPC1 CCT3 RPL37A SUMO2 HAX1 SNRPD2 TALDO1 ELOC SSR4 PTPRF
CHIANG_LIVER_CANCER_SUBCLASS_PROLIFERATION_UP	1.96e-12	8.41e-11	0.898671	-0.5083	-2.32042	157		SMC4 ZWINT HMGB2 MAD2L1 CDCA7 FEN1 NUSAP1 MKI67 AURKB TOP2A UBE2C CDK1 TPX2 PTTG1 CENPF CCNB2 CDKN3 BIRC5 HIST1H4C PBK CDCA5 NDC80 CENPK DBN1 CCNA2 ASPM NCAPG RMI2 CKAP2L NUF2 SGO2 CDC20 RAD51AP1 DSCC1 EZH2 FANCI DLGAP5 CENPE BARD1 CDC6 HELLS HJURP FOXM1 DEPDC1B RFC4 TRIP13 ORC6 NEK2 FBXO5 DEPDC1 KIF20A KIF11 SLC38A1 MCUB TTK RACGAP1 ASRGL1 KIF4A OIP5 CCNB1 PRC1 DTL BUB1B ATP1A1 AURKA GINS1 KIF14…
MODULE_29	1.26e-05	0.000114758	0.593325	-0.696251	-2.31874	28		RPS17 RPS3 RPS10 RPS4X RPS7 RPS6 RPS20 RPSA RPS18 RPS15 RPS15A RPS16 RPS2 RPS26 RPS25 RPS4Y1 RPS14 RPS13 RPS23 RPS12
LEE_LIVER_CANCER_SURVIVAL_DN	2.4e-14	1.39e-12	0.975995	-0.526179	-2.31861	166		HNRNPA1 NAP1L1 DEK PCLAF RPL31 RPL35 RPS3 RPL36A HMGB2 NPM1 SNRPG SMC2 RPS7 MCM7 RAN CALM2 RPS6 RPL12 CKS2 PCNA RPL17 UBE2T CENPU WDR34 TUBA1B USP1 FABP5 RPSA RPL9 RPL27 CENPF RPS18 SPC25 HIST1H4C YWHAQ HES4 RPS3A ATAD2 MCM6 CCNA2 RMI2 LRRCC1 RAB32 TPRKB CDCA8 DLGAP5 CCT5 LYAR MSH6 ACTL6A SUMO2 DEPDC1 BUB3 FBL TTK SLC44A1 CCNB1 MTHFD2 ITGB1BP1 HDDC2 RBM17 SLBP METTL5 ECT2 ZWILCH ATP5F1C NOP56 IGF…
PYEON_HPV_POSITIVE_TUMORS_UP	3e-08	5.53e-07	0.719513	-0.545314	-2.31797	86		TYMS DONSON CDCA7 CDKN2C UHRF1 USP1 DHFR CENPF MCM3 CENPK ATAD2 RMI2 SCAI KIF15 EZH2 LIG1 BARD1 NASP HELLS CDKN2A WDR76 DTL STAG3 CEP78 FANCL TRIM56 RTKN2 MCM8 CDC7 E2F7
GSE2405_HEAT_KILLED_LYSATE_VS_LIVE_A_PHAGOCYTOPHILUM_STIM_NEUTROPHIL_9H_UP	1.01e-13	5.42e-12	0.954542	-0.520999	-2.31646	165		PSAP TXN DUT PCLAF DNTT CD8A HMGB2 SH2D1A RPA3 MAD2L1 CKS2 CDKN2C HMGB3 FEN1 ASF1B XRCC6 MKI67 RRM2 TUBA1B FABP5 RCBTB2 SGO1 CDC45 CENPF CCNB2 SPC25 PBK CDCA5 ADA ASPM LDHB TCF7 CYB5A CKAP2L CDCA8 NUF2 CDC20 LIG1 CENPE CDC6 RPS27L HMMR MXD3 SPC24 DEPDC1B BID OCIAD2 FKBP5 SSBP2 KIF20A KIF11 ZNF704 ASRGL1 CXCR4 OSBPL1A PRC1 STMN1 BUB1B CKAP2 NSD2 AURKA CDC25C KIF18B EXO1 SKA1 MNS1 KIF2C GLCCI1 RAG2…
REACTOME_EXTENSION_OF_TELOMERES	8.62e-06	8.22e-05	0.593325	-0.678287	-2.31435	30		RPA3 PCNA FEN1 POLD2 RFC5 LIG1 POLA2 PRIM1 NHP2 POLD1 RFC4 RPA1 RUVBL2 RFC3 RFC1 PRIM2 WRAP53 POLE4 POLE RUVBL1 POLE2 POLE3 DKC1 POLA1
GO_KINETOCHORE_ORGANIZATION	1.24e-05	0.000112558	0.593325	-0.732007	-2.31361	21		SMC4 CENPH SMC2 CENPF NDC80 CENPK CENPN CENPW NUF2 CENPA CENPE CENPS
MORF_EIF4A2	5.29e-12	2.08e-10	0.887075	-0.530973	-2.31343	136		RPL7 RPL10A HNRNPA1 NAP1L1 DEK PTP4A2 RPL31 EEF2 RPL4 RPL24 NPM1 RPS7 CALM2 UBB RPS6 ATF4 ILF2 RPL23 RACK1 RPL5 RPL17 EIF3E RPL18 EIF3H RPS27A EEF1B2 SLC25A3 RPL9 RPL27 YWHAQ RPS3A RPLP2 ACP1 YBX1 COX7A2L RPL13 EIF3D EIF3F UQCRH HNRNPK SUMO2 RNPS1 SLC25A6 RPL21 MYL6B RPL11 SRSF2 SNRNP70 BRD3 RPS25 TERF1 HNRNPH3 RPL22
REACTOME_APC_C:CDH1_MEDIATED_DEGRADATION_OF_CDC20_AND_OTHER_APC_C:CDH1_TARGETED_PROTEINS_IN_LATE_MITOSIS_EARLY_G1	4.29e-08	7.63e-07	0.719513	-0.571351	-2.31285	71		PSMB7 PSMB6 UBB RPS27A PSMA2 AURKB UBE2C ANAPC11 PSMC3 PTTG1 PSMB2 CDC26 CDC20 PSME1 PLK1 PSME2 PSMC5 PSMA5 AURKA PSMA6 ANAPC16 PSMF1 ANAPC15 PSMB10 PSMA1 SKP2 PSMD2 PSMA7 PSMD9 PSMD4 PSMD8
GSE13547_CTRL_VS_ANTI_IGM_STIM_BCELL_2H_UP	1.51e-14	8.98e-13	0.975995	-0.509635	-2.30812	178		H2AFZ CENPH MCM7 MAD2L1 CKS1B MKI67 RRM2 AURKB CCDC34 TOP2A CDK1 TPX2 RRM1 SGO1 CDC45 CENPF CCNB2 MCM3 CDKN3 SPC25 H2AFX KIF22 MCM6 CLSPN CCNA2 CDK6 ASPM YEATS4 NCAPG CHEK1 PSAT1 CDCA8 NUF2 USP18 TCEAL9 CENPA KIF15 CDCA3 SGO2 RAD51AP1 EZH2 LIG1 CENPE BARD1 BRCA1 HELLS BRCA2 NCAPG2 HMMR PRIM1 CASP4 OCIAD2 ESCO2 BUB1 FKBP5 RPA1 PLK1 FBXO5 KIF11 TTK KIF4A HERC5 PRC1 CIP2A STMN1 CKAP2 NSD2 CENPS KIF1…
GSE1460_INTRATHYMIC_T_PROGENITOR_VS_NAIVE_CD4_TCELL_CORD_BLOOD_UP	2.21e-13	1.11e-11	0.943632	-0.489756	-2.30639	195		CD99 PSAP TXN CCT7 PTP4A2 ZWINT HMGB2 SMC2 IMPDH2 RNASEH2B ADH5 TUBB UBE2E3 GTF2A2 HADH MAD2L1 PCNA FEN1 USP1 FABP5 GMNN GSTO1 RRM1 HIST1H4C PAICS MCM6 CCNA2 ADA NINL CNBP RAB32 MYBL2 TCEAL9 CDC20 CENPE HNRNPR CCT5 SND1 DNAJB6 EEF1A1 FKBP3 TRIP13 MSH2 ORC6 RAD51C FBXO5 TIMELESS CHCHD3 RRAS2 MYL6B PRC1 MRPL11 FAIM MIS18A PLK4 RFC1 STMN1 CDCA4 GINS1 ORC1 PA2G4 HNRNPA0 C1orf112 PSMA6 KIF2C DSG2 TPGS…
GSE22601_DOUBLE_POSITIVE_VS_CD4_SINGLE_POSITIVE_THYMOCYTE_DN	9.28e-15	5.77e-13	0.986546	-0.500266	-2.30557	193		TXN NAP1L1 RGS10 SMC4 SMS NPM1 SSRP1 PRDX4 PCNA TUBA1B LSM3 RNASEH2C FABP5 DHFR NRN1 TPX2 MRPL51 RRM1 GINS2 H2AFX GTSE1 ATAD2 RPP30 NCAPG LRRCC1 NSMCE1 CKAP2L POC1A CENPA HIRIP3 RAD54L BRCA1 HJURP MSH6 RFC4 ESCO2 NCAPH NAA38 CD28 KIF11 TUBG1 RACGAP1 KIF4A CIP2A NUP37 MIF4GD GLOD4 CENPS CIT ATP5F1B SNRPD2 MAD1L1 CNIH4 EXO1 DECR1 SPDL1 SDHAF3 KIF2C HAT1 ZWILCH INCENP GEMIN6 TPGS2 SHMT2 PDZD11 POLR2…
KEGG_HOMOLOGOUS_RECOMBINATION	1.53e-05	0.000135401	0.57561	-0.692289	-2.30554	28		RPA3 SSBP1 POLD2 XRCC2 RAD54L BRCA2 POLD1 RPA1 RAD51C EME1 XRCC3 RAD51 RAD54B SEM1 RAD51B TOP3A BLM RPA4
FERREIRA_EWINGS_SARCOMA_UNSTABLE_VS_STABLE_UP	9.61e-13	4.43e-11	0.91012	-0.519542	-2.29981	147		H2AFZ PCLAF ZWINT HMGB2 SMC2 RAN RPA3 MND1 UBE2T CENPU FEN1 NUSAP1 GMNN DHFR TOP2A SNRPD1 TPX2 MRPL51 CENPF ERH CDKN3 SPC25 NDC80 CENPK ATAD2 CCNA2 NCAPG LSM5 CHEK1 MELK TMPO KIF15 SGO2 KNL1 DSCC1 RPS26 DLGAP5 CENPE CDC6 HJURP NCAPG2 CASP4 NCAPH POLR2F ARHGAP11A SNRPD3 CCNB1 PARPBP RBM17 CKAP2 FANCD2 LMNB1 CHAF1A CEP55 CHTF18 KIF2C HMGN2 WDHD1 DBF4 ATAD5 PIF1 ANLN GJC1
GO_U1_SNRNP	7.13e-05	0.000498658	0.538434	-0.730142	-2.29868	19		SNRPG SNRPB SNRPN SNRPD1 SNRPE SNRPF SNRPD3 LUC7L3 LUC7L2 SNRPD2 SNRNP70 SNRPA
GRADE_COLON_AND_RECTAL_CANCER_UP	2.09e-18	1.92e-16	1.10534	-0.476154	-2.2946	274		HNRNPA1 H2AFZ CCT7 TPI1 LDHA ANXA5 PSMB7 HMGB2 NPM1 MCM7 RCN1 SSRP1 RAN TKT CDCA7 SNRPB PRDX4 CKS2 PCNA PRDX1 CCT8 EIF3E NUSAP1 RRM2 RCC1 PSMA2 CDC25B CDK1 DDX39A RRM1 CDC45 MCM3 CARHSP1 KARS POLD2 LDHB TCF7 CNBP RMI2 HMGB1 SKA3 NIT2 EIF2S2 MCM5 MELK RFC5 CDC6 HELLS HJURP TRAP1 CCT5 LYAR PPA1 NOB1 POLR1D HNRNPK PLK1 TIMELESS EIF6 MTHFD1 FBL CCNB1 PPIA PTDSS1 MCM4 MTHFD2 ATIC AHCY SPATA13 AURKA IC…
GSE21670_UNTREATED_VS_TGFB_IL6_TREATED_CD4_TCELL_UP	1.3e-14	7.85e-13	0.986546	-0.508081	-2.29371	181		DEK ZWINT HMGB3 CENPU UHRF1 NUSAP1 NUCKS1 CCDC34 TK1 TMSB15A PCDH9 CCND3 CCNB2 H2AFX TCF19 ATAD2 FANCG NCAPG NUF2 MELK CENPA CDCA3 CDC20 SYNE2 CENPE NCAPG2 MXD3 SPC24 DDB2 BUB1 ORC6 DEPDC1 KIF20A TTK ACYP1 C3orf52 RFC3 PRC1 PLK4 STMN1 BUB1B LUC7L3 SNTB2 NSD2 MTFR2 AURKA TMPO-AS1 FANCL HES6 ORC1 PSRC1 CDC25C DDX11 CYTH2 HAUS8 BRD3 SPDL1 CHTF18 ECT2 SASS6 WDHD1 RTKN2 PSMC3IP TIAM1 E2F7 EME1 WDR5 PI…
GO_SINGLE_STRANDED_DNA_BINDING	5.92e-10	1.58e-08	0.801216	-0.540227	-2.29089	103		ANXA1 HNRNPA1 SMC4 HMGB2 SMC2 MCM7 RPA3 HSF1 NUCKS1 SSBP1 CDC45 NME1 MCM6 YBX1 HMGB1 PCBP3 MCM10 RAD51AP1 PCBP1 BRCA2 PRIM1 RPA1 HNRNPK MSH2 SSBP2 MCM4 DDX11 REXO4 PRIM2 RECQL4 RAD23A TERF1 POLR2H POLR2G MYEF2
MODULE_252	3.95e-15	2.55e-13	0.996986	-0.480606	-2.29031	221		NAP1L1 H2AFZ DEK ZWINT TAF7 HMGB2 SMC2 SSRP1 RAN RPA3 MAD2L1 PCNA ILF2 CDKN2C FEN1 RCC1 PSMA2 TOP2A SNRPD1 CDK1 PTTG1 CDC45 CENPF HNRNPF CCNB2 MCM3 BIRC5 H2AFX NDC80 NME1 MCM6 CCNA2 POLD2 SRPK2 YBX1 HMGB1 MYBL2 SNRPE TMPO CENPA RFC5 SUMO1 EZH2 LIG1 RAD54L CENPE BARD1 HNRNPR NASP FOXM1 PRIM1 POLD1 DNMT1 RFC4 ACTL6A BUB1 CDKN2A RPA1 TRIP13 MSH2 PLK1 POLR2F NEK2 RAD51C POP7 RFC3 CCNB1 STMN1 UNG CHAF…
MORF_SART1	1.01e-07	1.64e-06	0.704976	-0.588304	-2.28903	62		RPL10A HNRNPA1 CCT7 ANP32B EEF2 EEF1D RPL24 RPS6 RPL18 RPS27A SLC25A3 MRPL23 RPLP2 ACP1 UBE2L3 UQCRFS1 HNRNPK SUMO2 RNPS1 SLC25A6 RPL21 HSP90AA1 RALY MRPL9
MOREAUX_B_LYMPHOCYTE_MATURATION_BY_TACI_DN	5e-08	8.78e-07	0.719513	-0.561035	-2.28889	76		TYMS C1QBP RAN LSM4 CDK1 SSBP1 LSM5 CHEK1 HAUS1 SGO2 EZH2 BARD1 NASP CMC1 CCT5 FIBP SLC38A1 SLC16A1 RACGAP1 CCT2 EBNA1BP2 RPL26L1 NCAPD3 NDUFA13 CEP152 TMEM165 MCM2 TMEM126A EMC4 PSMD8 EIF3G DKC1 KEAP1 PTPMT1 MALSU1 ASF1A NUDT5 DDX1 MRPL43 AIMP2
GO_REPLICATION_FORK	5.89e-08	1.01e-06	0.719513	-0.576792	-2.28644	66		DONSON RPA3 PCNA UHRF1 CDC45 GINS2 MCM3 H2AFX POLD2 XRCC2 MCM10 RFC5 POLA2 PRIM1 POLD1 DNMT1 RFC4 RPA1 GINS4 RAD51C TIMELESS RFC3 RFC1 PRIM2 WDHD1 PRPF19
GSE15930_NAIVE_VS_48H_IN_VITRO_STIM_CD8_TCELL_DN	1.62e-15	1.09e-13	1.01754	-0.503545	-2.28495	200		PSMB7 HMGN5 PRDX2 HMGB2 SMC2 MCM7 MAD2L1 PRDX4 PRDX1 UBE2T STOML2 RRM2 LSM3 SSR2 MRPL51 SSBP1 RRM1 CDC45 DTYMK H2AFX KIF22 DDT PDIA6 ASPM POLD2 LSM2 ACP1 PFKL PRELID1 PSAT1 TMPO MCM10 OXCT1 EZH2 NDUFA8 CLPP CDC6 BSG NASP POLD1 SFXN1 NCAPH RNPS1 EIF6 RUVBL2 KIF11 TTK NCAPH2 PSMA5 PRC1 MTHFD2 MRPL11 DTL PEBP1 DPY30 MANF STMN1 CCNF PRDX3 AHCY BANF1 LRRC59 PSMG1 HAT1 MRPL13 ECT2 MRPS25 ARL1 HNRNPLL P…
GSE3982_EOSINOPHIL_VS_TH1_DN	7.54e-15	4.73e-13	0.986546	-0.512628	-2.28284	185		TYMS SMS ENO1 TUBB RAN MDH1 RPA3 XBP1 PRDX1 RACK1 CENPU ASF1B CCT4 LSM4 PTTG1 GINS2 PSMB2 EIF3I BIRC5 HSPA8 MYH10 SEPT8 NME1 LDHB NUDC ACOT7 EPB41L2 BARD1 RPS27L LSM6 UQCRH FOXM1 NDUFAF3 NHP2 DNMT1 KIF20B SMC1A CD28 TRIM14 VANGL1 NUP37 CCT2 KDELR2 MANF TPD52 TMEM109 ATP5F1B SQOR OLA1 NDUFAB1 PA2G4 RNASEH2A ATP9A COPS6 ATP5PF VCP MRPL34 RAD23A SPAG5 PRPF19 MRPL24 RPN1 SNRNP25 SHMT2 ZFYVE21 UBA2 UB…
GO_CYTOSOLIC_SMALL_RIBOSOMAL_SUBUNIT	1.69e-06	1.99e-05	0.643552	-0.618557	-2.28207	44		RPS17 RPS3 RPS10 RPS4X RPS7 RPS6 RACK1 RPS27A RPS20 RPSA RPS18 RPS3A RPS15 RPS15A RPS16 RPS2 RPS26 RPS27L RPS25 RPS4Y1 RPS14 RPS13 HBA2 HBA1 RPS23 EIF2D RPS12
GSE17974_CTRL_VS_ACT_IL4_AND_ANTI_IL12_48H_CD4_TCELL_DN	1.41e-13	7.33e-12	0.943632	-0.494911	-2.28194	191		SLC29A1 PRDX4 HMGB3 FEN1 IDH2 CKS1B WDR54 TMEM106C LSM4 GSTO1 CCDC34 PTTG1 PSMB2 DTYMK MIF MYH10 POLD2 CTNNAL1 TCTEX1D2 NIT2 ATP1B3 MCM5 MEA1 COX6A1 CDCA3 EZH2 HIRIP3 TRAP1 PRIM1 C9orf40 SPC24 HSPB11 LYAR MRPS26 MAP3K20 RUVBL2 PHF19 PRC1 CACYBP FAH AK2 VRK1 TPD52 NSD2 AURKA FAR2 PSRC1 CDC25C BOLA1 ISCA2 COX5A TMUB1 GNA15 GPANK1 MRPL19 ZWILCH WDHD1 ECI2 LRRC42 POLR2H WRAP53 SNRNP25 HAUS4 PIF1 MACR…
GOLDRATH_NAIVE_VS_EFF_CD8_TCELL_DN	6.36e-15	4.03e-13	0.996986	-0.511259	-2.27863	186		CD99 ANXA1 TXN H2AFZ PCLAF TPI1 TYMS RNASEH2B H1F0 MAD2L1 PRDX4 CKS2 PCNA CDKN2C UBE2T CKS1B ASF1B NUSAP1 MKI67 GMNN DHFR PGAM1 AURKB TK1 TOP2A CDK1 GLRX RRM1 CDC45 CCNB2 CARHSP1 CDKN3 BIRC5 H2AFX KIF22 CDCA5 TCF19 CCNA2 ASPM GCAT ACOT7 CHEK1 SYPL1 CDCA8 MCM5 CENPA CDCA3 MCM10 RFC5 EZH2 LIG1 DLGAP5 CDC6 KIFC1 BRCA1 MT2A PRIM1 MYADM NCAPH BUB1 NEK2 KIF20A KIF11 TMEM14C VPS51 TTK F2RL3 KIF4A PRC1 D…
CUI_TCF21_TARGETS_2_UP	1.01e-16	7.89e-15	1.05746	-0.443253	-2.27699	317		TYMS PHGDH PRDX2 MCM7 DNAJC9 RANBP1 CDCA7 SNRPB RPL12 RACK1 HMGB3 UBE2T WDR34 CKS1B UHRF1 LSM3 RNASEH2C LSM4 GUK1 TK1 UBE2C CDK1 TPX2 PCDH9 PTTG1 CDC45 PRDX6 DTYMK CCNB2 MCM3 MIF KIF22 CDCA5 NME1 CENPK SELENOW CCNA2 ASPM POLD2 PFKL SKA3 CPXM1 ECHDC2 PSAT1 CDCA8 NUF2 MCM5 CENPA CDCA3 SYNE2 KNL1 DSCC1 HNRNPR HELLS HJURP APRT MAPKAPK3 HMMR PRIM1 MXD3 SPC24 POLD1 EXOSC8 PPA1 NCAPH ELP5 PIN1 FKBP4 SMC…
MORF_DNMT1	5.76e-11	1.87e-09	0.851339	-0.534779	-2.27585	115		DUT H2AFZ TYMS ZWINT SSRP1 DNAJC9 GTF2A2 HADH ATP5PO USP1 PPP1CC SSBP1 RRM1 EIF3I MCM3 ESD ATP5MC3 MCM6 PDIA6 LSM2 NUDC RPIA MCM5 RAD54L CLPP POLA2 HNRNPR NASP CCT5 DNMT1 RFC4 FH BUB3 RUVBL2 HDDC2 STMN1 BUB1B NSD2 EBNA1BP2 CHAF1A SLBP HNRNPM SMC3 NAE1 RAD23A SPAG5 SNRPA PPM1G
MODULE_102	0.000102085	0.000678702	0.538434	-0.722812	-2.2756	19		IMPDH2 DTYMK NME1 PAICS PRPS2 HPRT1 ADA APRT MTHFD1 GMPS
SHEPARD_BMYB_TARGETS	1.92e-07	2.94e-06	0.690132	-0.599039	-2.27549	54		HMGA1 MKI67 AURKB TK1 CDK1 TPX2 BIRC5 GTSE1 ASPM CDCA2 MELK CDCA3 CDC20 DLGAP5 FOXM1 MT2A FBXO5 KIF11 TTK CCNB1 PRC1 PARPBP CKAP2 ATP1A1 KIF14 POU3F2 MDK ANLN PRR11
REACTOME_INHIBITION_OF_THE_PROTEOLYTIC_ACTIVITY_OF_APC_C_REQUIRED_FOR_THE_ONSET_OF_ANAPHASE_BY_MITOTIC_SPINDLE_CHECKPOINT_COMPONENTS	3.72e-05	0.00028837	0.557332	-0.723367	-2.27418	20		MAD2L1 UBE2C ANAPC11 CDC26 CDC20 BUB3 BUB1B ANAPC16 ANAPC15
GSE24671_BAKIMULC_VS_SENDAI_VIRUS_INFECTED_MOUSE_SPLENOCYTES_UP	3.53e-14	2e-12	0.965328	-0.506694	-2.27186	183		NAP1L1 SMC4 EEF2 RPL3 CENPH MCM7 RNASEH2B RAN ATP5PO CKS2 CDKN2C CENPU CKS1B CCT4 CENPM CCDC34 SLC25A3 TMEM14A PTTG1 NDC80 NME1 PITPNM2 OPTN YBX1 CENPN CKAP2L EIF2S2 HAUS1 CDCA2 MCM5 RAD51AP1 RAD54L QARS DLGAP5 CDC6 KIFC1 PKMYT1 APRT NCAPG2 SPC24 HSPB11 RFC4 ATP5MC2 ESCO2 DEPDC1 KIF11 NDUFB10 DTL PLK4 CCT2 MTFR2 MPP6 GINS1 PSRC1 ENY2 CHTF18 MRPL19 SPAG5 ECI2 MRPL32 DYNLRB1 PTRH1 E2F7 TICRR KNSTRN…
GO_KINETOCHORE	7.13e-11	2.28e-09	0.839089	-0.522044	-2.27159	127		ZWINT CENPH MAD2L1 CENPU HSF1 CENPM PPP1CC AURKB SGO1 CENPF SPC25 BIRC5 KIF22 NDC80 CENPK CENPN SKA3 CENPW NUF2 CENPA SGO2 KNL1 CENPE HJURP SPC24 DSN1 ITGB3BP BUB1 PLK1 NEK2 SMC1A BUB3 TTK CCNB1 DCTN3 NUP37 BUB1B CENPS MAD1L1 SKA1 SPDL1 KIF2C ZWILCH TPR INCENP SPAG5 ANAPC16 SKA2 NUP107 SPOUT1 KNSTRN SEPT6 PMF1 CKAP5 CENPO MIS12
MORF_RAD23A	2.32e-21	2.9e-19	1.19534	-0.47079	-2.2708	342		DUT H2AFZ CCT7 DEK PCLAF ANP32B TYMS PSMB7 SOD1 ZWINT RAN DNAJC9 GTF2A2 MDH1 HADH ATP5PO ILF2 EIF3E MTDH EIF3H XRCC6 LSM4 PPP1CC SLC25A3 CYC1 CLTA DDX39A SSBP1 SERP1 TUFM PSMB2 EIF3I MCM3 ESD YWHAQ ATP5MC3 PRPS2 MCM6 KARS JTB PDIA6 LSM2 PHB2 ATP5F1D ACP1 EIF4H AKR7A2 COPE NUDC ACOT7 SDHA EIF2S2 RPIA SNRPE MRPS18B SUMO1 UBE2L3 CLPP POLA2 KIFC1 HNRNPR ATP5MC1 UQCRH CCT5 UQCRFS1 NDUFV1 DNMT1 RFC4 GP…
GCM_PFN1	9.45e-07	1.2e-05	0.659444	-0.593659	-2.26828	51		H2AFZ RPS7 ILF2 NDUFA12 RPL29 SLC25A3 OAZ1 RPL27 PSMB2 MCM6 APRT PSME1 PFN1 RPL21 SNRPD3 CSNK2B PPIA ATP5F1B SNRPD2 HNRNPM ATP5F1C PPP4C SNRPA RPL19 PTMA
GSE21360_SECONDARY_VS_TERTIARY_MEMORY_CD8_TCELL_UP	4.82e-14	2.69e-12	0.965328	-0.488984	-2.26471	194		TPI1 SMS SMC2 CCT8 MKI67 LSM4 PPP1CC TK1 COX8A MRPL23 TUFM JTB RPP30 TPRKB NIT2 LETM1 COX6A1 RFC5 NDUFA8 EPB41L2 CLPP PKMYT1 UQCRH PRIM1 UQCRFS1 HSPB11 POLD1 ELP5 GINS4 HNRNPK POP7 PSME2 EIF6 MRPL11 MIS18A C1D RANGRF TPD52 ATP5F1B NOL7 KIF14 NDUFS7 SNRPD2 PTBP1 PARK7 CALM3 ATP5PF HNRNPM SKA1 VBP1 HAT1 RECQL4 POLDIP2 PRPF19 DDX46 NDUFS3 EXOSC9 ATG101 HTRA2 PPIH TTF2 GADD45GIP1 SF3B2 TMEM165 DNPEP …
MORI_MATURE_B_LYMPHOCYTE_DN	9.66e-08	1.58e-06	0.704976	-0.556225	-2.26248	69		TXN H2AFZ DNTT IL7R HMGB2 HMGA1 RNASEH2B SNRPB PRDX4 IDH2 CKS1B RRM2 DHFR CCND3 CDC45 CCNB2 CDKN3 MCM5 EZH2 BRCA1 H2AFV NEK2 SLC16A1 CCNB1 NDUFC1 MTHFD2 STMN1 HES6 CDC25C LMNB1 PAFAH1B3 KIF2C CAPN2 RAG2 TAX1BP3 EWSR1 ANLN
MORF_PPP1CC	1.82e-12	7.94e-11	0.91012	-0.504081	-2.26053	161		DUT H2AFZ TYMS SERBP1 ZWINT IMPDH2 SSRP1 DNAJC9 GTF2A2 HADH ATP5PO CCT8 USP1 PPP1CC SSBP1 RRM1 PTTG1 TUFM EIF3I MCM3 ESD ATP5MC3 PAICS PRPS2 MCM6 PDIA6 LSM2 AKR7A2 NUDC RPIA CLPP KIFC1 HNRNPR NASP CCT5 NDUFV1 DNMT1 RFC4 VDAC1 BUB1 FH BUB3 RUVBL2 NDUFC1 PTDSS1 UQCRC1 AK2 HDDC2 STMN1 NSD2 CHAF1A ELOVL5 SLBP SMC3 NAE1 RAD23A SNRPA PPM1G SHMT2 CBR4 GNG5 SRPK1 DCTD SDHB IMMT ESPL1 MCM2 SAFB GOT2
GSE40274_FOXP3_VS_FOXP3_AND_EOS_TRANSDUCED_ACTIVATED_CD4_TCELL_DN	8.66e-14	4.66e-12	0.954542	-0.50297	-2.26043	177		RGS10 H2AFZ PCLAF TPI1 RNASEH2B CDKN2C UBE2T CENPU UHRF1 FABP5 GMNN DHFR PTTG1 SPC25 TCF19 CENPK CCNA2 NDUFC2 OPTN NCAPG LSM5 CDCA2 DSCC1 LIG1 RAD54L NCAPG2 PRIM1 MXD3 RFC4 ACAT2 ESCO2 NCAPH TRIP13 ORC6 ARHGAP11A NEK2 KIF20A KIF11 FHL1 PKP4 RFC3 MTHFD2 CIP2A PLK4 PARPBP HPF1 BUB1B UNG FANCD2 GINS1 CDC25C NDUFAB1 KIF18B TROAP PA2G4 EXO1 CHEK2 SKA1 ENY2 PPP6C PYCR2 ECT2 ZWILCH DBF4 CMSS1 ANLN CCNE2…
NADERI_BREAST_CANCER_PROGNOSIS_UP	6.36e-06	6.32e-05	0.610527	-0.625794	-2.25684	40		UBE2T UHRF1 PTTG1 CDCA5 NDC80 ASPM CENPN MYBL2 CDCA8 MELK DSCC1 POLD1 BUB1 TIMELESS KIF20A RACGAP1 MTFR2 FA2H EXO1 CEP55 SPAG5 SHMT2
GSE43863_TH1_VS_LY6C_INT_CXCR5POS_EFFECTOR_CD4_TCELL_UP	1.41e-14	8.4e-13	0.986546	-0.499464	-2.25684	188		NAP1L1 TPI1 RNASEH2B DNAJC9 TKT HADH PSMA2 KIF3A AP2M1 IL4 TUFM ERH ATP5MC3 HPRT1 DDT CLSPN TRAPPC1 ASPM LSM2 EIF4H CKAP2L CDCA2 NUF2 LETM1 SGO2 MCM10 RFC5 RAD51AP1 PFKP CENPE RPS27L BRCA1 DEPDC1B MYDGF VDAC1 FH FBXO5 SLC25A6 NCAPH2 CSNK2B MIS18A DTL GLOD4 STMN1 NSD2 CENPS DARS GINS1 CYSLTR2 GALK1 CNTLN BLMH SAE1 ECT2 NUCB1 MX2 SKA2 SNRNP25 CBR4 RBBP7 NUP93 EME1 PDAP1 COPS3 ANLN KNSTRN TXNDC17 HS…
MODULE_77	4.03e-05	0.000308432	0.557332	-0.677345	-2.25578	28		NDUFS6 NDUFV1 NDUFB8 UQCRC2 NDUFC1 UQCRC1 NDUFB10 NDUFAB1 NDUFV2 NDUFS8 NDUFS3 NDUFA7 NDUFA5 NDUFA2 NDUFS5 NDUFA9 PRMT1 NDUFB1 NDUFB5
GSE29614_DAY3_VS_DAY7_TIV_FLU_VACCINE_PBMC_DN	1.08e-12	4.9e-11	0.91012	-0.504584	-2.25218	163		PCLAF SEC61B PHGDH MZB1 SNRPG XBP1 PRDX4 UBE2J1 OSTC MKI67 RRM2 RNASEH2C CENPM CDK1 PTTG1 CCNB2 CDKN3 HIST1H4C PBK NCAPG CHEK1 NUF2 SSR3 CDC20 MRPS14 DLGAP5 VOPP1 CDC6 UQCRH HMMR MYDGF FKBP3 BUB1 TRIP13 ALG5 RPN2 C3orf52 KIF4A OIP5 SLC44A1 CCNB1 MYL6B FAIM KDELR2 MANF BUB1B TPD52 CENPS SLC38A5 GINS1 PPIB CHAC2 ATP5PF ERLEC1 SHCBP1 GLCCI1 DERL3 SPAG5 ARL1 POU2AF1 LMAN1 GMPPB NT5DC2 GADD45GIP1 TXND…
REACTOME_INFECTIOUS_DISEASE	5.06e-21	6.04e-19	1.18665	-0.460782	-2.25035	360		RPS17 RPL7 RPL10A RPL31 RPL7A RPL35 RPL8 EEF2 RPL4 PSMB7 RPS3 RPL26 RPS10 RPL3 RPL36A TAF7 HMGA1 RPS4X RPL24 NPM1 RPL15 RPS7 SSRP1 RAN GTF2A2 PSMB6 UBB RANBP1 RPS6 RPL12 RPL39L RPL13A RPL23 RPL5 RPL17 FEN1 RPL18 XRCC6 RPL29 RPS27A RCC1 PSMA2 RPS20 RPL41 RPSA CLTA RPL9 PSMC3 AP2M1 RPL27 RANBP2 RPL23A PSMB2 RPS18 VPS28 RPS3A CD247 LCK ARF1 RPLP2 RPL36AL RPL18A RPS15 RPL28 RPL32 RPS15A RPL10 RPL35A …
SENGUPTA_NASOPHARYNGEAL_CARCINOMA_UP	1.08e-15	7.38e-14	1.01754	-0.462154	-2.24988	261		NAP1L1 DUT PCLAF SMC4 TYMS ZWINT HMGB2 RCN1 ADH5 RAN DNAJC9 MAD2L1 CDCA7 PCNA CENPU UHRF1 NUSAP1 RRM2 GMNN TOP2A CDK1 RRM1 CENPF PBK NDC80 CENPK ATAD2 CCNA2 NCAPG SCAI CHEK1 ARL6IP6 NUF2 MELK TMPO KIF15 SGO2 RAD51AP1 KNL1 DSCC1 EZH2 FANCI DLGAP5 CENPE HELLS DIAPH3 DEPDC1B SFXN1 SRSF3 ESCO2 FKBP5 SMC1A KIF11 TTK RACGAP1 PKP4 OSBPL1A RFC3 SLC44A1 MCM4 PRC1 DTL PARPBP CCNF BUB1B UNG GINS1 RBMX KIF18…
GARCIA_TARGETS_OF_FLI1_AND_DAX1_DN	1.92e-11	6.78e-10	0.863415	-0.499393	-2.2464	153		DUT H2AFZ TYMS ZWINT RPS10 NPM1 FEN1 RRM2 RCC1 GMNN DHFR PCGF5 CENPM C19orf48 GINS2 HIST1H4C CDCA5 TCF19 RPP30 PRELID1 TPRKB MYBL2 CHEK1 RPIA TMPO MCM10 MIR4435-2HG CDC6 ESCO2 ELP5 WDR76 CDK2 NDN NCAPH2 CHCHD3 E2F2 MRPL11 DTL CHAF1B LMNB1 ELOC ZWILCH RSL1D1 NOP56 MRPL24 TIMM10 PSMC3IP POLR2E WDR5 ERVH48-1 PTMA SKP2 INIP GINS3 MT1G PSMA7 UCK1
GO_RRNA_BINDING	3.51e-07	4.98e-06	0.674963	-0.575549	-2.24428	63		RPL8 EEF2 RPS3 RPL3 RPS4X NOP53 RPL12 RPL23 RPL5 RPL9 RPL23A RPS18 MRPL11 RPL11 RPLP0 EMG1 RPS4Y1 MRPS6 RPS14 RPS13 RPL19 MRPL16 IMP3
GO_NUCLEAR_TRANSCRIBED_MRNA_CATABOLIC_PROCESS	9.83e-15	6.08e-13	0.986546	-0.494438	-2.24363	200		RPS17 RPL7 RPL10A RPL31 RPL7A RPL35 RPL8 RPL4 RPS3 RPL26 RPS10 RPL3 RPL36A RPS4X RPL24 RPL15 RPS7 RPS6 RPL12 RPL13A RPL23 RPL5 RPL17 EIF3E RPL18 RPL29 RPS27A LSM3 RPS20 LSM4 RPL41 RPSA RPL9 THRAP3 RPL27 RPL23A RPS18 RPS3A LSM2 RPLP2 RPL18A RPS15 LSM5 RPL28 RPL32 RPS15A RPL10 RPL35A RPL13 RPS16 RPS2 RPL36 TNRC6C RPS26 RPL27A LSM6 RBM8A EXOSC8 PABPC1 EXOSC3 RPL37A RNPS1 RPL21 RPL11 RPLP0 PELO RPS25…
GSE27241_WT_VS_RORGT_KO_TH17_POLARIZED_CD4_TCELL_UP	7.71e-12	2.89e-10	0.875325	-0.505859	-2.23924	147		AKAP12 SMC2 HMGB3 UBE2T UHRF1 MKI67 GMNN NUCKS1 CDC25B RPSA TOP2A TPX2 CENPF KIF22 GTSE1 ATAD2 CCNA2 ASPM CTNNAL1 CKAP2L XRCC2 CDCA2 CDCA8 TMPO KIF15 MCM10 KNL1 EZH2 LIG1 CENPE BARD1 CDC6 BRCA1 NCAPG2 ESCO2 NCAPH ABI2 PLK1 H2AFV ARHGAP11A SUMO2 KIF11 TTK RACGAP1 KIF4A PRC1 CIP2A STAG3 STMN1 CCNF BUB1B NSD2 CENPS FANCD2 KIF14 KIF18B TROAP MNS1 CHTF18 ECT2 INCENP SPAG5 RNF26 PIF1 PPP1CA ANLN TTF2 T…
GO_TRANSLATIONAL_TERMINATION	9.87e-10	2.5e-08	0.788187	-0.528454	-2.23713	104		MRPL57 MRPL23 MRPL51 TRMT112 MRPL14 MRPS34 MRPS18B MRPS14 C12orf65 EIF5A MRPS2 MRPS26 MRPL37 MRPL11 AURKAIP1 MRPL9 MRPL50 MRPL34 MRPL19 MRPL13 MRPS25 MRPS6 MRPL24 MRPL32 MRPL36 GSPT2 GADD45GIP1 MRPL12 MRPL16 MRPS28 GLE1 EIF5AL1 MRPL39 MRPL21 MRRF MRPS22 MRPL55 MRPL27 MRPL58 OXA1L MRPL42 MRPL15 MRPL45 MRPL43 MRPL40 MRPL3 MRPS7 MRPS11 MRPS15 MRPL53 MRPL10
GO_ESTABLISHMENT_OF_PROTEIN_LOCALIZATION_TO_MEMBRANE	6.11e-17	4.86e-15	1.05746	-0.453997	-2.23546	294		MAL RPS17 RPL7 RPL10A RPL31 SEC61B RPL7A RPL35 RPL8 RPL4 RPS3 RPL26 RPS10 RPL3 RPL36A RPS4X RPL24 RPL15 RPS7 RPS6 RPL12 RPL13A YWHAE RPL23 RACK1 RPL5 RPL17 RPL18 RPL29 RPS27A RPS20 RPL41 RPSA VAMP5 SSR2 RPL9 RPL27 RPL23A RPS18 YWHAQ RPS3A RPLP2 OPTN RPL18A RPS15 RPL28 RPL32 RPS15A RPL10 NSG1 RPL35A TP53 RPL13 TRAM1 RPS16 RPS2 SSR3 RPL36 RPS26 SPTBN1 RPL27A SRP9 BID TOMM22 RPL37A ZDHHC21 RPL21 CAC…
PID_PLK1_PATHWAY	3.73e-06	3.96e-05	0.627257	-0.605775	-2.23491	44		CENPU CDC25B CDK1 TPX2 SGO1 NDC80 CLSPN NINL NUDC CDC20 CENPE SPC24 BUB1 PLK1 FBXO5 KIF20A TUBG1 CCNB1 PRC1 BUB1B AURKA CDC25C ECT2 INCENP GORASP1 BORA KIZ
LE_EGR2_TARGETS_UP	2.32e-08	4.41e-07	0.733762	-0.52274	-2.23433	93		H2AFZ PCLAF HMGB2 SMC2 MCM7 DNAJC9 RPA3 MAD2L1 CKS2 UBE2T CKS1B UHRF1 NUSAP1 MKI67 RRM2 USP1 TOP2A CDK1 RRM1 CCNB2 BIRC5 H2AFX KIF22 TCF19 CCNA2 LSM2 CDCA8 MCM5 RFC5 CDC20 EZH2 NHP2 NCAPH BUB1 PLK1 KIF20A KIF11 CXCR4 CCNB1 MCM4 PRC1 CIP2A PLK4 AURKA ETS1 LMNB1 KIF2C ECT2 INCENP CDC7 NT5DC2 SH3GL3
MORF_MAP2K2	1.5e-10	4.53e-09	0.826657	-0.513476	-2.2343	131		H2AFZ CCT7 PSMB7 SOD1 MDH1 ATP5PO MTDH LSM4 SLC25A3 CYC1 COX8A AP2M1 SSBP1 TUFM PSMB2 EIF3I YWHAQ ATP5MC3 KARS JTB LSM2 ATP5F1D AKR7A2 COPE SDHA SNRPE MRPS18B CCT5 NDUFV1 MYDGF GPAA1 FIBP BUB3 RUVBL2 CSNK2B NDUFC1 PTDSS1 HAX1 PRDX3 GPX4 BANF1 PARK7 MRPL9 TMED9 RAD23A SNRPA NDUFS3 PPM1G RPN1 GNG5 SF3B2 RHEB NDUFS5 SDHB CANX
GO_FEMALE_MEIOTIC_NUCLEAR_DIVISION	5.63e-05	0.000409256	0.557332	-0.685993	-2.23406	23		UBB HSF1 CDC25B TOP2A NCAPH TRIP13 PLK1 RAD51C FBXO5 TTK NCAPH2 AURKA
MODULE_91	1.68e-05	0.000146997	0.57561	-0.621887	-2.23406	37		H2AFZ PSMB7 PSMB6 PSMA2 PSMB2 PSME1 PSME2 PSMC5 PSMA5 PSMA6 PSMA1 PSMD2 PSMA7 PSMD9 PSMD4 PSMD8 PSMA4 PSMB3
REACTOME_PROCESSIVE_SYNTHESIS_ON_THE_LAGGING_STRAND	0.00016163	0.00100273	0.518848	-0.759249	-2.22934	15		RPA3 PCNA FEN1 POLD2 LIG1 POLA2 PRIM1 POLD1 RPA1 PRIM2
GO_CYTOPLASMIC_TRANSLATION	1.05e-07	1.7e-06	0.704976	-0.523468	-2.22732	88		RPL10A RPL31 RPL8 EEF2 RPL26 RPL36A RPL24 RPL15 EIF3L RPL13A RPL17 EIF3E RPL18 EIF3H RPL29 RPL41 RPL9 JAKMIP1 EIF3I EIF4H RPL18A RPL32 RPL35A RPL36 EIF3D EIF3F RPS26 EIF3A NCK1 RPL11 RPLP0
GO_DNA_REPLICATION	1.37e-13	7.17e-12	0.943632	-0.456791	-2.22533	253		NAP1L1 DUT PCLAF DONSON HMGA1 MCM7 SSRP1 RPA3 FGFR1 PCNA STOML2 FEN1 RRM2 GMNN NUCKS1 CDK1 SSBP1 RRM1 CDC45 GINS2 MCM3 MCM6 CLSPN CCNA2 POLD2 RMI2 CHEK1 MCM5 MCM10 RFC5 DSCC1 RHNO1 LIG1 POLA2 BARD1 CDC6 NASP BRCA1 TTF1 BRCA2 PRIM1 POLD1 MSH6 RFC4 ESCO2 NFIC RPA1 GINS4 ORC6 SMC1A CDK2 FBXO5 TIMELESS RFC3 MCM4 CACYBP DTL RFC1 CENPS FAM111A CHAF1B GINS1 ORC1 DDX11 RNASEH2A SLFN11 CHAF1A EXO1 SLBP CH…
MORF_HDAC2	4.62e-16	3.31e-14	1.02767	-0.45439	-2.21913	277		DUT H2AFZ DEK SOD1 SERBP1 ZWINT SSRP1 DNAJC9 GTF2A2 MDH1 HADH RANBP1 ATP5PO ILF2 MTDH CCT4 USP1 PPP1CC CLNS1A DDX39A SSBP1 RRM1 SERP1 TUFM PSMB2 EIF3I ESD HSPA8 YWHAQ ATP5MC3 PRPS2 MCM6 KARS LSM2 EIF4H CNBP AKR7A2 NUDC SDHA EIF2S2 SNRPE MRPS18B SUMO1 RAD54L HNRNPR CCT5 SRP9 NDUFV1 DNMT1 RFC4 GPAA1 FIBP ACTL6A VDAC1 BUB1 RPA1 MSH2 FH CDK2 BUB3 UQCRC2 RUVBL2 NDUFC1 PTDSS1 CCT2 HDDC2 BUB1B NSD2 PRDX…
GSE45365_WT_VS_IFNAR_KO_CD11B_DC_MCMV_INFECTION_DN	2.4e-09	5.67e-08	0.774939	-0.511189	-2.21744	111		TKT MND1 MKI67 DHFR TK1 TOP2A UBE2C CDK1 TPX2 CENPF CCNB2 CDKN3 CDCA5 ASPM SKA3 PSAT1 CDCA8 NUF2 MELK CDCA3 CDC20 DLGAP5 CENPE FOXM1 HMMR TRIP13 DEPDC1 KIF20A KIF4A PRC1 KHDC1 DTL PLK4 ANTXR1 MTFR2 AURKA AIG1 GINS1 CDC25C CALM3 CEP55 SHCBP1 SPAG5 PLCB4 LDHC SLC16A4
GNF2_XRCC5	4.39e-07	6.09e-06	0.674963	-0.542237	-2.21735	74		PSMB7 SNRPG SSRP1 RAN ILF2 SSBP1 RTRAF HNRNPF SNRPE SUMO1 HSPB11 SRSF3 RPA1 HNRNPK CCT3 BUB3 UQCRC2 SNRPD3 PSMA5 SNRPD2 RBMX PA2G4 BANF1 NAE1 PSMA1 SF3B2 ATP5PB MAGOH GRSF1 HNRNPA3 ZNF207 SRSF1 PSMA4 NCL POMP SEM1 MRPL3 NONO KPNB1 XRCC5 SNRPB2 PSMA3
GO_SPLICEOSOMAL_TRI_SNRNP_COMPLEX	3.25e-05	0.000256693	0.557332	-0.646065	-2.2108	31		SNRPG SNRPB SNRPN LSM3 LSM4 SNRPD1 SNU13 LSM2 LSM5 SNRPE SNRPF LSM6 SNRPD3 SNRPD2 PPIH LSM8
GSE24634_TEFF_VS_TCONV_DAY3_IN_CULTURE_UP	1.97e-12	8.45e-11	0.898671	-0.479368	-2.21027	191		DUT SMC4 TPI1 TYMS ZWINT SMC2 TUBB RPA3 PCNA TUBA1B TMEM106C FABP5 CENPM TK1 TOP2A UBE2C CDK1 SNU13 DTYMK CCNB2 PBK MRPS34 PAICS CENPA KIF15 SLC25A5 EZH2 DPP4 FANCI CLPP BARD1 ATP5MC1 TTF1 MAPKAPK3 NCAPH KIF20A BUB3 EIF6 MTHFD1 RRAS2 PRC1 VRK1 STMN1 BUB1B CKAP2 CENPS EMC6 PIMREG PTBP1 MRPL9 PTPRK REXO4 NLE1 PSMG1 SHCBP1 BLMH POLDIP2 STAT4 INPP4B GZMB NCAPD3 DBF4 TUBA1C SNRNP25 TTF2 CSE1L SKP2 SRP…
GSE13485_DAY1_VS_DAY21_YF17D_VACCINE_PBMC_DN	1.88e-12	8.16e-11	0.898671	-0.487834	-2.20699	182		TSPAN7 SNRPG ADH5 MDH1 RPA3 CCT4 CLNS1A GLRX MRPL51 HSPA8 TSPAN5 YEATS4 RPP30 GIMAP2 NDUFB6 SGO2 RFC5 MRPS14 NDUFA8 RPS27L CCT5 PRIM1 HSPB11 RFC4 THOC7 FH EXOSC3 RAD51C SUMO2 PSMA5 ZEB1-AS1 CACYBP PARPBP DPY30 HPF1 TMEM106B DMAC1 PPA2 CHEK2 MRPL50 VBP1 METTL5 HAT1 MRPL34 GMFG RPL22 CREBL2 ISOC1 PTRH1 CMSS1 REXO2 SURF2 UBE2V2 KLHL12 NDUFA2 MAGOH LXN TMEM126A CENPQ NDUFB5 CETN3 C1GALT1C1 MRPL27 ACA…
REACTOME_PHOSPHORYLATION_OF_THE_APC_C	0.000237296	0.00138418	0.518848	-0.699988	-2.20375	19		UBE2C CDK1 ANAPC11 CDC26 PLK1 CCNB1 ANAPC16 ANAPC15
SASAKI_ADULT_T_CELL_LEUKEMIA	6.22e-11	2.01e-09	0.839089	-0.482603	-2.20311	157		CD99 CD3D PCLAF TYMS ZWINT HMGB2 TUBB FGFR1 PRDX4 PCNA PRDX1 MKI67 PPP1CC TK1 VAMP5 TOP2A UBE2C TPX2 SCCPDH PTTG1 CENPF ATP5F1A PSMB2 CCNB2 MCM3 CDKN3 HIST1H4C NME1 ATP5MC3 CCNA2 LSM2 CD47 DLGAP5 BARD1 FOXM1 TRIB2 RPA1 PLK1 PTPRM KIF11 ACYP1 RFC3 CCNB1 MYL6B BUB1B KIF14 ETS1 PARP1 PPIB VBP1 KIF2C FHL2 POLR2H GCHFR POLR2E DLG3 PPP1CA
IWANAGA_E2F1_TARGETS_INDUCED_BY_SERUM	8.29e-05	0.000566741	0.538434	-0.676421	-2.20289	23		HMGB2 CENPH CENPU PCGF5 CLSPN RAD51AP1 GXYLT1 FAM111A TPGS2 CEP57 GGH PSIP1 C17orf53
GSE10239_NAIVE_VS_DAY4.5_EFF_CD8_TCELL_DN	5.01e-13	2.4e-11	0.921426	-0.475592	-2.20268	194		DUT PCLAF TYMS HMGB2 SMC2 RAN MAD2L1 RANBP1 FEN1 CKS1B UHRF1 RCC1 GIMAP7 FABP5 DHFR AURKB CCDC34 TK1 DDX39A RRM1 GINS2 ERH CCNB2 PBK KIF22 CDCA5 CCNA2 ACOT7 LRR1 CHEK1 PSAT1 CDCA8 MCM5 MELK RFC5 CDC20 RAD54L BARD1 PRIM1 RFC4 TRIP13 ORC6 PLK1 ARHGAP11A ASRGL1 TUBB4B RFC3 PSMA5 MCM4 PRC1 NUP37 DTL PARPBP MANF STMN1 BUB1B CKAP2 MTFR2 GINS1 ORC1 SRSF2 LMNB1 EXO1 DECR1 SYCE2 ZWILCH INCENP WDHD1 HNRNPLL
GO_POSITIVE_REGULATION_OF_TELOMERASE_RNA_LOCALIZATION_TO_CAJAL_BODY	0.000245068	0.00141905	0.498493	-0.749527	-2.2008	15		CCT7 CCT8 CCT4 CCT5 NHP2 CCT3 RUVBL2 CCT2 RUVBL1 CCT6A DKC1
MODULE_388	0.000180467	0.00109475	0.518848	-0.725099	-2.20079	17		SNRPG SNRPD1 SNU13 SNRPE SNRPF SNRPD3 SNRPD2 SNRPA
GRASEMANN_RETINOBLASTOMA_WITH_6P_AMPLIFICATION	0.000248867	0.00143662	0.498493	-0.749206	-2.19985	15		DEK RPS10 RAN LSM2 TMX1 CSNK2B HSP90AA1 ELOVL5
GSE29617_CTRL_VS_DAY7_TIV_FLU_VACCINE_PBMC_2008_DN	3.1e-12	1.26e-10	0.898671	-0.485444	-2.19721	175		CCT7 SEC61B MZB1 ZWINT MCM7 RPA3 CDCA7 PRDX4 PRDX1 RACK1 CCT4 OSTC RRM2 AQP3 SPCS1 MCM3 PDIA6 LMAN2 PDIA4 SSR3 PLPP5 RPS27L TTF1 MYDGF UQCRQ MTHFD1 MRPL37 OIP5 SLC44A1 KLHDC3 CACYBP MIS18A NDUFB10 HAX1 KDELR2 MANF DARS AURKAIP1 CYSLTR2 NDUFAB1 GPD2 PPIB ATP5PF COCH PIGU METTL5 NSMCE4A SDHAF3 MRPL24 POU2AF1 SLAMF6 ZBTB8OS BABAM1 GMPPB FKBP2 SEC11C CREB3 GLDC CD27
REACTOME_PCNA_DEPENDENT_LONG_PATCH_BASE_EXCISION_REPAIR	7.21e-05	0.000503782	0.538434	-0.694702	-2.1957	21		RPA3 PCNA FEN1 POLD2 RFC5 LIG1 POLD1 RFC4 RPA1 RFC3 RFC1 POLE4 POLE POLE2 POLE3
BIOCARTA_MCM_PATHWAY	0.000198181	0.00118735	0.518848	-0.722248	-2.19214	17		MCM7 MCM3 MCM6 MCM5 CDC6 ORC6 CDK2 MCM4 ORC1
GO_MITOTIC_SISTER_CHROMATID_SEGREGATION	4.49e-11	1.51e-09	0.851339	-0.500624	-2.19051	143		SMC4 ZWINT SMC2 RAN MAD2L1 MAD2L2 NUSAP1 AURKB ANAPC11 SGO1 PTTG1 CENPF KIF22 CDCA5 NDC80 CDC26 NCAPG CDCA8 NUF2 CDC20 DSCC1 DLGAP5 CENPE CDC6 KIFC1 DSN1 NCAPH BUB1 TRIP13 PLK1 NEK2 SMC1A FBXO5 BUB3 TTK NCAPH2 TUBG1 RACGAP1 KIF4A CCNB1 PRC1 CDK5RAP2 BUB1B KIF14 PSRC1 KIF18B MAD1L1 SPDL1 KIF2C TPR SMC5 INCENP SPAG5 NCAPD3 ANAPC15 USP44 KNSTRN PSMG2 ESPL1 MIS12 XRCC3 NAA10 KIF18A HIRA
REACTOME_CDK_MEDIATED_PHOSPHORYLATION_AND_REMOVAL_OF_CDC6	4.38e-07	6.07e-06	0.674963	-0.54038	-2.18997	70		PSMB7 PSMB6 UBB RPS27A PSMA2 UBE2C ANAPC11 PSMC3 PSMB2 CCNA2 CDC26 CDC6 PSME1 CDK2 PSME2 PSMC5 PSMA5 PSMA6 ANAPC16 PSMF1 ANAPC15 PSMB10 CCNE2 PSMA1 PSMD2 PSMA7 PSMD9 PSMD4 PSMD8
GSE21927_GMCSF_IL6_VS_GMCSF_GCSF_TREATED_BONE_MARROW_DN	1.11e-13	5.9e-12	0.954542	-0.480126	-2.18717	198		H2AFZ SMC4 SMC2 ATF4 YWHAE HMGB3 XRCC6 LSM3 LSM4 CYC1 MRPL57 COX8A PSMC3 SPC25 MIF HSPA8 ATAD2 LSM2 RPP30 CTNNAL1 YBX1 NDUFS6 NUDC LSM5 PDIA4 PSAT1 OAS3 NDUFB6 USP18 RFC5 MRPS14 HIRIP3 SLC25A11 KIFC1 HNRNPR NASP PRIM1 ITGB3BP UQCRQ FKBP11 C3orf52 KIF4A HDDC2 CIT METAP2 FANCL SRSF2 EMG1 KIF18B LMNB1 HACD3 PPP6C VBP1 MRPL34 IER3IP1 RAD23A CYREN INPP4B PRPF19 NCAPD3 DBF4 SRR SRBD1 PSMB10 NUP88 SS18L…
KAECH_DAY8_EFF_VS_DAY15_EFF_CD8_TCELL_UP	1.14e-12	5.16e-11	0.91012	-0.470971	-2.18128	194		TXN PCLAF LDHA TYMS HMGB2 RNASEH2B TUBB NDUFB9 PSMB6 RPL13A PRDX1 CDKN2C CKS1B ASF1B NUSAP1 MKI67 RRM2 PSMA2 FDPS RPSA TOP2A CDK1 GLRX RRM1 CDC45 CCNB2 BIRC5 KIF22 CDCA5 TCF19 DDT PHB2 PRELID1 ACOT7 ERGIC3 MCM5 NDUFB6 USP18 EIF3D CDC20 NDUFA8 LIG1 DLGAP5 NCAPH WDR1 KIF11 F2RL3 RACGAP1 KIF4A PSMA5 PRC1 STMN1 CDC25C LMNB1 BANF1 PPIB ATP5PF NDUFV2 SPDL1 MNS1 PRIM2 NUDT21 GZMB RPN1 SSNA1 ISYNA1 MED28…
GSE13547_2H_VS_12_H_ANTI_IGM_STIM_ZFX_KO_BCELL_DN	3.2e-12	1.3e-10	0.898671	-0.48908	-2.1812	171		TPI1 SEC61B CENPH SMC2 CKS2 HMGB3 MKI67 RRM2 AURKB ITGA1 GLRX TPX2 RRM1 CENPF SNU13 CCNB2 BIRC5 MIF PAICS PRELID1 YBX1 LEF1 MELK TMPO KIF15 CDCA3 SGO2 MCM10 RAD51AP1 KNL1 CENPE CDC6 HELLS NCAPG2 HMMR MT2A DEPDC1B ARHGAP11A NEK2 KIF11 GMPS TUBG1 RACGAP1 PLK4 HPF1 NSD2 AHCY CENPS MTFR2 MPP6 GINS1 ORC1 ARL6IP4 CDC25C PA2G4 BANF1 EXO1 RPS25 SYCE2 SAE1 HMGN2 GZMB SPAG5
MUELLER_PLURINET	5.25e-16	3.71e-14	1.02767	-0.44971	-2.18028	284		PHGDH HMGA1 NPM1 RPA3 SNRPB CKS2 PCNA SNRPN FEN1 CKS1B LSM3 LSM4 GMNN DHFR AURKB TK1 SNRPD1 CDK1 TPX2 CDC45 CCNB2 MCM3 BIRC5 HSPA8 NME1 HPRT1 MCM6 CCNA2 LCK POLD2 HMGB1 GADD45A LSM5 MYBL2 CHEK1 SNRPE TP53 HAUS1 MCM5 TMPO SNRPF MCM10 RFC5 SUMO1 DSCC1 RAD54L CENPE LSM6 HMMR MUTYH POLD1 MSH6 RFC4 FAM136A EXOSC8 POLR1D ITGB3BP SRSF3 FKBP3 RPA1 TRIP13 HNRNPK MSH2 ORC6 EXOSC3 POP7 PFN1 MTHFD1 GMPS FBL …
GNF2_DEK	1.97e-06	2.27e-05	0.627257	-0.562332	-2.17736	57		DUT DEK SMC4 ANP32B SERBP1 HMGB2 USP1 SNRPD1 HMGB1 MCM5 HNRNPR HSPB11 EIF3A EXOSC8 SRSF3 RPA1 SUMO2 VRK1 SRSF2 RBMX PTBP1 SLBP HNRNPM VBP1 HAT1
REACTOME_RESOLUTION_OF_ABASIC_SITES_AP_SITES	3.39e-05	0.000265923	0.557332	-0.600119	-2.1773	38		RPA3 PCNA FEN1 POLD2 RFC5 LIG1 NEIL2 MUTYH POLD1 RFC4 RPA1 RFC3 RFC1 UNG PARP1 POLE4 SMUG1 NTHL1 POLE POLE2 POLE3
MODULE_219	4.62e-05	0.000346059	0.557332	-0.654773	-2.17622	27		TYMS IMPDH2 RRM2 RRM1 DTYMK NME1 PAICS PRPS2 HPRT1 ADA APRT MTHFD1 GMPS AK2 ATP5F1B
GSE17974_CTRL_VS_ACT_IL4_AND_ANTI_IL12_24H_CD4_TCELL_DN	1.67e-13	8.52e-12	0.943632	-0.477595	-2.17564	198		SNRPG PRDX4 CKS2 PRDX1 STOML2 FEN1 CKS1B TMEM106C LSM4 CENPM CCDC34 TK1 TMEM14A MRPL23 TPX2 SCCPDH PSMB2 DTYMK BIRC5 PAICS CCNA2 ASPM PRELID1 ATP1B3 MCM5 MEA1 RAD51AP1 EZH2 HIRIP3 CLPP POLA2 SND1 PRIM1 ACTL6A CKLF NAA38 POLR2F TEDC2 RUVBL2 VPS25 MTHFD1 PHF19 VRK1 CENPS CHAF1B LMNB1 RNASEH2A NLE1 GPANK1 PSMG1 ZWILCH WDHD1 LRRC42 WRAP53 SNRNP25 CBR4 DNPH1 PSMB10 NUP88 C20orf27 QDPR SRPK1 TXNDC17 PO…
MORF_GMPS	3.76e-06	3.98e-05	0.627257	-0.568904	-2.17502	53		H2AFZ PCLAF ATP5PO CCT8 MTDH LSM4 TUFM ATP5MC3 NDUFV1 VDAC1 BUB3 GMPS CSNK2B UQCRC1 HDDC2 DARS PARK7 NDUFV2 VBP1 SMC3 RAD23A NDUFS8 SNRPA NDUFS3 PPM1G SF3B2 SDHB NUP205 CDK4 VDAC2
GSE36826_WT_VS_IL1R_KO_SKIN_STAPH_AUREUS_INF_UP	5.27e-12	2.08e-10	0.887075	-0.471644	-2.17466	191		PSMB7 ZWINT DONSON TUBB RAN DNAJC9 PSMB6 RPA3 RANBP1 CKS2 ILF2 TBCD NUSAP1 CCT4 MKI67 PGAM1 TK1 CLTA UBE2C P4HB TPX2 DDX39A RRM1 CDC45 CCNB2 NDC80 SEPT8 PAICS ARF1 NCAPG CTNNAL1 RRP7A ACOT7 MCM5 COX6A1 TMPO CDCA3 MRPS14 FANCI HJURP NCAPG2 MAPKAPK3 PRIM1 RFC4 UQCRQ FH FBXO5 PSME2 KIF20A MCUB TUBG1 MYO1B RACGAP1 KIF4A CCNB1 ATIC EMC6 ATP5F1B COX5A PARP1 CEP55 VBP1 CAPN2 EXOG
GSE12366_GC_VS_NAIVE_BCELL_UP	2.27e-12	9.52e-11	0.898671	-0.483568	-2.17323	177		H2AFZ ANP32B SEC61B GAPDH TYMS SMC2 GCSAM CALM2 CDCA7 MND1 YWHAE PCNA NDUFA12 ASF1B UHRF1 TMEM106C DHFR CENPM UBE2C OAZ1 HMGN3 CCNB2 MCM3 H2AFX KIF22 CDCA5 MYH10 CHEK1 SYNE2 CCDC167 RAD54L CENPE HELLS NCAPG2 SRP9 RFC4 RPA1 NAA38 PLK1 FBXO5 PHF19 KIF4A MCM4 DTL VRK1 GMCL1 BUB1B RBM17 CDCA4 NSD2 PRDX3 ASB13 HES6 GINS1 SLBP NCAPD3 SMARCB1 POU2AF1 LIMS1 ANAPC15 CEP152 AAMP GINS3 RAPGEF5 CKAP5 ESPL1 E…
KEGG_ONE_CARBON_POOL_BY_FOLATE	0.000299753	0.0016789	0.498493	-0.730184	-2.17154	16		TYMS DHFR SHMT1 MTHFD1 MTHFD2 MTHFD2L ATIC MTHFS SHMT2
CHICAS_RB1_TARGETS_SENESCENT	1.41e-18	1.34e-16	1.11466	-0.40124	-2.17152	453		NAP1L1 DUT DEK PCLAF ANP32B PTP4A2 AKAP12 NUCB2 TYMS PHGDH DONSON MCM7 RPA3 HADH RANBP1 CDCA7 SNRPB PCNA UBE2T CENPU WDR34 FEN1 IDH2 UHRF1 NUSAP1 RRM2 WDR54 USP1 TMEM106C GMNN DHFR NUCKS1 THRAP3 RRM1 GINS2 MCM3 ERAP2 MYH10 PAXIP1-AS1 PAICS CENPK PRPS2 ATAD2 HPRT1 MCM6 TSPAN5 GJB2 FANCG CYB5A AKR7A2 ACOT7 BTN3A2 ENOSF1 HAUS1 ARL6IP6 MCM5 MEA1 MELK TMPO OXCT1 CLGN EZH2 FANCI CDC6 NASP HELLS NCAPG2 …
RPS14_DN.V1_DN	9.95e-11	3.11e-09	0.839089	-0.483213	-2.17138	152		HMGN5 SLC29A1 MKI67 TK1 TMSB15A GINS2 CCNB2 PBK MYH10 ATAD2 MYBL2 PSAT1 MCM5 KIF15 CDCA3 MCM10 CDC20 SHMT1 DLGAP5 CENPE CDC6 POLD1 MRPS2 NCAPH TRIP13 MSH2 PLK1 ARHGAP11A FBXO5 DEPDC1 KIF20A TUBG1 PRC1 BAG3 CNN3 ORC1 EXO1 NLE1 KIF2C ECT2 ZWILCH INCENP GEMIN4 BAG2 SRR SRD5A3 MACROD1 THEM6 E2F8 MRPL12 MIPEP ESPL1 SUV39H2 ERCC6L RAP1GAP BYSL TLX2 NDC1 SLC43A1 DOCK9 EPCAM GPATCH4 GCDH
MODULE_149	2.07e-05	0.000174701	0.57561	-0.608345	-2.17088	36		EEF2 EEF1D HSPB1 EIF3E EIF3H EEF1B2 EIF3I EIF4H EIF3D EIF3F EIF5A SRP9 UQCRFS1 PABPC1 EEF1A1 EIF6 UQCRC2 UQCRC1 SEC11A
GSE21927_SPLEEN_C57BL6_VS_EL4_TUMOR_BALBC_MONOCYTES_DN	1.37e-13	7.16e-12	0.943632	-0.470794	-2.16953	197		SMC4 SEC61B PHGDH SERBP1 HMGA1 MCM7 HMGB3 STOML2 XRCC6 LSM4 RPSA CLTA COX8A ERH MIF HSPA8 ATAD2 POLD2 RPP30 CTNNAL1 YBX1 NUDC PDIA4 SNRPE PSAT1 NDUFB6 SNRPF KIF15 MRPS14 UBE2L3 SLC25A11 NASP UQCRH MAPKAPK3 PRIM1 NHP2 MRPS2 EIF3A ITGB3BP UQCRQ ORC6 FKBP4 PSME2 TUBG1 MCM4 MYL6B HPF1 MTHFD2L CIT FANCL EMG1 SLBP SKA1 PSMG1 NSMCE4A MRPL34 ZWILCH POLDIP2 PRPF19 HILPDA POLR2H PPM1G POLR2E ATG101 PDAP1 N…
MORF_EI24	9e-11	2.84e-09	0.839089	-0.493926	-2.16822	141		H2AFZ SOD1 ZWINT SSRP1 GTF2A2 MDH1 PRDX4 ATP5PO TMEM106C LSM4 SSBP1 SERP1 TUFM PSMB2 ESD ATP5MC3 PRPS2 LSM2 AKR7A2 NUDC SDHA EIF2S2 MRPS18B CCT5 NDUFV1 RFC4 ACTL6A VDAC1 BUB1 TRIP13 CCT3 FH BUB3 RUVBL2 CSNK2B CCNB1 NDUFC1 HAX1 HDDC2 PRDX3 TMED9 CALM3 ATP5PF VBP1 HAT1 RAD23A SNRPA PPM1G
GSE7568_IL4_VS_IL4_AND_DEXAMETHASONE_TREATED_MACROPHAGE_UP	6.58e-12	2.5e-10	0.887075	-0.47923	-2.16806	182		DEK MAD2L1 CKS2 SWI5 CDKN2C SIVA1 UBE2T UHRF1 GMNN NUCKS1 CCDC34 TK1 SGO1 ATP5F1A CDCA5 LSM2 YBX1 LRR1 EIF2S2 PSAT1 RPS2 POC1A DSCC1 LIG1 QARS POLA2 BARD1 PCBP1 NCAPG2 MME DSN1 PABPC1 BUB1 GINS4 WDR1 ORC6 NEK2 TIMELESS DEPDC1 RACGAP1 CXCR4 PPIA UQCRC1 PLK4 DPY30 HPF1 FAM111A CIT COX5A CALM3 HAUS8 CHEK2 PSMA6 PSMG1 SPDL1 MNS1 BLMH NDUFS8 PPP4C WDHD1 DNPH1 PSMC3IP RBBP7 CLDND1 ZBTB8OS GINS3 NDUFA2 …
REACTOME_RESOLUTION_OF_AP_SITES_VIA_THE_MULTIPLE_NUCLEOTIDE_PATCH_REPLACEMENT_PATHWAY	0.000128421	0.000821805	0.518848	-0.661167	-2.16593	25		RPA3 PCNA FEN1 POLD2 RFC5 LIG1 POLD1 RFC4 RPA1 RFC3 RFC1 PARP1 POLE4 POLE POLE2 POLE3
GSE2770_UNTREATED_VS_IL4_TREATED_ACT_CD4_TCELL_48H_DN	2.01e-12	8.58e-11	0.898671	-0.471882	-2.16368	192		ANP32B HMGN5 GTF2A2 MND1 PRDX4 CKS2 CDKN2C UBE2T RCC1 DHFR CENPM CCDC34 CDC25B SCCPDH CDC45 CENPF GINS2 H2AFX PRPS2 OPTN CENPN SMCO4 MYBL2 MRPS14 KNL1 NDUFA8 PLPP5 ARHGAP29 SLC25A11 FOXM1 DSN1 KIF20B THOC7 CFAP36 CDKN2A NEK2 SLC25A6 MCUB TTK TUBG1 PKP4 OIP5 MIS18A CIP2A BUB1B CKAP2 HES6 GINS1 PIMREG PIH1D1 PA2G4 ATP5PF NSMCE4A CHTF18 SAE1 DERL3 RECQL4 TRAIP DBF4 BAG2 PPP1R8 LAGE3 DAB2IP TICRR NOA…
GO_TRANSLATIONAL_ELONGATION	1.3e-09	3.22e-08	0.788187	-0.497127	-2.16223	130		EEF2 EEF1D RACK1 EEF1B2 MRPL57 MRPL23 MRPL51 TUFM MRPL14 MRPS34 RPLP2 MRPS18B MRPS14 EIF5A SRP9 MRPS2 EEF1A1 MRPS26 MRPL37 MRPL11 AURKAIP1 MRPL9 TSFM MRPL50 MRPL34 MRPL19 MRPL13 MRPS25 MRPS6 MRPL24 MRPL32 MRPL36 GADD45GIP1 MRPL12 MRPL16 MRPS28 EIF4A3 EIF5AL1 MRPL39 MRPL21 MRPS22 AARS TRNAU1AP MRPL55 MRPL27 MRPL58 OXA1L MRPL42 MRPL15 MRPL45 MRPL43 MRPL40 MRPL3 MRPS7 EEF1G MRPS11 MRPS15 MRPL53 MRPL…
FOURNIER_ACINAR_DEVELOPMENT_LATE_DN	0.00015728	0.000980195	0.518848	-0.686998	-2.15984	20		CKS2 RRM2 CDKN3 ASPM NCAPG FOXM1 TRIP13 ACTN1 TUBG1 VRK1 AURKA CEP55 ZWILCH
GO_SM_LIKE_PROTEIN_FAMILY_COMPLEX	5.08e-07	6.94e-06	0.659444	-0.524973	-2.15824	75		SNRPG SNRPB SNRPN LSM3 LSM4 SNRPD1 CLNS1A SNU13 LSM2 LSM5 SNRPE SNRPF LSM6 SF3B5 SNRPD3 LUC7L3 LUC7L2 SNRPD2 SNRNP70 SNRPA PHF5A GEMIN6 GEMIN4 CD2BP2 PPIH GEMIN8 SF3B2 SNRNP40 LSM8
GSE3982_EFF_MEMORY_CD4_TCELL_VS_TH2_DN	7.27e-13	3.37e-11	0.921426	-0.477474	-2.15748	188		H2AFZ TYMS C1QBP SOD1 ENO1 TUBB RAN TKT H1F0 CKS2 CKS1B RRM2 PSMA2 LSM4 CYC1 TOP2A CLNS1A CDK1 THRAP3 RRM1 TRMT112 GINS2 CDKN3 MYH10 PRPS2 CCNA2 RRP7A ACOT7 PDIA4 SNRPE TP53 MCM5 CENPA KIF15 RAD54L NCAPG2 PRIM1 UQCRFS1 POLD1 KIF20B ORC6 PLK1 FH TIMELESS NFU1 CDC42BPA LAMTOR2 OIP5 NDUFC1 MRPL11 NUP37 KDELR2 PRDX3 UNG LUC7L2 KIF14 CDC25C FADS1 PA2G4 RNASEH2A GNA15 HNRNPM VBP1 SPDL1 RPL26L1 BAG2 GSP…
GO_REGULATION_OF_CELL_CYCLE_G2_M_PHASE_TRANSITION	1.73e-13	8.77e-12	0.943632	-0.476146	-2.15439	202		CDK5RAP3 PSMB7 DONSON NPM1 RNASEH2B NOP53 TUBB PSMB6 YWHAE PSMA2 AURKB CDC25B CDK1 TPX2 PSMC3 CENPF PSMB2 GTSE1 CLSPN NINL CHEK1 TP53 HAUS1 CEP41 CDC6 BRCA1 HMMR PSME1 MSH6 PLK1 NEK2 CDK2 RAD51C FBXO5 PSME2 PSMC5 TUBG1 FHL1 TUBB4B CCNB1 DCTN3 PSMA5 CDK5RAP2 DTL PLK4 HSP90AA1 CEP78 AURKA ORC1 KIF14 CDC25C HAUS8 PSMA6 PCM1 NAE1 RECQL4 SSNA1 PSMF1 CDC7 HAUS4 BABAM1 PSMB10 ATAD5 MTA3 PSMA1 CEP152 TIC…
MODULE_414	0.000371022	0.00199828	0.498493	-0.724017	-2.1532	16		ANXA1 ANXA5 ATP5PO ATP5F1A ATP5MC3 ATP5F1D ATP5MC1 ATP5MC2 PEBP1 ATP5F1B
GSE17974_0.5H_VS_72H_IL4_AND_ANTI_IL12_ACT_CD4_TCELL_DN	1.23e-12	5.54e-11	0.91012	-0.482923	-2.15056	185		CD99 LDHA HMGA1 ENO1 TUBB RAN SLC29A1 RPA3 HMGB3 UHRF1 MRPL51 PSMB2 METTL9 LSM2 RMI2 SKA3 SHMT1 KIFC1 FOXM1 DIAPH3 MSH6 ACAT2 NCAPH ELP5 NAA38 INPP1 RAD51C RDX CACNB3 MYO1B CCNB1 PSMA5 FBXO4 SURF4 STMN1 NSD2 PRDX3 RCCD1 UNG SQOR PIMREG CCNG1 ISCA2 RNASEH2A FANCA PAFAH1B3 GPANK1 TRAIP NCAPD3 GEMIN6 RABEPK EMC9 NUDT2 HAUS4 NUP107 EME1 CTDSPL PPIL3 MRPL12 POLQ GLE1 BDH1 AK3 MECR KEAP1 KCNK5 PAM ZNF6…
GSE42724_NAIVE_VS_B1_BCELL_DN	2.18e-12	9.22e-11	0.898671	-0.476294	-2.15021	181		RPS17 RPL7 SEC61B RPL7A RPL8 RPL4 RPS3 RPL26 RPL3 RPL15 RPS7 IMPDH2 EIF3L NOP53 RPS6 RPL13A RACK1 RPL5 RPL29 OSTC EEF1B2 RPSA FAM173A ATP5F1A MRPS34 POLD2 GYPC MAP1A RPL13 RPS2 MEA1 CCDC167 UQCRH SND1 ACTR1B GGCT MRPS2 HIGD2A FH SLC25A6 FBL NDUFB10 DMAC1 SNRPD2 ARL6IP4 AURKAIP1 ATP5PF MTFP1 HACD3 NDUFS3 RPL22 MRPL24 SUCLG1 RABEPK MRPL36 C20orf27 LAGE3 TTC19 ATP5PB MRPL12 EXOSC2
GO_TELOMERE_MAINTENANCE_VIA_SEMI_CONSERVATIVE_REPLICATION	6.46e-05	0.000457884	0.538434	-0.646943	-2.1502	27		RPA3 PCNA FEN1 POLD2 RFC5 POLA2 PRIM1 POLD1 RFC4 RPA1 RFC3 RFC1 PRIM2 TERF1 POLE4 POLE POLE2 POLE3 ACD POLA1
MODULE_397	1.51e-08	3.01e-07	0.733762	-0.502639	-2.14986	105		DONSON SMC2 WDR34 ASF1B GMNN CDC25B TPX2 PTTG1 CDC45 CENPF H2AFX CDCA5 NDC80 MYBL2 NUF2 CDC20 CENPE FOXM1 TRAP1 NCAPH MRPS26 ABI2 TRIP13 PLK1 ARHGAP11A KIF11 CACNB3 PLK4 BUB1B AURKA ORC1 DDX11 SNRPA EFNA1 TRIP6 SRPK1 ILF3 NUP205 ACD SALL2 OGDHL BYSL GPSM2 DVL2 SLF1 DLEU2
GO_FOUR_WAY_JUNCTION_DNA_BINDING	0.00040456	0.00214103	0.498493	-0.721376	-2.14535	16		HMGB2 HMGB3 HMGB1 XRCC2 MSH6 MSH2 RAD51C
GO_UBIQUITIN_PROTEIN_TRANSFERASE_REGULATOR_ACTIVITY	0.000408752	0.00215667	0.498493	-0.721058	-2.1444	16		RPS7 RPL23 RPL5 CDC20 UBE2L3 TRIB2 FBXO5 RPL11
GO_REGULATION_OF_DNA_DEPENDENT_DNA_REPLICATION	1.14e-05	0.000104888	0.593325	-0.568959	-2.14432	49		DONSON FGFR1 STOML2 GMNN RFC5 DSCC1 BRCA2 MSH6 RFC4 SMC1A CDK2 FBXO5 TIMELESS RFC3 SLFN11 CHEK2 SMC3 CHTF18 TERF1 CDC7 E2F7 TICRR E2F8
GO_POLYSOMAL_RIBOSOME	0.000206302	0.00123061	0.518848	-0.643805	-2.14408	28		RPL10A RPL31 RPL7A RPL8 EEF2 RPL36A RPL24 RPL18 EIF3H RPL41 RPL18A RPL32 RPL36 RPS26
LEE_LIVER_CANCER_MYC_UP	1.08e-05	9.99e-05	0.593325	-0.588221	-2.14318	42		RPL12 RPL13A RACK1 NUSAP1 CDK1 MCM6 RPLP2 RPL28 RPS16 RPL36 SLC1A4 CDCA3 APRT KIF20A TPR RPS14 FDFT1
GSE3982_BASOPHIL_VS_TH2_DN	1.74e-11	6.2e-10	0.863415	-0.475243	-2.14209	173		EEF2 SERBP1 SH2D1A ENO1 RPA3 CKS2 NUSAP1 MRPL57 RRM1 PXMP2 HNRNPF PSMB2 LCK RRP7A SNRPE TP53 DPP4 NDUFA8 HIRIP3 EIF5A LSM6 SEC14L2 TTF1 ITGB3BP ACTL6A MSH2 ORC6 MTHFD1 MRPL11 DOHH NUP37 CKAP2 AURKA SLC41A3 LUC7L2 OLA1 BANF1 PARK7 HACD3 VBP1 INPP4B SPAG5 LRRC42 GEMIN4 POLR2E TIAM1 TTF2 CSE1L ZAP70 QDPR ILF3 SIGMAR1 ESPL1 WDR18 SDHC MRPL39 CENPQ ENDOD1
GO_MITOCHONDRIAL_TRANSLATION	4.27e-10	1.18e-08	0.814036	-0.491783	-2.14194	135		C1QBP MRPL57 MRPL23 MRPL51 TUFM MRPL14 MRPS34 MRPS18B MRPS14 MRPS2 MRPS26 MRPL37 MRPL11 AURKAIP1 MRPL9 TSFM MRPL50 MRPL34 MRPL19 MRPL13 MRPS25 MRPS6 MRPL24 MRPL32 SHMT2 MRPL36 NDUFA7 GADD45GIP1 TRUB2 MTIF2 NOA1 MRPL12 MRPL16 MRPS28 COA3 MRPL39 MRPL21 MRRF MRPS22 MRPL55 MRPL27 MALSU1 MRPL58 OXA1L MRPL42 MRPL15 MRPL45 MRPL43 MRPL40 MRPL3 MRPS7 MRPS11 MRPS15 MRPL53
REACTOME_BBSOME_MEDIATED_CARGO_TARGETING_TO_CILIUM	0.000244634	0.00141763	0.498493	-0.666344	-2.14046	22		CCT8 CCT4 CCT5 CCT3 CCT2 RAB3IP LZTFL1 TTC8
GSE12845_IGD_POS_BLOOD_VS_PRE_GC_TONSIL_BCELL_DN	4.96e-12	1.96e-10	0.887075	-0.462115	-2.14026	194		ANP32B PHGDH HMGA1 SMC2 MCM7 MAD2L1 YWHAE FEN1 MKI67 FABP5 DHFR PGAM1 AURKB CLTA UBE2C PTTG1 CDC45 GINS2 CCNB2 CDKN3 SPC25 H2AFX PBK HSPA8 NME1 ADA ASPM NCAPG CTNNAL1 HMGB1 MELK SLC1A4 KIF15 MCM10 CDC20 RAD51AP1 EZH2 FANCI RAD54L DLGAP5 CENPE CDC6 FOXM1 BRCA2 NCAPG2 CCT5 POLD1 DNMT1 BID MME TRIP13 DEPDC1 KIF20A KIF11 TUBG1 RACGAP1 KIF4A CCNB1 PPIA MTHFD2 ENO2 DTL MANF SNTB2 METAP2 RPLP0 FANCL ORC…
GSE1460_INTRATHYMIC_T_PROGENITOR_VS_NAIVE_CD4_TCELL_ADULT_BLOOD_UP	2.96e-12	1.21e-10	0.898671	-0.461506	-2.13974	196		PSAP SMC4 LDHA TSPAN7 ZWINT DONSON RNASEH2B MAD2L1 CKS2 FEN1 MKI67 PSMA2 CENPM UBE2C SCCPDH RRM1 PXMP2 CDKN3 PBK YWHAQ MCM6 CCNA2 CTNNAL1 CENPN CHEK1 SLC1A4 CDC20 FANCI CDC6 HELLS FOXM1 CCT5 PELI2 NHP2 MSH6 BID DNAJB6 BUB1 ZNF22 ORC6 NEK2 RAD51C POP7 FBXO5 CHCHD3 ASRGL1 CSNK2B TUBB4B OIP5 MCM4 STAG3 ATIC CKAP2 PRDX3 CENPS AURKA CHAF1B FANCL PIMREG RBMX KIF18B PA2G4 CHAF1A GNA15 ECT2 ZWILCH WDHD1 …
GO_MISMATCH_REPAIR	8.56e-05	0.000582748	0.538434	-0.624737	-2.13782	31		RPA3 PCNA POLD2 HMGB1 LIG1 MUTYH POLD1 MSH6 RPA1 MSH2 RNASEH2A EXO1
GSE14415_ACT_VS_CTRL_NATURAL_TREG_UP	5.75e-11	1.87e-09	0.851339	-0.479117	-2.13748	167		BEX3 LDHA C1QBP EEF1D RPA3 RANBP1 CKS2 SIVA1 ASF1B RRM2 LSM3 PGAM1 CDK1 MDH2 SGO1 PSMB2 BIRC5 PBK NME1 LSM2 MRPS18B CDCA3 RFC5 CDC20 HIRIP3 PCBP1 TRIR MXD3 MED30 LYAR NHP2 POLD1 ACAT2 SFXN1 ORC6 FBXO5 RNPS1 BUB3 TUBB4B NUP37 CENPS POLR3K AURKA GINS1 MRPS25 GEMIN6 DNPH1 RBBP7 ISOC1 PSMG2 PCNP RPAIN KYAT3 FADD LSM7 CDK4 CHID1 POLE2
GSE45837_WT_VS_GFI1_KO_PDC_DN	7.71e-11	2.46e-09	0.839089	-0.453777	-2.13696	195		CCT7 MZT2A EEF2 SOD1 RPS7 RAN PSMB6 HSPB1 ATP5PO STOML2 XRCC6 COX8A MRPL23 HNRNPF EIF3I MRPS34 NME1 DDT PHB2 SRPK2 NDUFS6 LMAN2 MCM5 SNRPF EIF3F PFKP VOPP1 ATP5MC1 UQCRH CASP4 NDUFB11 ATP5MC2 UQCRQ MZT2B RBCK1 PIN1 NDUFB8 POLR2F SLC25A6 MTHFD1 PSMC5 LAMTOR2 RANGRF TBCA AHCY NDUFS7 SNRPD2 ARL6IP4 EBNA1BP2 COX5A COPS6 SAE1 HMGN2 BST2 GMFG SNRNP25 DYNLRB1 SHMT2 CD2BP2 DNPH1 NFATC1 NDUFA7 AAMP NDUFA2…
KAUFFMANN_DNA_REPAIR_GENES	5.81e-12	2.25e-10	0.887075	-0.446799	-2.13644	220		DUT SMC4 HMGB2 SMC2 SSRP1 RPA3 MAD2L1 PCNA MAD2L2 FEN1 XRCC6 RRM2 TOP2A RRM1 PTTG1 H2AFX MGMT POLD2 FANCG HMGB1 GADD45A CHEK1 TP53 XRCC2 RFC5 SUMO1 RAD51AP1 LIG1 UBE2L3 RAD54L NEIL2 POLA2 BRCA1 BRCA2 MUTYH POLD1 MSH6 RFC4 DDB2 RPA1 MSH2 SMC1A RAD51C RUVBL2 RFC3 RFC1 UNG FANCD2 CHAF1B FANCL FANCA MAD1L1 CHAF1A PARP1 EXO1 CHEK2 SMC3 RECQL4 RAD23A TERF1 CIB1 EME1 UBE2V2 RBBP8 POLE4 SMUG1 NTHL1 POLQ …
KEGG_CELL_CYCLE	6.38e-09	1.39e-07	0.761461	-0.48687	-2.13552	119		MCM7 MAD2L1 YWHAE PCNA CDKN2C MAD2L2 CDC25B CDK1 ANAPC11 CCND3 PTTG1 CDC45 CCNB2 MCM3 YWHAQ MCM6 CCNA2 CDK6 CDC26 GADD45A CHEK1 TP53 MCM5 CDC20 CDC6 PKMYT1 BUB1 CDKN2A ORC6 PLK1 SMC1A CDK2 BUB3 TTK CCNB1 E2F2 MCM4 BUB1B ORC1 CDC25C MAD1L1 CHEK2 SMC3 DBF4 CDC7 CCNE2 SKP2
GO_TELOMERASE_RNA_LOCALIZATION	0.000652888	0.00317914	0.477271	-0.678035	-2.13463	19		CCT7 CCT8 CCT4 CCT5 NHP2 CCT3 RUVBL2 CCT2 WRAP53 RUVBL1 CCT6A DKC1
GSE17974_0H_VS_24H_IN_VITRO_ACT_CD4_TCELL_DN	1.65e-12	7.26e-11	0.91012	-0.472384	-2.13448	188		SLC29A1 PRDX4 CKS2 CKS1B RCC1 TMEM106C FABP5 CENPM UBE2C TPX2 DTYMK CDKN3 BIRC5 H2AFX CDCA5 TCF19 CCNA2 NCAPG RMI2 LRRCC1 LRR1 SMCO4 MYBL2 CHEK1 MELK RAD54L POLA2 CDK2AP2 LYAR ELP5 TRIP13 POLR2F EXOSC3 PHF19 C3orf52 PRC1 CENPS POLR3K AURKA CHAF1B FAR2 SLC38A5 RNASEH2A CHAC2 EXO1 ID3 ZWILCH GEMIN6 SNRNP25 EMC9 DNPH1 CMSS1 PDAP1 TMEM165 JPH1 GINS3 RBBP8 MRPL12 EXOSC2 STAP2 BDH1 COA7 PRMT1 AUNIP ANX…
GSE29164_CD8_TCELL_VS_CD8_TCELL_AND_IL12_TREATED_MELANOMA_DAY7_DN	2.9e-10	8.31e-09	0.814036	-0.485988	-2.13337	141		PCLAF SEC61B LDHA TYMS MZB1 ZWINT XBP1 PRDX4 OSTC RRM2 TK1 SSR2 RCBTB2 SPCS1 PTTG1 CDCA5 NME1 ADA ERP44 MYBL2 PDIA4 EIF2S2 TRAM1 PSAT1 SSR3 SLC1A4 CENPE HJURP MYDGF IFI27L1 SFXN1 TRIP13 FKBP11 ALG5 PHF19 OIP5 SLC44A1 PSMA5 AK2 KDELR2 MANF NOL7 TMEM258 LRRC59 CHAC2 SSR4 ABRACL RPN1
DAIRKEE_CANCER_PRONE_RESPONSE_BPA_E2	2.53e-08	4.77e-07	0.733762	-0.500016	-2.13292	102		TXN ANP32B PTP4A2 GAPDH RPL4 EEF1D HMGB2 HMGA1 RPL15 MCM7 TKT RPS6 ATF4 RPL29 RRM2 COX8A DDX39A PRDX6 PSMB2 ATP5MC3 POLD2 RPL36 RFC5 BARD1 PKMYT1 UQCRH MAPKAPK3 EIF3A SRSF3 SLC25A6 FBL EBNA1BP2 CHAF1A PSMA6 VBP1 HMGN2 IGF1R MX2 NDUFS3 POLR2H
SGCGSSAAA_E2F1DP2_01	3.1e-10	8.8e-09	0.814036	-0.474614	-2.13267	155		H2AFZ PCLAF HMGA1 MCM7 DNAJC9 RANBP1 CDCA7 PCNA RRM2 RPS20 GMNN SNRPD1 MCM3 MYH10 ATAD2 MCM6 CLSPN FANCG RMI2 CDC6 HNRNPR PKMYT1 NASP MXD3 POLD1 DNMT1 FKBP5 MSH2 H2AFV SMC1A FBXO5 MCM4 AK2 LUC7L3 UNG SMC3 ID3 SMAD6 PHF5A HMGXB4 ATAD5 PTMA E2F8 GINS3 ILF3 POLE4 SUV39H1 C19orf57 NABP2 MCM2 HIRA POLE2 PODN EED POLA1 PAQR4 SRSF1 NCL VCAN SMC6 FANCC KBTBD6 WDR62 CDC25A DCK NUP62 TRMT2A JADE2
GO_SISTER_CHROMATID_SEGREGATION	5.37e-12	2.11e-10	0.887075	-0.484433	-2.13204	169		SMC4 ZWINT SMC2 RAN MAD2L1 MAD2L2 FEN1 NUSAP1 AURKB TOP2A ANAPC11 SGO1 PTTG1 CENPF KIF22 CDCA5 NDC80 CDC26 PHB2 NCAPG RMI2 CDCA8 NUF2 SGO2 CDC20 DSCC1 DLGAP5 CENPE CDC6 KIFC1 DSN1 ESCO2 NCAPH BUB1 TRIP13 PLK1 NEK2 SMC1A RAD51C FBXO5 BUB3 TTK NCAPH2 TUBG1 RACGAP1 KIF4A CCNB1 PRC1 CDK5RAP2 STAG3 BUB1B KIF14 PSRC1 DDX11 KIF18B MAD1L1 SPDL1 SMC3 KIF2C TPR SMC5 INCENP SPAG5 NCAPD3
GSE24634_TREG_VS_TCONV_POST_DAY3_IL4_CONVERSION_UP	7.19e-12	2.72e-10	0.887075	-0.459504	-2.12817	194		CCT7 TPI1 GAPDH C1QBP ENO1 ILF2 CKS1B MKI67 TMEM106C LSM4 TMEM14A MRPL23 DDX39A RRM1 CDC45 CENPF DTYMK EIF3I POLD2 MYBL2 CDCA8 TMPO CENPA MCM10 LIG1 CLPP BARD1 NCAPG2 FAM136A FIBP PLK1 POP7 BUB3 NCAPH2 SNRPD3 RACGAP1 TUBB4B C3orf52 NUP37 DTL CCT2 VRK1 ATIC POLR3K NOL7 GINS1 PTBP1 RNASEH2A EXO1 TSFM HNRNPM SPDL1 BLMH SFMBT1 NCAPD3 DBF4 MRPL24 BAG2 NUP93 REXO2 IFT57 GINS3 UFD1 SS18L2 BORA NTHL1 MT1…
MODY_HIPPOCAMPUS_NEONATAL	0.000186998	0.00112799	0.518848	-0.672956	-2.12697	21		CCT7 TUBB UBE2E3 CCT8 CCT4 TUBA1B FABP5 FDPS CCT5 CDH2 TBCA
SCIBETTA_KDM5B_TARGETS_DN	1.72e-06	2.02e-05	0.643552	-0.522896	-2.12691	69		SNRPG TUBB FABP5 TMEM14A TOP2A SNRPD1 CDK1 HACD1 PBK NDC80 CYB5A CDCA3 DLGAP5 BRCA1 HMMR NCAPH FBXO5 BUB3 TTK INSIG1 MT1X FHL1 OIP5 CCNB1 ITGB1BP1 BUB1B AURKA MT1F KIF2C ECT2 SMC5 IPP SKP2 PIR DHCR24
GO_DAMAGED_DNA_BINDING	1.13e-06	1.4e-05	0.643552	-0.535594	-2.12567	67		RPS3 HMGB2 RPA3 PCNA FEN1 XRCC6 H2AFX FANCG HMGB1 NEIL2 BRCA1 MUTYH POLD1 MSH6 DDB2 RPA1 MSH2 UNG RECQL4 RAD23A
MORF_XRCC5	1.38e-12	6.11e-11	0.91012	-0.447525	-2.1237	230		DUT H2AFZ CCT7 DEK TYMS PSMB7 SSRP1 DNAJC9 GTF2A2 MDH1 CALM2 HADH ATP5PO ILF2 EIF3H XRCC6 USP1 PPP1CC SLC25A3 SSBP1 RRM1 TUFM EIF3I ESD YWHAQ ATP5MC3 PRPS2 MCM6 JTB PDIA6 LSM2 PHB2 ACP1 AKR7A2 HMGB1 NUDC RPIA SNRPE EIF3D UBE2L3 CLPP POLA2 HNRNPR ATP5MC1 UQCRH NDUFV1 DNMT1 GPAA1 FIBP PIN1 WDR1 H2AFV FH CDK2 SUMO2 RNPS1 BUB3 RUVBL2 PTDSS1 CCT2 HAX1 HDDC2 STMN1 NSD2 SRSF2 SNRNP70 PTBP1 PARK7 CHAF1A …
GO_MATURATION_OF_LSU_RRNA	0.000244811	0.00141811	0.498493	-0.675355	-2.12323	20		RPL7 RPL10A RPL7A RPL35 SNU13 BOP1 NHP2 RSL1D1 LAS1L
MORF_RPA1	1.8e-06	2.1e-05	0.643552	-0.544844	-2.12305	61		DEK SOD1 PSMB6 ILF2 USP1 TMEM106C CLNS1A DDX39A SPCS2 HSPA8 YWHAQ KARS SDHA SUMO1 SHMT1 RFC4 GPAA1 ACTL6A RPA1 MSH2 UNG RBMX HAT1
MODY_HIPPOCAMPUS_PRENATAL	6.44e-05	0.000456786	0.538434	-0.585065	-2.12268	38		RPL8 H1F0 RPL12 CKS2 PCNA LSM4 TOP2A UBE2C RPL23A CCNB2 RPS18 H2AFX EIF2S2 TP53 RPL13 H2AFV
GO_REGULATION_OF_UBIQUITIN_PROTEIN_LIGASE_ACTIVITY	0.000726973	0.00346696	0.477271	-0.673545	-2.1205	19		RPS7 MAD2L1 RPL23 RPL5 MAD2L2 UBE2C CDC20 PLK1 FBXO5 RPL11 BAG2 GORASP1 USP44
LUI_TARGETS_OF_PAX8_PPARG_FUSION	0.000108989	0.000717304	0.538434	-0.608409	-2.11991	32		RAN UBE2E3 RPL17 RPL18 ATP5F1A HSPA8 RPL18A ERGIC3 RPS2 SRSF3 FBL RPL21
GO_INTERSTRAND_CROSS_LINK_REPAIR	9.25e-06	8.73e-05	0.593325	-0.554401	-2.11957	53		RPA3 UBB UBE2T RPS27A USP1 NUCKS1 FANCG RAD51AP1 FANCI MSH6 RPA1 CENPS FANCD2 FANCL FANCA FAAP20 MCM8 EME1 XRCC3 SLX1A FANCB RAD51 FANCC RNF8
GO_THREONINE_TYPE_PEPTIDASE_ACTIVITY	0.000773276	0.00364043	0.477271	-0.672437	-2.11701	19		PSMB7 PSMB6 PSMA2 PSMB2 PSMA5 PSMA6 TASP1 PSMB10 PSMA1 PSMA7 PSMA4 PSMB3
TARTE_PLASMA_CELL_VS_PLASMABLAST_DN	1e-14	6.17e-13	0.986546	-0.421458	-2.11689	306		TXN DUT CCT7 PCLAF TYMS HMGB2 SNRPG TKT MAD2L1 ATP5PO CKS2 PCNA IDH2 CKS1B XRCC6 CCT4 MKI67 RRM2 PSMA2 FABP5 DHFR FDPS CDC25B TOP2A UBE2C MRPL23 CDK1 DDX39A RRM1 PSMB2 DTYMK MCM3 CDKN3 KIF22 NME1 PAICS PRPS2 HPRT1 CCNA2 POLD2 LDHB BOP1 YBX1 ACOT7 ATP1B3 TMPO SNRPF CENPA CDC20 SUMO1 EZH2 PFKP UBE2L3 DLGAP5 CENPE CDC6 KIFC1 NASP UQCRH FOXM1 TRAP1 CCT5 MAPKAPK3 HMMR PRIM1 RFC4 EIF3A SRSF3 VDAC1 RPA1…
GO_DEOXYRIBONUCLEOTIDE_BIOSYNTHETIC_PROCESS	0.000660556	0.00321273	0.477271	-0.72085	-2.11659	15		DUT TYMS RRM2 GUK1 RRM1 DTYMK SHMT1 HDDC2
GSE3982_MEMORY_CD4_TCELL_VS_TH1_DN	4.17e-12	1.67e-10	0.887075	-0.475132	-2.11586	185		TPI1 SMC2 ENO1 GTF2A2 PSMB6 MAD2L1 CKS2 CENPU CKS1B XRCC6 RRM2 RCC1 GMNN CDK1 RRM1 GINS2 PSMB2 H2AFX PBK NDC80 MYH10 MCM6 AKR1B1 ACOT7 CDCA8 MCM5 CDC6 NASP HELLS NCAPG2 NDUFAF3 GGCT NHP2 KIF20B NCAPH VDAC1 BUB1 MSH2 ORC6 RAD51C TIMELESS RDX KIF11 MTHFD1 TTK CSNK2B OIP5 MTHFD2 FAH NUP37 AK2 DTL CCT2 VRK1 AHCY GINS1 PA2G4 RNASEH2A ATP9A LRRC59 VCP NDUFV2 ENY2 MRPL13 RECQL4
MODULE_337	2.45e-06	2.74e-05	0.627257	-0.543258	-2.11579	58		DONSON RRM2 GMNN RRM1 CDC45 CENPF NME1 PRPS2 HPRT1 ARHGAP11A PLK4 ORC1 SNRPA NUP88 SRPK1 ILF3 IFRD2 NUP205 SPEF2 BYSL GPSM2 POLA1 UCK2 DLEU2
GO_SMALL_NUCLEOLAR_RIBONUCLEOPROTEIN_COMPLEX	0.000211766	0.00125771	0.518848	-0.669196	-2.11508	21		SNU13 RPP30 SNRPF LSM6 NHP2 POP7 FBL NOP56 SNRNP40 DKC1
GSE25085_FETAL_LIVER_VS_ADULT_BM_SP4_THYMIC_IMPLANT_DN	1.43e-10	4.33e-09	0.826657	-0.449116	-2.11501	195		HNRNPA1 SMC4 HMGN5 RPL3 EIF3L MDH1 HMGB3 CENPU EIF3H UHRF1 CCT4 LSM4 GMNN NUCKS1 CDC45 GINS2 H2AFX KIF22 PAICS GTSE1 ATAD2 DDT ATP5F1D CHEK1 ERGIC3 CDCA8 MELK RAD51AP1 KNL1 EZH2 CENPE FOXM1 C9orf40 SPC24 KIF20B NCAPH ARHGAP11A KIF20A TTK RPN2 TUBB4B OIP5 MCM4 MIS18A CIP2A PLK4 PARPBP VRK1 AHCY FANCD2 CDC25C CEP55 SYCE2 PRIM2 ECT2 WDHD1 TERF1 PHF5A CD2BP2 NUP107 ATAD5 PIF1 GEMIN8 CCNE2 CENPL BORA …
GO_PROTEASOME_CORE_COMPLEX	0.000791798	0.00370788	0.477271	-0.671438	-2.11386	19		PSMB7 PSMB6 PSMA2 PSMB2 PSMA5 PSMA6 PSMF1 PSMB10 PSMA1 PSMA7 PSMA4 PSMB3
GSE5142_HTERT_TRANSDUCED_VS_CTRL_CD8_TCELL_LATE_PASSAGE_CLONE_UP	7.51e-12	2.82e-10	0.875325	-0.455655	-2.11261	196		TYMS RAN RANBP1 CKS2 NDUFA12 TBCD XRCC6 MKI67 RRM2 LSM3 FABP5 GMNN CCDC34 FDPS TOP2A SNRPD1 DDX39A GINS2 DTYMK PBK CDCA5 GTSE1 CCNA2 CDK6 CENPN SGO2 SMYD2 DSCC1 HIRIP3 RPS27L BRCA2 PRIM1 DEPDC1B DSN1 ITGB3BP MZT2B NCAPH FKBP5 NAA38 MAP3K20 FH FAM92A E2F2 HSP90AA1 STMN1 AHCY CENPS METAP2 KIF18B COX5A FANCA C1orf112 SYCE2 NDUFS8 NOP56 ECI2 MCM8 LMAN1 SHMT2 NUDT2 NUP107 TTF2 CENPL E2F8 SLC25A4 KNSTR…
MORF_CCNI	4.71e-07	6.48e-06	0.674963	-0.499563	-2.10891	87		RPL7 RPL10A HNRNPA1 NAP1L1 ANP32B PTP4A2 EEF2 RPL24 NPM1 RPS6 ATF4 RACK1 RPL5 EIF3E RPL18 EIF3H RPS27A SLC25A3 ATP5F1A JTB RPLP2 ACP1 YBX1 EIF3D EIF3F WDR1 HNRNPK SUMO2 RNPS1 RPL21
WILLIAMS_ESR1_TARGETS_UP	0.000828841	0.00385255	0.477271	-0.669812	-2.10875	19		HMGB2 PKIB CCNA2 CDC20 BUB1 RNASEH2A CEP55 FAM83D
GO_U12_TYPE_SPLICEOSOMAL_COMPLEX	0.000318151	0.00176344	0.498493	-0.639174	-2.10866	26		SNRPG SNRPB SNRPD1 YBX1 SNRPE SNRPF ZCRB1 SF3B5 SNRPD3 SNRPD2 PHF5A SNRNP25 SF3B2 LSM7 SNRNP48
GARGALOVIC_RESPONSE_TO_OXIDIZED_PHOSPHOLIPIDS_TURQUOISE_DN	1.3e-05	0.000117967	0.593325	-0.547139	-2.108	55		CDKN2C MKI67 NDC80 CCNA2 ENOSF1 TMPO KIF15 SGO2 CDC20 BARD1 KIFC1 CDK2AP2 SPC24 PLK1 CCNF BUB1B FAM111A AURKA GEMIN6 FAM111B SKP2 E2F8 EXOSC2 ESPL1
GO_CELL_CYCLE_G2_M_PHASE_TRANSITION	2.04e-12	8.64e-11	0.898671	-0.431611	-2.10641	249		CDK5RAP3 PSMB7 DONSON NPM1 RNASEH2B NOP53 TUBB PSMB6 CALM2 YWHAE PSMA2 AURKB CDC25B CDK1 TPX2 PSMC3 CENPF PSMB2 CCNB2 GTSE1 CLSPN CCNA2 NINL OPTN CHEK1 TP53 HAUS1 MELK CEP41 CDC6 PKMYT1 BRCA1 FOXM1 HMMR PSME1 MSH6 PLK1 NEK2 CDK2 RAD51C FBXO5 PSME2 PSMC5 TUBG1 FHL1 TUBB4B CCNB1 DCTN3 PSMA5 CDK5RAP2 DTL PLK4 HSP90AA1 CEP78 CIT AURKA ORC1 KIF14 CDC25C CALM3 HAUS8 CHEK2 PSMA6 PCM1 NAE1 RECQL4 SSNA1 P…
GCM_CBFB	2.64e-06	2.92e-05	0.627257	-0.517556	-2.10519	69		NAP1L1 DUT ILF2 NDUFA12 PPP1CC SLC25A3 ERH MCM3 ESD YWHAQ HPRT1 SNRPE TP53 SNRPF EIF3F PCBP1 NASP PSME1 SMC1A SUMO2 PFN1 SNRPD3 PPIA PSMA5 STMN1 ATP5F1B SRSF2 SLBP PSMA6 HNRNPM BLMH SNRPA POLR2G
MORF_DEAF1	8.94e-06	8.47e-05	0.593325	-0.540965	-2.09924	56		IMPDH2 GTF2A2 HADH ATP5PO PPP1CC EIF3I ESD ATP5MC3 LSM2 AKR7A2 NUDC MRPS18B HNRNPR NDUFV1 FH PTDSS1 AK2 HDDC2 RAD23A DCTD SDHB IMMT SAFB VDAC2 DKC1
GO_NEGATIVE_REGULATION_OF_CELL_CYCLE_G2_M_PHASE_TRANSITION	2.95e-07	4.28e-06	0.674963	-0.49245	-2.097	96		CDK5RAP3 PSMB7 DONSON NOP53 PSMB6 PSMA2 AURKB CDK1 PSMC3 PSMB2 CLSPN CHEK1 CDC6 BRCA1 PSME1 MSH6 PLK1 PSME2 PSMC5 FHL1 PSMA5 DTL AURKA ORC1 PSMA6 NAE1 PSMF1 BABAM1 PSMB10 PSMA1 TICRR PSMD2 PSMA7 PSMD9 FBXL7 PSMD4 PSMD8 UIMC1 PSMA4 HMGA2 PSMB3
REACTOME_APC_CDC20_MEDIATED_DEGRADATION_OF_NEK2A	0.000260704	0.00149348	0.498493	-0.640067	-2.09681	25		UBB MAD2L1 RPS27A UBE2C ANAPC11 CDC26 CDC20 NEK2 BUB3 BUB1B ANAPC16 ANAPC15
MORF_SKP1A	4.51e-13	2.18e-11	0.932595	-0.463255	-2.09606	203		H2AFZ DEK PCLAF ANP32B SOD1 EEF1D SNRPG RAN MDH1 YWHAE EIF3E MTDH LSM3 PSMA2 SLC25A3 CYC1 CLTA SSR2 AP2M1 URM1 PSMB2 KARS JTB EIF4H RPL36AL CNBP COPE COX7A2L SNRPE SYPL1 COX6A1 SUMO1 UBE2L3 GGCT SRP9 UQCRFS1 NDUFV1 SRSF3 SUMO2 CSNK2B CCT2 HSP90AA1 GLOD4 TBCA RALY TMED2 RBMX COX5A BANF1 PARK7 MRPL9 CALM3 ELOC ATP5PF VCP NDUFV2 PPP6C HAT1 RAD23A ATP5F1C NDUFS3 PPM1G EIF4E2 PDAP1 PPP1CA UBA2 NDUFA5 …
GSE22886_NAIVE_CD4_TCELL_VS_12H_ACT_TH1_DN	6.47e-11	2.08e-09	0.839089	-0.454363	-2.09498	191		CCT7 TPI1 TYMS IMPDH2 MCM7 RAN GTF2A2 MAD2L1 RANBP1 PCNA CCT8 STOML2 FEN1 GMNN KIF3A MRPL23 HPRT1 EIF2S2 SNRPE CDC20 RFC4 SFXN1 ACTL6A MTHFD1 RACGAP1 RFC3 CCNB1 PRC1 CACYBP FAH C1D CCT2 POLR3K CHAF1B FAR2 NDUFAB1 CHAF1A NDUFV2 MRPL19 NDUFS3 BAG2 CDC7 SHMT2 PPP1R8 NT5DC2 TOR1A PSMA1 MCTP2 TMEM165 SNRNP40 CSTF2 PDCD6 WDR18 AGO2 CISH ALDOA CCT6A RTCB FXN PLAA MLH1
GSE13547_WT_VS_ZFX_KO_BCELL_ANTI_IGM_STIM_2H_UP	8.52e-11	2.69e-09	0.839089	-0.462846	-2.09394	182		TPI1 C1QBP IL7R CENPH RPA3 MAD2L1 HMGB3 RRM2 PGAM1 SNRPD1 CLNS1A ITGA1 RRM1 PSMB2 CCNB2 MCM3 BIRC5 PRELID1 YBX1 HMGB1 RPL10 TMPO CDCA3 MCM10 MRPS14 KNL1 CDC6 MT2A SPC24 FKBP5 TRIP13 WDR76 DEPDC1 GMPS RACGAP1 RRAS2 MCM4 DTL PLK4 HPF1 STMN1 AHCY MTFR2 MPP6 ARL6IP4 CDC25C PA2G4 BANF1 EXO1 SYCE2 HAT1 BLMH SAE1 HMGN2 GZMB SNRPA CDC7 EXOSC9 PPP1R8 ATAD5 UBA2 E2F8 KNSTRN PMF1 IMMT MRPS28 HSD17B12
REACTOME_CELL_CYCLE_CHECKPOINTS	4.97e-14	2.77e-12	0.965328	-0.434414	-2.09361	281		PSMB7 ZWINT CENPH MCM7 PSMB6 RPA3 UBB MAD2L1 YWHAE CENPU RPS27A PSMA2 CENPM PPP1CC AURKB UBE2C CDK1 ANAPC11 PSMC3 SGO1 CDC45 CENPF RANBP2 PSMB2 CCNB2 MCM3 SPC25 BIRC5 H2AFX HIST1H4C YWHAQ NDC80 CENPK GTSE1 MCM6 CLSPN CCNA2 CDC26 RMI2 CENPN NUDC CHEK1 TP53 CDCA8 NUF2 MCM5 CENPA SGO2 MCM10 RFC5 CDC20 SUMO1 KNL1 RHNO1 CENPE BARD1 CDC6 PKMYT1 BRCA1 SPC24 PSME1 RFC4 DSN1 ITGB3BP BUB1 CDKN2A RPA1 ORC6 …
GSE3982_EOSINOPHIL_VS_TH2_DN	5.56e-12	2.17e-10	0.887075	-0.469459	-2.09234	186		LDHA RPS4X ENO1 TUBB RAN MDH1 PSMB6 RPA3 HADH NUSAP1 CCT4 LSM4 PTTG1 CDC45 PSMB2 EIF3I CDKN3 BIRC5 HSPA8 MYH10 CCNA2 OPTN FANCG NCAPG ACOT7 RPIA PCBP3 DPP4 NDUFA8 LSM6 ACTR1B MT2A DNMT1 EXOSC8 KIF20B ACTL6A PLK1 NFU1 FBL VANGL1 NUP37 CCT2 MANF TPD52 LUC7L2 SNRPD2 KIF18B PA2G4 PSMA6 SMC3 TERF1 SRSF8 POU2AF1 LMAN1 DNPH1 ZFYVE21 UBA2 CSE1L AAMP LTA4H TXNDC15 INTS11 IMMT NUP205 TBC1D4 NDUFA9 AUNIP LS…
MORF_PTPN11	2.25e-08	4.3e-07	0.733762	-0.488962	-2.09211	107		H2AFZ SOD1 DNAJC9 ATP5PO CCT8 MTDH FEN1 LSM4 SSBP1 NDC80 ATP5MC3 MCM6 PDIA6 AKR7A2 NDUFS6 ACOT7 HNRNPR CCT5 EID1 NDUFV1 NHP2 VDAC1 BUB3 KIF11 GMPS SNRPD3 CSNK2B NDUFC1 HDDC2 PARK7 SLBP ATP5PF NDUFV2 VBP1 SMC3 HAT1 RAD23A NDUFS8 NDUFS3 PPM1G LAGE3 SF3B2 ILF3 SDHB MAGOH NUP205 NAA10 CDK4 VDAC2
GNF2_ANP32B	0.000117657	0.000763984	0.538434	-0.581947	-2.09057	37		DUT DEK SMC4 ANP32B SERBP1 HMGB2 DNAJC9 USP1 HMGB1 MCM5 EXOSC8 SRSF3 SUMO2 VRK1 SRSF2 PTBP1 VBP1 HAT1 HMGN2 HTRA2 COPS3 CEP57
GSE13547_2H_VS_12_H_ANTI_IGM_STIM_BCELL_UP	4.38e-11	1.48e-09	0.851339	-0.473428	-2.08984	168		TXN HMGB2 CKS1B MKI67 RRM2 TOP2A CDK1 TPX2 SGO1 PTTG1 CENPF CCNB2 CDKN3 BIRC5 PBK KIF22 NDC80 TCF19 CLSPN CCNA2 ASPM OPTN NCAPG SKA3 CKAP2L CHEK1 CDCA8 NUF2 KIF15 CDCA3 SGO2 CDC20 CLGN KNL1 RAD54L CENPE NCAPG2 HMMR CASP4 GXYLT1 OCIAD2 NCAPH BUB1 ARHGAP11A KIF11 TTK KIF4A HERC5 PRC1 CIP2A BDH2 STMN1 CCNF BUB1B KIF14 CDC25C CEP55 SHCBP1 INCENP MX2 EIF4E3 IFI44 CCDC136 ANLN PDCD1 TICRR PRR11 CHST2
GO_NEGATIVE_REGULATION_OF_UBIQUITIN_PROTEIN_TRANSFERASE_ACTIVITY	0.000695152	0.00333851	0.477271	-0.702076	-2.08795	16		RPS7 MAD2L1 RPL23 RPL5 MAD2L2 FBXO5 RPL11 PARK7 BAG2 USP44
GNF2_RPA1	0.000143975	0.000908199	0.518848	-0.627984	-2.08719	27		DEK SSRP1 USP1 HNRNPF HSPB11 SRSF3 RPA1 HNRNPK BUB3 SNRPD3 ELAC2 RBMX HNRNPM HAT1
GO_BINDING_OF_SPERM_TO_ZONA_PELLUCIDA	0.000481167	0.00246269	0.498493	-0.649595	-2.08666	22		CCT7 CCT8 CCT4 ZP1 CLGN CCT5 CCT3 CCT2
SLEBOS_HEAD_AND_NECK_CANCER_WITH_HPV_UP	5.59e-06	5.67e-05	0.610527	-0.534809	-2.08542	63		CDKN2C USP1 DHFR CENPK MCM6 RMI2 CENPW KIF15 EZH2 LIG1 C9orf40 RFC4 ACTL6A CDKN2A SYCE2 POLR2H CDC7 FAM111B MCM2 HES1 NDUFB5 CELSR3 MLH1 TFDP2 MEI1 SLF1 C5orf34 HAUS5 RAD18 NUP210 NR2C2AP SLFN13
E2F_Q6	1.32e-11	4.8e-10	0.875325	-0.437409	-2.08494	214		HNRNPA1 H2AFZ PCLAF GAPDH MCM7 DNAJC9 RANBP1 CDCA7 PCNA RRM2 GMNN PPP1CC SNRPD1 CDK1 CDC45 MCM3 MYH10 UXT ATAD2 MCM6 CLSPN RMI2 TMPO SUMO1 EZH2 POLA2 CDC6 HNRNPR PKMYT1 NASP MXD3 POLD1 DNMT1 DDB2 NELL2 MSH2 ARHGAP11A SMC1A FBXO5 SLC38A1 MCM4 AK2 STMN1 LUC7L3 UNG FANCD2 SRSF2 SMC3 ID3 SMAD6 SASS6 HMGN2 PHF5A HMGXB4 MCM8 PPP1R8 E2F7 ATAD5 E2F8 JPH1 GINS3 UFD1 ILF3 POLE4 C19orf57 NABP2 MCM2 OTUD7B H…
GO_PROTEIN_TARGETING	3.65e-16	2.66e-14	1.0377	-0.408211	-2.08424	390		RPS17 RPL7 RPL10A RPL31 SEC61B RPL7A RPL35 RPL8 AKAP12 RPL4 RPS3 RPL26 RPS10 RPL3 RPL36A RPS4X RPL24 RPL15 RPS7 UBB RPS6 RPL12 RPL13A YWHAE RPL23 RPL5 RPL17 RPL18 RPL29 RPS27A RPS20 EPHX2 RPL41 RPSA SSR2 RPL9 SPCS1 RPL27 SPCS2 RPL23A RPS18 HSPA8 RPS3A RPLP2 RPL18A RPS15 RPL28 RPL32 RPS15A RPL10 RPL35A RPL13 TRAM1 RPS16 RPS2 SSR3 RPL36 RPS26 UBE2L3 RPL27A PEX5L SCP2 SRP9 BID TOMM22 DNAJC19 RPL37A …
E2F_Q4	2.55e-10	7.41e-09	0.814036	-0.434004	-2.08368	217		HNRNPA1 H2AFZ PCLAF GAPDH MCM7 DNAJC9 RANBP1 CDCA7 PCNA RRM2 GMNN PPP1CC SNRPD1 CDK1 CDC45 MCM3 MYH10 UXT ATAD2 MCM6 CLSPN RMI2 TMPO SUMO1 EZH2 POLA2 CDC6 HNRNPR PKMYT1 NASP MXD3 POLD1 DNMT1 DDB2 NELL2 ABI2 MSH2 ARHGAP11A SMC1A FBXO5 SLC38A1 MCM4 AK2 STMN1 LUC7L3 UNG FANCD2 SRSF2 SMC3 ID3 SMAD6 SASS6 HMGN2 PHF5A HMGXB4 MCM8 PPP1R8 E2F7 ATAD5 E2F8 JPH1 GINS3 UFD1 ILF3 POLE4 C19orf57 NABP2 MCM2 OTU…
BOYAULT_LIVER_CANCER_SUBCLASS_G23_UP	2.71e-05	0.000220394	0.57561	-0.55271	-2.08308	49		H2AFZ TYMS SMC2 CENPU FEN1 MKI67 USP1 RRM1 MCM3 MCM6 CENPA DLGAP5 NEK2 SLC38A1 TUBG1 KIF4A OIP5 BUB1B SLBP COCH ARPC1A ECT2 DBF4
GSE41978_KLRG1_HIGH_VS_LOW_EFFECTOR_CD8_TCELL_DN	7.09e-11	2.27e-09	0.839089	-0.463779	-2.08275	172		RPL7 DEK PCLAF RPL7A EEF2 RPS3 RPS10 RPL3 RPS4X RPL24 RPS7 MCM7 DNAJC9 RPS6 RPL12 PCNA RPL23 RPL5 ASF1B RPL18 TUBA1B LSM4 CENPM NUCKS1 SLC25A3 RPL9 RPL27 ATP5F1A RPS18 HSPA8 ATP5MC3 RPS3A MCM6 EIF4H HMGB1 RPS15A RPL10 RPS16 RPS2 OXCT1 RPS26 PCBP1 RPL27A PEX5L EIF3A UQCRQ WDR1 MSH2 SLC25A6 KIF4A PPIA RAP1B RPL11 POLR3K RPLP0 AKIP1 RPS25 RAD23A SMC5 INCENP RPS14 RPL22 HMGXB4 RPL19 EXOSC9 PPP1CA PDC…
YIH_RESPONSE_TO_ARSENITE_C3	0.000188027	0.00113329	0.518848	-0.617305	-2.08169	29		PRKCA XRCC6 CDK1 GLRX CDKN3 RFC5 RFC4 CDKN2A CCNF CCNG1 NDUFAB1 VBP1
GO_NUCLEOTIDE_EXCISION_REPAIR_DNA_GAP_FILLING	0.000428788	0.00224115	0.498493	-0.63914	-2.08147	23		RPA3 UBB PCNA RPS27A POLD2 RFC5 LIG1 POLD1 RFC4 RPA1 RFC3 RFC1
GO_NUCLEAR_REPLICATION_FORK	3.29e-05	0.000259689	0.557332	-0.572317	-2.081	41		RPA3 PCNA CDC45 GINS2 MCM3 POLD2 MCM10 POLA2 PRIM1 POLD1 RPA1 GINS4 TIMELESS PRIM2 WDHD1 PRPF19
GO_PROTEIN_LOCALIZATION_TO_KINETOCHORE	0.00072007	0.00344059	0.477271	-0.685544	-2.08074	17		AURKB CDK1 NDC80 KNL1 BUB3 TTK SPDL1 MIS12 CENPQ
GO_GLYCOLYTIC_PROCESS_THROUGH_FRUCTOSE_6_PHOSPHATE	0.000533753	0.0026888	0.477271	-0.647455	-2.07978	22		TPI1 GAPDH ENO1 PGAM1 PFKL PFKP ENO2 GALK1 HK1 PKM ALDOA BPGM PFKM
GSE15930_NAIVE_VS_24H_IN_VITRO_STIM_INFAB_CD8_TCELL_DN	3.89e-10	1.08e-08	0.814036	-0.441578	-2.07951	195		TPI1 RNASEH2B RPA3 MAD2L1 SIVA1 CKS1B MKI67 RCC1 GMNN PGAM1 TOP2A CDK1 RRM1 BIRC5 CENPK LSM2 NDUFS6 ACOT7 PDIA4 MCM5 MEST RFC5 RAD51AP1 EZH2 LIG1 BRCA1 DNMT1 DDX41 RFC4 PPA1 TRIP13 CCT3 ORC6 POLR2F MRPL37 TUBG1 MTHFD2 PLK4 HAX1 LUC7L3 POLR3K OLA1 LMNB1 ELOC DECR1 GALK1 MNS1 BLMH PRIM2 GZMB FDFT1 RPN1 HAUS4 PDAP1 ANLN CCNE2 NDUFS5 FKBP2 PIGF DHCR24 CKAP5 CBX1 ACAD9 TMEM97 MCM2 ELOF1 GCSH CCT6A RBM…
GSE15930_NAIVE_VS_24H_IN_VITRO_STIM_CD8_TCELL_DN	2.47e-11	8.65e-10	0.863415	-0.448442	-2.07917	196		TPI1 RNASEH2B RPA3 MAD2L1 SIVA1 CKS1B NUSAP1 MKI67 RCC1 GMNN PGAM1 TOP2A CDK1 RRM1 BIRC5 CENPK POLD2 LSM2 NDUFS6 ACOT7 PDIA4 MCM5 RFC5 CDC20 RAD51AP1 EZH2 LIG1 BRCA1 DDX41 RFC4 PPA1 TRIP13 CCT3 ORC6 POLR2F MRPL37 TUBG1 MTHFD2 PLK4 HAX1 LUC7L3 CKAP2 POLR3K OLA1 LMNB1 ELOC DECR1 GALK1 MNS1 BLMH PRIM2 GZMB RPN1 HAUS4 PDAP1 ANLN NDUFS5 FKBP2 PIGF DHCR24 CKAP5 CBX1 ACAD9 TMEM97 MCM2 ELOF1 GCSH CCT6A R…
REACTOME_HDR_THROUGH_HOMOLOGOUS_RECOMBINATION_HRR	2.53e-06	2.82e-05	0.627257	-0.524235	-2.0781	66		RPA3 UBB PCNA RPS27A POLD2 RMI2 CHEK1 XRCC2 RFC5 RAD51AP1 RHNO1 BARD1 BRCA1 BRCA2 POLD1 RFC4 RPA1 RAD51C RFC3 RFC1 EXO1 EME1 RBBP8 POLE4 XRCC3 POLE POLE2 POLE3 SLX1A BRIP1 RAD51
GO_DNA_DAMAGE_RESPONSE_SIGNAL_TRANSDUCTION_RESULTING_IN_TRANSCRIPTION	0.000773739	0.00364146	0.477271	-0.684233	-2.07676	17		RPL26 MAD2L2 TP53 RPS27L BRCA1 FOXM1 BRCA2 CHEK2 HIPK2
WANG_ADIPOGENIC_GENES_REPRESSED_BY_SIRT1	0.00108336	0.00480103	0.45506	-0.682156	-2.0763	18		TPI1 GAPDH ENO1 PFKP
HSIAO_HOUSEKEEPING_GENES	9.48e-17	7.42e-15	1.05746	-0.411772	-2.07628	384		PSAP RPS17 TXN RPL7 RPL10A HNRNPA1 NAP1L1 H2AFZ ANP32B PTP4A2 RPL31 SEC61B LDHA GAPDH RPL7A RPL35 RPL8 EEF2 RPL4 C1QBP SOD1 RPS3 RPS10 EEF1D RPL3 RPL36A RPL24 NPM1 RPS7 ENO1 MDH1 PSMB6 CALM2 HSPB1 UBB RPS6 XBP1 RPL12 ATF4 RPL13A PRDX1 RPL23 NDUFA12 RACK1 RPL17 EIF3E SNRPN RPL18 CCT4 RPL29 RPS27A EEF1B2 GSTO1 PGAM1 SLC25A3 RPL41 RPSA CLTA COX8A UBE2C SSR2 OAZ1 RPL27 PRDX6 SPCS2 ATP5F1A ERH HNRNPF …
MODULE_28	0.00016907	0.0010403	0.518848	-0.595527	-2.07503	32		PSMB7 PSMA2 PSMB2 PSME1 PSMC5 PSMA5 PSMA6 PSMA1 PSMD2 PSMA7 PSMD9 PSMD4 PSMD8 PSMA4 PSMB3
MORF_GPX4	8.03e-06	7.76e-05	0.593325	-0.545942	-2.0738	54		EEF1D C9orf16 CYC1 CLTA COX8A SSR2 AP2M1 PSMB2 JTB COPE COX6A1 SRP9 NDUFV1 GPAA1 CSNK2B RALY GPX4 BANF1 TMED9 SSR4 PDAP1 RHEB CANX
GRAHAM_CML_QUIESCENT_VS_NORMAL_QUIESCENT_UP	2.64e-06	2.92e-05	0.627257	-0.485284	-2.07051	85		PCLAF PRDX2 ZWINT SMC2 CENPU NUSAP1 LAT RRM2 AQP3 DHFR TK1 TOP2A CDK1 CENPF CCNB2 CDKN3 H2AFX MYH10 CHEK1 MCM5 MELK KIF15 CDC20 EZH2 DLGAP5 ELP5 KIF11 RACGAP1 PRC1 GINS1 CEP55 AMMECR1 PCCB
PID_BARD1_PATHWAY	0.000203566	0.0012167	0.518848	-0.613862	-2.07008	29		NPM1 PCNA XRCC6 FANCG TP53 UBE2L3 BARD1 BRCA1 CDK2 FANCD2 FANCL FANCA EWSR1 RBBP8
MODULE_115	0.00050746	0.00257882	0.477271	-0.627055	-2.06867	26		EEF2 EEF1D HSPB1 EIF3E EIF3H EEF1B2 EIF3I EIF4H EIF3D EIF3F EIF5A PABPC1 EEF1A1 EIF6
REACTOME_THE_ROLE_OF_GTSE1_IN_G2_M_PROGRESSION_AFTER_G2_CHECKPOINT	3.26e-06	3.53e-05	0.627257	-0.52118	-2.06846	67		PSMB7 PSMB6 UBB RPS27A TUBA1B PSMA2 CDK1 PSMC3 PSMB2 CCNB2 GTSE1 TP53 PSME1 PLK1 PSME2 PSMC5 TUBB4B CCNB1 PSMA5 HSP90AA1 PSMA6 TUBA1C PSMF1 PSMB10 PSMA1 PSMD2 PSMA7 PSMD9 PSMD4 PSMD8
GO_U2_SNRNP	0.00118193	0.00515578	0.45506	-0.656885	-2.06805	19		SNRPG SNRPB SNRPN SNRPD1 SNRPE SF3B5 SNRPD3 SNRPD2 PHF5A SF3B2
MODULE_198	7.3e-14	3.98e-12	0.954542	-0.43045	-2.06461	282		NAP1L1 H2AFZ DEK ZWINT TAF7 HMGB2 SMC2 SSRP1 RAN GTF2A2 RPA3 MAD2L1 ATF4 PCNA ILF2 CDKN2C FEN1 RCC1 PSMA2 TOP2A SNRPD1 CDK1 PTTG1 CDC45 CENPF HNRNPF CCNB2 MCM3 H2AFX KIF22 NDC80 NME1 MCM6 CCNA2 POLD2 SRPK2 FANCG YBX1 HMGB1 MYBL2 CHEK1 SNRPE TMPO CENPA RFC5 SUMO1 EZH2 LIG1 RAD54L CENPE BARD1 HNRNPR NASP FOXM1 PRIM1 POLD1 DNMT1 RFC4 ACTL6A BUB1 CDKN2A FKBP5 RPA1 TRIP13 MSH2 PLK1 POLR2F NEK2 CDK2 RA…
REACTOME_GAP_FILLING_DNA_REPAIR_SYNTHESIS_AND_LIGATION_IN_GG_NER	0.000367571	0.00198041	0.498493	-0.630207	-2.06451	25		RPA3 UBB PCNA RPS27A POLD2 RFC5 LIG1 POLD1 RFC4 RPA1 RFC3 RFC1 POLE4 POLE POLE2 POLE3
GO_NEGATIVE_REGULATION_OF_METAPHASE_ANAPHASE_TRANSITION_OF_CELL_CYCLE	9.16e-05	0.000616545	0.538434	-0.578444	-2.06418	36		MAD2L1 MAD2L2 AURKB CENPF NDC80 CDC20 BUB1 TRIP13 PLK1 FBXO5 BUB3 TTK CCNB1 CDK5RAP2 BUB1B MAD1L1 SPDL1 TPR ANAPC15 USP44 PSMG2 XRCC3
SUNG_METASTASIS_STROMA_DN	2.86e-05	0.000230897	0.57561	-0.545166	-2.06315	47		DEK PCNA CENPU GMNN CDC45 HNRNPF DTYMK MCM3 CDCA5 MCM6 MCM5 PKMYT1 HELLS NCAPG2 LYAR MT1X DHRS7 MT1F NOP56 HIPK2
WANG_RESPONSE_TO_GSK3_INHIBITOR_SB216763_DN	1.54e-15	1.03e-13	1.01754	-0.417507	-2.06167	345		H2AFZ TYMS ZWINT CENPH SNRPG SMC2 MCM7 MAD2L1 RANBP1 XBP1 HMGB3 UBE2T CENPU FEN1 CKS1B ASF1B UHRF1 RRM2 FABP5 GMNN DHFR CENPM TK1 PTTG1 CDC45 GINS2 MCM3 SPC25 H2AFX PBK MIF KIF22 TCF19 CENPK ATAD2 DBN1 MCM6 CLSPN CCDC26 CCNA2 NCAPG RRP7A MYBL2 XRCC2 PSAT1 NUF2 MCM5 MELK SLC1A4 MCM10 RAD51AP1 KNL1 DSCC1 PFKP RAD54L CDC6 MAF1 PKMYT1 NASP BRCA1 HELLS PELI2 DIAPH3 SPC24 LYAR NHP2 MSH6 FAM136A ACAT2 S…
GO_MITOTIC_NUCLEAR_DIVISION	2.55e-12	1.06e-10	0.898671	-0.4272	-2.06127	252		SMC4 ZWINT RPL24 SMC2 RAN MAD2L1 RANBP1 MAD2L2 NUSAP1 SMPD3 MKI67 RCC1 AURKB UBE2C TPX2 ANAPC11 SGO1 CCND3 PTTG1 CENPF CCNB2 BIRC5 KIF22 CDCA5 NDC80 CCNA2 CDC26 PHB2 NCAPG CCNI2 MYBL2 CHEK1 CDCA8 NUF2 CDC20 DSCC1 DLGAP5 CENPE CDC6 KIFC1 PKMYT1 DSN1 KIF20B NCAPH BUB1 PIN1 TRIP13 PLK1 NEK2 SMC1A FBXO5 BUB3 CD28 KIF11 TTK NCAPH2 TUBG1 RACGAP1 MZT1 KIF4A CCNB1 PRC1 CDK5RAP2 PEBP1 CCNF BUB1B AURKA KIF…
GO_PRECATALYTIC_SPLICEOSOME	5.01e-05	0.000370712	0.557332	-0.558589	-2.06082	44		SNRPG SNRPB LSM3 LSM4 SNRPD1 SNU13 LSM2 LSM5 SNRPE SNRPF LSM6 SF3B5 SNRPD3 SNRPD2 PHF5A SF3B2 LSM8
MARKEY_RB1_CHRONIC_LOF_UP	1.09e-06	1.37e-05	0.643552	-0.488089	-2.06047	87		ANP32B MCM7 DNAJC9 CDCA7 PRDX4 PCNA SIVA1 IDH2 UHRF1 TK1 TOP2A EZH2 HJURP BRCA2 PRIM1 POLD1 DNMT1 ACAT2 NCAPH MSH2 CDK2 RFC3 STMN1 CDCA4 CHAF1B FADS1 RASA3 SLBP WDHD1 FDFT1 DNPH1 GPC3
LI_WILMS_TUMOR_ANAPLASTIC_UP	0.000906051	0.00414605	0.477271	-0.692743	-2.06019	16		NUSAP1 MKI67 CENPF CENPA CDCA3 RAD54L RFC4 NCAPH TTK RFC3 KIF2C HAT1
MORF_SMC1L1	5.23e-06	5.34e-05	0.610527	-0.529415	-2.0599	62		H2AFZ DEK MCM7 PCNA XRCC6 USP1 RRM1 EIF4H CNBP UBE2L3 HNRNPR NASP HSPB11 MSH6 MSH2 SMC1A BUB3 CCT2 RBMX PARP1 SLBP ATP5PF HNRNPM HAT1 RAD23A NDUFS3
GO_DNA_SECONDARY_STRUCTURE_BINDING	0.00050113	0.00254923	0.477271	-0.628603	-2.05935	24		HMGB2 HMGB3 HMGB1 XRCC2 MSH6 MSH2 RAD51C RECQL4 RBBP8 XRCC3
KAECH_DAY8_EFF_VS_MEMORY_CD8_TCELL_UP	7.69e-10	2.01e-08	0.801216	-0.437032	-2.0581	195		ANXA1 TXN PCLAF TYMS HMGB2 RNASEH2B MAD2L1 C9orf16 PRDX1 CDKN2C CKS1B ASF1B NUSAP1 MKI67 RRM2 PSMA2 TOP2A CDK1 GLRX RRM1 CDC45 CCNB2 CARHSP1 CDKN3 BIRC5 KIF22 CDCA5 TCF19 GTSE1 CCNA2 TRAPPC1 PRELID1 LMAN2 CENPA CDC20 EZH2 DLGAP5 CDC6 BRCA1 NCAPH BUB1 CDK2 KIF11 DNAJC1 F2RL3 RACGAP1 KIF4A PSMA5 PRC1 PLK4 STMN1 CCNF TMED2 CDC25C FADS1 LMNB1 CHAF1A GPD2 PPIB ATP5PF NDUFV2 MNS1 KIF2C PRIM2 GZMB PHF5A…
GO_PURINE_NUCLEOSIDE_MONOPHOSPHATE_BIOSYNTHETIC_PROCESS	0.00133084	0.00569947	0.45506	-0.652927	-2.05559	19		IMPDH2 PAICS PRPS2 HPRT1 ADA APRT GMPS ATIC
GO_PTERIDINE_CONTAINING_COMPOUND_METABOLIC_PROCESS	0.000650013	0.00316726	0.477271	-0.639745	-2.05501	22		TYMS DHFR SHMT1 MTHFD1 MTHFD2 MTHFD2L ATIC MTHFS SHMT2 QDPR
GO_RNA_CATABOLIC_PROCESS	1.54e-16	1.15e-14	1.04763	-0.411526	-2.05498	365		RPS17 RPL7 RPL10A RPL31 RPL7A RPL35 RPL8 RPL4 PSMB7 SERBP1 RPS3 RPL26 RPS10 RPL3 RPL36A RPS4X RPL24 NPM1 RPL15 RPS7 RNASEH2B PSMB6 HSPB1 UBB RPS6 RPL12 RPL13A RPL23 RPL5 RPL17 EIF3E PRKCA FEN1 RPL18 RPL29 RPS27A LSM3 RNASEH2C PSMA2 RPS20 LSM4 RPL41 RPSA RPL9 PSMC3 THRAP3 RPL27 RPL23A PSMB2 RPS18 CARHSP1 HSPA8 RPS3A LSM2 RPLP2 RPL18A YBX1 RPS15 LSM5 RPL28 RPL32 RPS15A RPL10 RPL35A RPL13 RPS16 RPS2…
MORF_HDAC1	3.87e-12	1.55e-10	0.887075	-0.421424	-2.05474	254		DUT H2AFZ CCT7 DEK ANP32B PSMB7 HMGB2 RAN MDH1 ATP5PO EIF3E MTDH IDH2 EIF3H XRCC6 PPP1CC SLC25A3 CYC1 CLTA ATP5F1A TUFM ERH PSMB2 YWHAQ ATP5MC3 KARS JTB PDIA6 LSM2 PHB2 ATP5F1D ACP1 EIF4H AKR7A2 COPE SDHA SNRPE SYPL1 COX6A1 EIF3D SUMO1 UBE2L3 POLA2 HNRNPR ATP5MC1 UQCRH EID1 SRP9 UQCRFS1 HSPB11 NDUFV1 GPAA1 SRSF3 WDR1 H2AFV SMC1A SUMO2 RNPS1 BUB3 UQCRC2 CSNK2B NDUFC1 AK2 CCT2 HAX1 SRSF2 SNRPD2 RBM…
GSE24634_TREG_VS_TCONV_POST_DAY5_IL4_CONVERSION_UP	5.57e-11	1.82e-09	0.851339	-0.44275	-2.05278	196		CCT7 C1QBP SMS DONSON SSRP1 DNAJC9 ILF2 MKI67 KIF3A DDX39A PSMC3 PXMP2 ERH PAICS C19orf53 MYBL2 CDCA3 EZH2 UBE2L3 ATP5MC1 BRCA1 TTF1 HJURP PRIM1 RFC4 TRIP13 PLK1 NEK2 INPP1 TEDC2 RUVBL2 GMPS TTK SLC16A1 FAHD2A OIP5 MRPL11 AK2 TPD52 CENPS POLR3K EMC6 NOL7 AKIP1 EBNA1BP2 TMEM258 RNASEH2A EXO1 SLBP MRPL19 TRAIP LRRC42 NCAPD3 DBF4 GEMIN6 TIMM10 EMC9 PPP1CA NDUFA7 SNRNP40 NOP16 NTHL1 POLQ CSTF2 TMA16 …
GO_TRANSLATION_ELONGATION_FACTOR_ACTIVITY	0.00133712	0.00572311	0.45506	-0.674126	-2.05186	18		EEF2 EEF1D EEF1B2 TUFM EIF5A EEF1A1 TSFM
GO_REPLISOME	0.000539344	0.0027106	0.477271	-0.615974	-2.05139	28		DONSON RPA3 PCNA MCM3 POLD2 POLA2 PRIM1 POLD1 RPA1 PRIM2 PRPF19
HESS_TARGETS_OF_HOXA9_AND_MEIS1_UP	6.76e-06	6.66e-05	0.610527	-0.525876	-2.04914	61		DUT NUCB2 PHGDH C1QBP MCM7 UHRF1 FABP5 RRM1 CDC45 DTYMK MCM3 MYBL2 BID TRIP13 MSH2 CD28 RUVBL2 HOXA9 METAP2 ICAM2 PSMG2 IFRD2 IMMT PRMT1 RUVBL1 NEDD4 NCL CTPS1 GABPB1
GSE10239_NAIVE_VS_KLRG1HIGH_EFF_CD8_TCELL_DN	4.55e-11	1.52e-09	0.851339	-0.459967	-2.04833	185		TYMS CENPH MAD2L1 RANBP1 XBP1 PRDX4 CKS1B AURKB CCDC34 TK1 GINS2 DTYMK PBK KIF22 CDCA5 NME1 PTPN3 LRR1 CHEK1 CDCA8 MCM5 MELK SLC1A4 RFC5 CDC20 RAD51AP1 HIRIP3 RAD54L BARD1 BRCA2 HMMR MT2A ACTL6A NEK2 RAD51C IKZF3 TTK FHL1 SNRPD3 ASRGL1 KIF4A MCM4 PRC1 CIP2A NUP37 MANF STMN1 CKAP2 MTFR2 MPP6 AKIP1 C1orf112 SPDL1 SYCE2 CAPN2 ZWILCH INCENP SPAG5 NDUFS3 CMSS1 TIAM1 E2F7 EME1 MTUS1 C7orf50 PIF1 ANLN E…
VILLANUEVA_LIVER_CANCER_KRT19_UP	2.65e-09	6.19e-08	0.774939	-0.452024	-2.04825	156		NAP1L1 PCLAF ANP32B ZWINT MKI67 CENPM CDC25B TOP2A TPX2 RRM1 PTTG1 HIST1H4C NDC80 METTL9 MCM6 NCAPG CKAP2L CDCA8 MELK KIF15 CDCA3 SGO2 MCM10 CDC20 EZH2 FANCI RAD54L DLGAP5 CENPE BARD1 HJURP DEPDC1B KIF20B NCAPH BUB1 SUMO2 KIF20A TTK KIF4A KHDC1 PLK4 STMN1 GNPTAB GINS1 OLA1 TROAP LMNB1 GPD2 CYTH2 CEP55 KIF2C ECT2 SFMBT1 HMGXB4 MCM8 CDC7 RAB13
MODULE_42	0.000456204	0.00235578	0.498493	-0.625235	-2.04822	25		NDUFS6 NDUFV1 NDUFB8 NDUFC1 NDUFB10 NDUFAB1 NDUFV2 NDUFS8 NDUFS3 NDUFA7 NDUFA5 NDUFA2 NDUFS5 NDUFA9 NDUFB1 NDUFB5 NDUFB3
GO_CHAPERONE_COMPLEX	0.00149835	0.00627388	0.45506	-0.649811	-2.04578	19		CCT7 CCT8 CCT4 HSPA8 CCT5 CCT3 CCT2 BAG3 BAG2 PPP5C CCT6A CDC37
KEGG_PYRUVATE_METABOLISM	0.000360462	0.00195049	0.498493	-0.577393	-2.04438	33		LDHA MDH1 MDH2 HAGHL LDHB AKR1B1 ACAT2 ACYP1 ME3 LDHC ALDH9A1 PKM GRHPR PCK2 PDHA1
REACTOME_AUF1_HNRNP_D0_BINDS_AND_DESTABILIZES_MRNA	1.21e-05	0.000110704	0.593325	-0.537442	-2.04151	54		PSMB7 PSMB6 HSPB1 UBB RPS27A PSMA2 PSMC3 PSMB2 HSPA8 PSME1 PABPC1 PSME2 PSMC5 PSMA5 PSMA6 PSMF1 PSMB10 PSMA1 PSMD2 PSMA7 PSMD9 PSMD4 PSMD8
GO_NUCLEAR_CHROMOSOME_SEGREGATION	1.35e-10	4.13e-09	0.826657	-0.426815	-2.04088	220		SMC4 ZWINT SMC2 RAN MAD2L1 MAD2L2 FEN1 NUSAP1 AURKB TOP2A ANAPC11 SGO1 PTTG1 CENPF KIF22 CDCA5 NDC80 CDC26 PHB2 NCAPG RMI2 CDCA8 NUF2 SGO2 CDC20 KNL1 DSCC1 DLGAP5 CENPE CDC6 KIFC1 DSN1 ESCO2 NCAPH BUB1 TRIP13 PLK1 NEK2 SMC1A RAD51C FBXO5 BUB3 TTK NCAPH2 TUBG1 RACGAP1 KIF4A CCNB1 PRC1 CDK5RAP2 STAG3 BUB1B CENPS FANCD2 KIF14 PSRC1 DDX11 KIF18B MAD1L1 SPDL1 SYCE2 SMC3 KIF2C ECT2 TPR SMC5 INCENP SPAG…
GO_PROTEIN_LOCALIZATION_TO_CHROMOSOME_CENTROMERIC_REGION	0.000776842	0.00365264	0.477271	-0.635167	-2.04031	22		AURKB CDK1 NDC80 CENPA KNL1 BUB3 TTK BUB1B SPDL1 MIS12 CENPQ
TIEN_INTESTINE_PROBIOTICS_6HR_UP	4.55e-05	0.000340997	0.557332	-0.533146	-2.03808	50		RPS17 NAP1L1 PTP4A2 GAPDH RPL4 RPS7 RPS6 RPL23 RPL5 RPL41 RPL23A HSPA8 RPS3A HMGB1 RPL13 RPS2 RPL27A EIF5A EEF1A1 RPL37A PPIA RPLP0
ZHONG_SECRETOME_OF_LUNG_CANCER_AND_ENDOTHELIUM	3.82e-05	0.000294091	0.557332	-0.538292	-2.03714	47		RPL10A TPI1 LDHA GAPDH EEF2 ENO1 TUBB TKT YWHAE PCNA PRDX1 MDH2
E2F1_Q6	4.09e-11	1.39e-09	0.851339	-0.433999	-2.03586	216		H2AFZ PCLAF GAPDH SERBP1 HMGA1 MCM7 DNAJC9 RANBP1 CDCA7 PCNA RRM2 RPS20 GMNN SLC25A3 SNRPD1 CDK1 MCM3 MYH10 PRPS2 ATAD2 MCM6 CLSPN FANCG RMI2 TMPO SUMO1 EZH2 CDC6 HNRNPR PKMYT1 NASP MXD3 POLD1 DNMT1 NELL2 FKBP5 MSH2 H2AFV ARHGAP11A SMC1A FBXO5 MCM4 AK2 STMN1 LUC7L3 UNG FANCD2 ORC1 SMC3 ID3 SMAD6 SASS6 PHF5A HMGXB4 MCM8 ZBTB8OS E2F7 ATAD5 E2F8 GINS3 ILF3 POLE4 SUV39H1 C19orf57 NABP2 MCM2 OTUD7B HI…
REACTOME_CROSS_PRESENTATION_OF_SOLUBLE_EXOGENOUS_ANTIGENS_ENDOSOMES	4e-05	0.000306282	0.557332	-0.5377	-2.0349	47		PSMB7 PSMB6 PSMA2 PSMC3 PSMB2 PSME1 PSME2 PSMC5 PSMA5 PSMA6 PSMF1 PSMB10 PSMA1 PSMD2 PSMA7 PSMD9 PSMD4 PSMD8 PSMA4 MRC1 PSMB3
BENPORATH_ES_1	7.46e-14	4.05e-12	0.954542	-0.418949	-2.03409	302		DEK C1QBP SERBP1 SMS HMGA1 NPM1 MCM7 SLC29A1 FGFR1 HMGB3 MAD2L2 SNRPN FEN1 RRM2 FABP5 GMNN DHFR AURKB CDK1 PTTG1 GINS2 MCM3 SPC25 BIRC5 CDCA5 HSPA8 PAICS MCM6 CCNA2 LCK UGP2 BOP1 TMX1 CHEK1 MCM5 TMPO MCM10 CDC20 RAD51AP1 DSCC1 DLGAP5 CDC6 NASP HELLS NCAPG2 HMMR PRIM1 MSH6 RFC4 DNAJB6 NCAPH BUB1 FKBP5 GINS4 MSH2 BUB3 SLC38A1 MTHFD1 SLC16A1 TUBB4B KIF4A RFC3 RRAS2 OIP5 CCNB1 MCM4 MTHFD2 MIS18A NUP3…
JAEGER_METASTASIS_UP	0.000292126	0.00164656	0.498493	-0.594243	-2.03347	31		SMC4 CKS2 RRM2 CENPF NCAPG CDC6 MME GINS4 H2AFV DTL AURKA KIF2C
MOOTHA_GLUCONEOGENESIS	0.000770221	0.00362946	0.477271	-0.619553	-2.0297	24		TPI1 LDHA ENO1 MDH1 MDH2 LDHB BID CD4 ENO2 ME3 GPD2 LDHC
GO_METAPHASE_ANAPHASE_TRANSITION_OF_CELL_CYCLE	1.46e-05	0.000130418	0.593325	-0.53398	-2.02836	54		MAD2L1 MAD2L2 AURKB ANAPC11 CENPF NDC80 CDC26 CDC20 DLGAP5 CENPE CDC6 BUB1 TRIP13 PLK1 FBXO5 BUB3 TTK CCNB1 CDK5RAP2 BUB1B MAD1L1 SPDL1 TPR ANAPC15 USP44 PSMG2 ESPL1 XRCC3
GO_NEGATIVE_REGULATION_OF_CHROMOSOME_SEGREGATION	6.89e-05	0.000484734	0.538434	-0.554712	-2.0283	43		MAD2L1 MAD2L2 AURKB PTTG1 CENPF NDC80 CDC20 BUB1 TRIP13 PLK1 FBXO5 BUB3 TTK CCNB1 CDK5RAP2 BUB1B MAD1L1 SPDL1 TPR ANAPC15 USP44 PSMG2 ESPL1 XRCC3 NAA10
GSE33162_UNTREATED_VS_4H_LPS_STIM_HDAC3_KO_MACROPHAGE_DN	9.34e-11	2.93e-09	0.839089	-0.439964	-2.02766	193		DUT PRDX2 SMS SMC2 MCM7 MAD2L1 PRDX1 CKS1B NUSAP1 MKI67 TUBA1B USP1 GMNN NUCKS1 AURKB TOP2A TPX2 CENPF DTYMK MCM3 PBK ESD TCF19 HPRT1 MCM6 TRAPPC1 ACOT7 CD47 TRAM1 MELK CDC20 RAD51AP1 LIG1 DLGAP5 HJURP DIAPH3 MED30 MYDGF FKBP5 TRIP13 PLK1 FH KIF20A KIF11 MTHFD1 RPN2 TUBB4B ICOS MTHFD2 ITGB1BP1 PLK4 GLOD4 HPF1 BUB1B AHCY CHAF1B AKIP1 GNA15 PELO SYCE2 BLMH PRIM2 SAE1 ZWILCH NUDT21 INCENP SNRPA TAL1…
REACTOME_SCF_SKP2_MEDIATED_DEGRADATION_OF_P27_P21	3.08e-05	0.000246432	0.557332	-0.521501	-2.02707	59		PSMB7 PSMB6 UBB CKS1B RPS27A PSMA2 PSMC3 PSMB2 CCNA2 PSME1 CDK2 PSME2 PSMC5 PSMA5 PSMA6 PSMF1 PSMB10 CCNE2 PSMA1 SKP2 PSMD2 PSMA7 PSMD9 CDK4 PSMD4 PSMD8
MORI_EMU_MYC_LYMPHOMA_BY_ONSET_TIME_UP	2.09e-07	3.16e-06	0.690132	-0.473831	-2.02664	105		PCLAF AKAP12 HMGA1 MCM7 SSRP1 RANBP1 SNRPB UHRF1 CDK1 GINS2 ERH HPRT1 PHB2 CENPN SHMT1 LIG1 LSM6 MUTYH TRIB2 FKBP3 SMC1A MTHFD1 RFC3 UBE3D BUB1B CDCA4 AHCY CENPS SRSF2 KIF18B BLMH PRIM2 SPAG5 WDHD1 SMARCB1 INIP DAB2IP ILF3 CENPO CBX1 ZNF428
MORF_PRKDC	4.73e-11	1.57e-09	0.851339	-0.454191	-2.02429	186		DUT TYMS ZWINT SSRP1 GTF2A2 HADH ATP5PO ILF2 CDKN2C CCT4 USP1 PPP1CC DDX39A SSBP1 RRM1 EIF3I MCM3 ESD YWHAQ ATP5MC3 PRPS2 MCM6 LSM2 AKR7A2 NUDC EIF2S2 RPIA MCM5 MRPS18B RAD54L HNRNPR PKMYT1 CCT5 DNMT1 RFC4 GPAA1 ACTL6A PIN1 TRIP13 FH CDK2 BUB3 RUVBL2 PTDSS1 AK2 BUB1B NSD2 CHAF1A SLBP NAE1 RAD23A SNRPA DDX46 RPN1 CDC7 SHMT2 PSMA1 GNG5 SRPK1 DCTD IFRD2 PSMD2 IMMT MCFD2 WDR18 MCM2 PGM1 SAFB GOT2 RUV…
GSE3982_EFF_MEMORY_CD4_TCELL_VS_TH1_DN	4.73e-11	1.57e-09	0.851339	-0.454081	-2.0238	186		H2AFZ TYMS PHGDH SMS TUBB H1F0 CKS2 CKS1B NUSAP1 RRM2 LSM4 CYC1 CLNS1A TPX2 SCCPDH RRM1 EIF3I MYH10 PAICS AKR1B1 RRP7A SMCO4 MCM5 OAS3 CENPA OXCT1 RPS27L ATP5MC1 BRCA1 NCAPG2 MAPKAPK3 C9orf40 NFIC ORC6 POLR2F FBXO5 TIMELESS PCNX4 ALG5 CSNK2B C3orf52 KIF4A GUCY1B1 FAH MID1IP1 KDELR2 CDCA4 PRDX3 POLR3K CDC25C PA2G4 RNASEH2A HNRNPM NDUFV2 NSMCE4A SPAG5 DSG2 BAG2 LMAN1 EXOSC9 CSE1L MCTP2 PRR11 SDHB M…
GSE24634_TEFF_VS_TCONV_DAY10_IN_CULTURE_UP	6.2e-10	1.65e-08	0.801216	-0.44731	-2.02365	182		SMC4 GALNT2 PHGDH ZWINT HMGB2 SMC2 MAD2L1 CKS2 PCNA HMGB3 DHFR RASGRP1 AURKB HACD1 PXMP2 CDC45 CENPF GINS2 CDKN3 SPC25 H2AFX PBK KIF22 HPRT1 CCNA2 C19orf53 CHEK1 TMPO SNRPF MCM10 DPP4 DLGAP5 CDC6 KIFC1 BRCA1 HELLS FOXM1 SFXN1 BUB3 RFC3 MYL6B DTL VRK1 ELAC2 STMN1 CCNF BUB1B GRK5 AURKA FANCL PIMREG COCH SHCBP1 SMC3 ECT2 CAPN2 FHL2 SPAG5 WDHD1 HILPDA WRAP53 TPGS2 POU2AF1 EWSR1 C1orf216 TXNDC15 E2F8 …
GSE21546_UNSTIM_VS_ANTI_CD3_STIM_DP_THYMOCYTES_DN	7.13e-10	1.87e-08	0.801216	-0.446675	-2.02173	175		ANP32B SLC29A1 PRKCA MKI67 TPX2 DDX39A CCNB2 H2AFX CDCA5 TCF19 ASPM POLD2 MCM5 SGO2 CDC20 DSCC1 EZH2 BRCA1 SPC24 DNMT1 CISD3 KIF20B WDR76 TEDC2 POP7 TIMELESS MRPL37 TUBG1 PHF19 KIF4A SERTAD4 HSP90AA1 CCNF CEP78 CDCA4 SNTB2 RCCD1 UNG TMEM109 PSRC1 KIF18B CHAF1A NLE1 C1orf112 CHEK2 HNRNPM MTFP1 CYREN RSL1D1 SPAG5 DDX46 POLR2H SKA2 SSNA1 SNRNP25 ANAPC15 ATG101 NUP88 C20orf27
GSE22886_NAIVE_CD4_TCELL_VS_48H_ACT_TH2_DN	6.46e-10	1.71e-08	0.801216	-0.438425	-2.02149	191		SMC4 TPI1 SEC61B GAPDH TYMS HMGB2 ENO1 CALM2 YWHAE PCNA RRM2 PGAM1 KIF3A TOP2A IL4 RRM1 CCNB2 MCM3 H2AFX MIF SEPT8 NDUFC2 SMCO4 SLC1A4 CDC20 FANCI BARD1 HJURP DSN1 DDB2 CKLF RAD51C ALG5 RRAS2 PSMA5 MYL6B PRC1 MTHFD2 MIS18A CCNF DARS TMED2 PSRC1 FADS1 PARK7 PARP1 HEXB MT1F CRIPT PPP4C UNC50 BAG2 CDC7 PPP1R8 ZFYVE21 RNF170 PSMG2 PIGF CANX MT1G IMMT STAMBP ESPL1 PDCD6 COA3 AGO2 PKM
VANTVEER_BREAST_CANCER_POOR_PROGNOSIS	4.52e-05	0.000339903	0.557332	-0.534033	-2.02102	47		CDCA7 MTDH NUSAP1 NDC80 MCM6 MELK CENPA OXCT1 DIAPH3 RFC4 ORC6 GMPS CDC42BPA PRC1 DTL ECT2 ECI2 CCNE2
SANA_RESPONSE_TO_IFNG_DN	4.29e-06	4.46e-05	0.610527	-0.497547	-2.02029	73		RPL10A H2AFZ SMS RAN FGFR1 ILF2 PRDX1 CCT4 FABP5 SLC25A3 RPSA SSR2 TPX2 YWHAQ METTL9 RPS3A POLD2 CTNNAL1 GADD45A SMYD2 RHOC CCT5 CCT3 KDELR2 ANTXR1 RPLP0 SNRPD2 PA2G4
GOLDRATH_ANTIGEN_RESPONSE	4.7e-14	2.64e-12	0.965328	-0.412802	-2.01977	326		ANXA1 TXN H2AFZ PCLAF TPI1 GAPDH TYMS HMGB2 RNASEH2B RPA3 H1F0 MAD2L1 PRDX4 CKS2 PCNA CDKN2C SIVA1 UBE2T FEN1 CKS1B ASF1B NUSAP1 MKI67 RRM2 GMNN GSTO1 DHFR PGAM1 AURKB TK1 TOP2A CDK1 GLRX RRM1 CDC45 SNU13 CCNB2 MCM3 CARHSP1 CDKN3 BIRC5 H2AFX KIF22 CDCA5 YWHAQ TCF19 GTSE1 CCNA2 TRAPPC1 ASPM GCAT ACOT7 CHEK1 SYPL1 CDCA8 MCM5 EVI2A TCEAL9 TMPO CENPA CDCA3 MCM10 RFC5 CDC20 RAD51AP1 EZH2 LIG1 DLGAP5 C…
chr2p15	0.00153265	0.00639434	0.45506	-0.678997	-2.01931	16		MDH1 CCT4 UGP2
LE_NEURONAL_DIFFERENTIATION_DN	0.00163426	0.00674711	0.45506	-0.677317	-2.01432	16		CKS2 UBE2C CCNB2 CDC20 PKMYT1 E2F2 MRPL11 CDC25C E2F7 SUV39H1 CDK4
MODULE_61	9.88e-05	0.000659856	0.538434	-0.545874	-2.01391	44		C1QBP IMPDH2 RAN RPA3 YWHAE TUBA1B RCC1 MIF PAICS GADD45A SLC25A5 SUMO1 FBXO5 HSP90AA1 HDDC2 ATP5PF BLMH SHMT2 CSE1L PRMT1 CDK4 TOP1
RICKMAN_TUMOR_DIFFERENTIATED_MODERATELY_VS_POORLY_DN	0.00163426	0.00674711	0.45506	-0.676975	-2.0133	16		CENPF MCM3 HIST1H4C SRSF3 CCT3 LUC7L3 CD8B JRK UCK2 SRSF1
WHITFIELD_CELL_CYCLE_G2	8.72e-09	1.82e-07	0.74774	-0.444241	-2.01298	156		SMC4 HMGB2 TUBB MAD2L1 MND1 CDKN2C NUSAP1 NUCKS1 AURKB TOP2A UBE2C CDK1 H2AFX KIF22 NDC80 CCNA2 SKA3 CKAP2L CDCA2 CDCA8 MELK TMPO CDCA3 RHNO1 KIFC1 HJURP KIF20B NCAPH NFIC BUB3 KIF11 VPS25 TUBB4B ARHGAP11B CIP2A CCNF CKAP2 RCCD1 FANCD2 PSRC1 CDC25C LMNB1 CYTH2 HAUS8 CHEK2 TRAIP HIPK2 NCAPD3 PIF1 FAM83D ANLN TTF2 CENPL BORA ARHGEF39 POLQ ESPL1 FADD FAM72B
REACTOME_METABOLISM_OF_NON_CODING_RNA	2.02e-05	0.000170859	0.57561	-0.52921	-2.01024	54		SNRPG SNRPB SNRPD1 CLNS1A RANBP2 SNRPE SNRPF SNRPD3 NUP37 SNRPD2 TPR GEMIN6 GEMIN4 NUP93 NUP107 NUP88 GEMIN8 NUP205
GSE29617_CTRL_VS_TIV_FLU_VACCINE_PBMC_2008_DN	2.42e-10	7.07e-09	0.814036	-0.445274	-2.01017	181		CCT7 MZB1 ZWINT ENO1 TUBB RPA3 CDCA7 PRDX4 PCNA PRDX1 RACK1 OSTC RRM2 MRPL51 SPCS1 PSMB2 LMAN2 PDIA4 RPS16 NDUFB6 SSR3 MEA1 TMPO MRPS14 NDUFA8 TRG-AS1 RPS27L TTF1 PRIM1 UQCRQ FH SLC44A1 NDUFC1 NDUFB10 CCT2 HAX1 DPY30 AURKAIP1 NDUFAB1 DECR1 ATP5PF VBP1 METTL5 SDHAF3 MRPS6 MRPL24 SUCLG1 SLAMF6 MRPL36 ZBTB8OS
GO_CHROMOSOME_SEGREGATION	6.36e-12	2.43e-10	0.887075	-0.412234	-2.01014	270		SMC4 RPS3 ZWINT SMC2 RAN MAD2L1 MAD2L2 FEN1 NUSAP1 MKI67 RCC1 AURKB TOP2A ANAPC11 SGO1 PTTG1 CENPF SPC25 BIRC5 KIF22 CDCA5 NDC80 CDC26 PHB2 NCAPG RMI2 CENPN SKA3 CENPW CDCA8 NUF2 SLC25A5 SGO2 CDC20 KNL1 DSCC1 DLGAP5 CENPE CDC6 KIFC1 BRCA1 HJURP DSN1 ESCO2 NCAPH BUB1 TRIP13 PLK1 NEK2 SMC1A RAD51C FBXO5 BUB3 TTK NCAPH2 TUBG1 RACGAP1 KIF4A OIP5 CCNB1 PRC1 MIS18A CDK5RAP2 NUP37 STAG3 BUB1B CENPS FANC…
GSE6269_FLU_VS_E_COLI_INF_PBMC_DN	1.9e-06	2.21e-05	0.643552	-0.469973	-2.00879	93		RPL7 NAP1L1 RPL31 EEF2 RPL4 FXYD2 RPL3 EIF3L RPL13A RPL23 RPL5 RPL29 EEF1B2 RPS3A GYPC RPL10 RPL13 EIF3D SLC25A5 EIF3F SPTBN1 QARS
GO_NUCLEOSIDE_MONOPHOSPHATE_BIOSYNTHETIC_PROCESS	9.06e-05	0.000611034	0.538434	-0.552227	-2.00795	41		DUT TYMS IMPDH2 TK1 PAICS PRPS2 HPRT1 ADA SHMT1 APRT GMPS HDDC2 ATIC
GO_MEIOTIC_CHROMOSOME_SEGREGATION	1.16e-05	0.000106795	0.593325	-0.515904	-2.00733	62		SMC4 SMC2 TOP2A SGO1 PTTG1 NUF2 SGO2 NCAPH BUB1 TRIP13 PLK1 RAD51C TTK NCAPH2 STAG3 BUB1B CENPS FANCD2 SYCE2 TERF1 EME1 CCNE2 ESPL1 SUN1 BAG6 MLH1 MEI1 PPP2R1A NDC1 BRIP1
GO_POLYSOME	1.16e-05	0.000106795	0.593325	-0.51557	-2.00603	62		RPL10A RPL31 RPL7A RPL8 EEF2 RPS3 RPL36A RPS4X RPL24 RPL18 EIF3H RPL41 MYH10 EIF4H RPL18A RPL32 RPL36 RPS26 NAA38 RPL11 PSMA6 VBP1 RPS4Y1
PID_FANCONI_PATHWAY	0.000101512	0.00067549	0.538434	-0.535131	-2.00579	46		UBE2T USP1 H2AFX FANCG CHEK1 RFC5 FANCI BRCA1 BRCA2 RFC4 RPA1 RFC3 CENPS FANCD2 FANCL FANCA
GSE32164_RESTING_DIFFERENTIATED_VS_ALTERNATIVELY_ACT_M2_MACROPHAGE_UP	2.84e-08	5.29e-07	0.733762	-0.441402	-2.00558	158		RGS10 PCLAF CD8A TUBB DNAJC9 MAD2L1 RANBP1 PCNA CKS1B UHRF1 NUSAP1 RRM2 FABP5 AURKB TK1 TOP2A CDK1 CDC45 CCNB2 BIRC5 KIF22 NDC80 CENPK CCNA2 TCF7 CHEK1 CDCA8 CENPA CDCA3 CDC20 EZH2 RPS26 POLA2 CDC6 BRCA2 PRIM1 DIAPH3 PPA1 NCAPH CDKN2A ORC6 PFN1 KIF20A ACTN1 RACGAP1 KIF4A PRC1 STMN1 CKAP2 AHCY CIT CDC25C EXO1
REACTOME_TRANSLESION_SYNTHESIS_BY_Y_FAMILY_DNA_POLYMERASES_BYPASSES_LESIONS_ON_DNA_TEMPLATE	0.000208299	0.00124055	0.518848	-0.551803	-2.00201	38		PCLAF RPA3 UBB PCNA MAD2L2 RPS27A POLD2 RFC5 POLD1 RFC4 RPA1 RFC3 RFC1 VCP UFD1 POLE4 POLE POLE2 POLE3
E2F_Q6_01	2.12e-10	6.25e-09	0.826657	-0.437249	-2.00094	205		HNRNPA1 H2AFZ PCLAF GAPDH SERBP1 SMC2 MCM7 RANBP1 CDCA7 PCNA RRM2 GMNN CDC45 MCM3 YWHAQ ATAD2 MCM6 FANCG CNBP RMI2 SYPL1 MEA1 MELK EZH2 LIG1 CDC6 EIF5A PKMYT1 NASP TRIR PRIM1 MXD3 POLD1 DNMT1 DDB2 ARHGAP11A SMC1A FBXO5 HOXA9 MCM4 KLHDC3 PLK4 RFC1 STMN1 RALY UNG FANCL ORC1 LUC7L2 SRSF2 SMC3 ID3 SASS6 HMGN2 SFMBT1 NDUFA11 ZBTB8OS TIAM1 E2F7 PTMA E2F8 UFD1
GSE17301_IFNA2_VS_IFNA5_STIM_ACD3_ACD28_ACT_CD8_TCELL_DN	6.87e-10	1.81e-08	0.801216	-0.453151	-2.00033	168		CD99 H2AFZ DNTT GALNT2 SMS MCM7 ENO1 RAN H1F0 CKS2 UBE2J1 CKS1B GMNN CYC1 TOP2A PXMP2 SERP1 PSMB2 MCM3 YWHAQ NDC80 CCNA2 ARHGAP5 POLD2 ATP5F1D YBX1 TCEAL9 SNRPF CDCA3 HIRIP3 POLD1 RFC4 DSN1 GINS4 PTPRM MTHFD1 TTK RFC3 KLHDC3 RTL10 CIT CHAF1B NOL7 KIF14 VAT1 DDX11 FADS1 C1orf112 PSMA6 SKA1 SHCBP1 TRAIP RAG2 TPGS2 SNRNP25 BAG2 LDHC ATAD5 C20orf27 SKP2 INTS14 GINS3 NELFE IFRD2 POLQ
GSE3982_CENT_MEMORY_CD4_TCELL_VS_TH2_DN	2.86e-10	8.21e-09	0.814036	-0.446112	-2.00023	183		SMC4 TYMS ENO1 SSRP1 TUBB RPA3 TKT SNRPB RRM2 PSMA2 GMNN TOP2A MRPL23 CDK1 PTTG1 CDC45 CENPF PSMB2 CCNB2 MCM3 BIRC5 MRPS34 C19orf53 NCAPG YBX1 RRP7A NDUFS6 ACOT7 TPRKB PDIA4 OXCT1 FANCI DLGAP5 KIFC1 NASP ATP5MC1 BRCA1 FOXM1 MT2A GGCT UQCRFS1 DDX41 VDAC1 TRIP13 TIMELESS SLC25A6 EIF6 TTK MTHFD2 AK2 HDDC2 PRDX3 AURKA ATP5F1B NDUFS7 GSS RNASEH2A NUDT21 DSG2 SHMT2 GMPPB EXOSC9 C1orf216 MRPL12 MT1G POL…
KEGG_PROTEASOME	7.29e-05	0.000509156	0.538434	-0.548911	-1.99995	42		PSMB7 PSMB6 PSMA2 PSMC3 PSMB2 PSME1 PSME2 PSMC5 PSMA5 PSMA6 PSMF1 PSMB10 PSMA1 PSMD2 PSMA7 PSMD4 PSMD8 PSMA4 PSMB3 POMP
GO_MEIOSIS_I_CELL_CYCLE_PROCESS	4.29e-06	4.46e-05	0.610527	-0.476912	-1.99862	83		UBB MND1 CKS2 CDC25B TOP2A PTTG1 BRCA2 MSH6 TRIP13 PLK1 RAD51C FBXO5 KLHDC3 STAG3 CENPS AURKA FANCD2 CDC25C SYCE2 TERF1 PSMC3IP EME1 CCNE2 ESPL1 SUN1 BAG6 MLH1 MEI1 TDRD9 NDC1 BRIP1 RAD51 RAD54B CDC25A HSPA2 RAD51B
GO_DNA_LIGATION	0.00193319	0.00771019	0.45506	-0.658283	-1.998	17		HMGB2 XRCC6 TOP2A MGMT HMGB1 LIG1 PAXX XRCC4 RAD51 APTX
GO_CHROMOSOME_SEPARATION	8.92e-06	8.47e-05	0.593325	-0.481217	-1.99503	81		MAD2L1 MAD2L2 AURKB TOP2A ANAPC11 PTTG1 CENPF NDC80 CDC26 CDC20 DLGAP5 CENPE CDC6 NCAPH BUB1 TRIP13 PLK1 FBXO5 BUB3 TTK NCAPH2 CCNB1 CDK5RAP2 BUB1B CENPS MAD1L1 SPDL1 TPR NCAPD3 ANAPC15 EME1 USP44 PSMG2 ESPL1 XRCC3 NSMCE2 MLH1 PPP2R1A ZNF207
GO_CHROMOSOME_ORGANIZATION_INVOLVED_IN_MEIOTIC_CELL_CYCLE	0.000116942	0.000759666	0.538434	-0.540656	-1.99466	44		SMC4 SMC2 SGO2 NCAPH BUB1 TRIP13 RAD51C NCAPH2 STAG3 BUB1B FANCD2 SYCE2 TERF1 NCAPD3 CCNE2 SUN1 BAG6 MLH1 MEI1 PPP2R1A NDC1 BRIP1 RAD51
REACTOME_INTERCONVERSION_OF_NUCLEOTIDE_DI_AND_TRIPHOSPHATES	0.000602778	0.00297276	0.477271	-0.590318	-1.99068	29		TXN DUT TYMS RRM2 GUK1 GLRX RRM1 DTYMK NME1
GSE12845_NAIVE_VS_PRE_GC_TONSIL_BCELL_DN	6.25e-09	1.36e-07	0.761461	-0.422147	-1.988	195		DUT H2AFZ DEK SMC4 ANP32B SERBP1 SNRPG MCM7 GTF2A2 MDH1 ILF2 STOML2 IDH2 PSMA2 FABP5 NUCKS1 RASGRP1 UBE2C PTTG1 PSMB2 SPC25 HPRT1 ADA PDIA6 PHB2 LDHB NDUFS6 CDCA8 KIF15 MCM10 QARS BARD1 CDC6 KIFC1 CDK2AP2 HMMR HSPB11 NDUFV1 MSH6 RPA1 H2AFV FBXO5 SUMO2 PSME2 KIF11 SNRPD3 RACGAP1 KIF4A NUP37 ENO2 DTL RFC1 CCNF METAP2 ORC1 COX5A TMEM258 C1orf112 HNRNPM SAE1 PPP4C SPAG5 EIF4E2 RBBP7 NUP93 IPP HMCES N…
GROSS_HIF1A_TARGETS_DN	0.00248777	0.0095204	0.431708	-0.631108	-1.9869	19		TPI1 GAPDH ENO1 RPL27 LDHB PFKL PABPC1
MODULE_392	0.00214999	0.00842949	0.431708	-0.654322	-1.98598	17		H2AFZ RPL35 NPM1 H2AFX MSH2 RAD51C UNG
E2F4DP1_01	3.15e-09	7.25e-08	0.774939	-0.4136	-1.98572	217		H2AFZ PCLAF GAPDH HMGA1 MCM7 DNAJC9 RANBP1 CDCA7 PCNA RRM2 RPS20 GMNN SNRPD1 CDK1 MCM3 MYH10 PRPS2 ATAD2 MCM6 CLSPN FANCG RMI2 TMPO SUMO1 EZH2 LIG1 CDC6 HNRNPR PKMYT1 NASP MXD3 POLD1 DNMT1 NELL2 FKBP5 MSH2 H2AFV ARHGAP11A SMC1A FBXO5 MCM4 AK2 STMN1 LUC7L3 UNG FANCD2 SMC3 ID3 SMAD6 SASS6 PHF5A HMGXB4 MCM8 RBBP7 E2F7 ATAD5 E2F8 GINS3 ILF3 POLE4 SUV39H1 C19orf57 NABP2 MCM2 OTUD7B HIRA POLE2 PODN EED…
GSE2405_0H_VS_12H_A_PHAGOCYTOPHILUM_STIM_NEUTROPHIL_DN	5.6e-10	1.5e-08	0.801216	-0.451123	-1.98544	169		DUT AKAP12 IMPDH2 MAD2L1 SIVA1 XRCC6 GMNN TPX2 RRM1 CDC45 SPC25 BIRC5 CLSPN CKAP2L MELK SGO2 LIG1 CENPE BARD1 THEMIS PRIM1 KIF20B TRIP13 ORC6 ARHGAP11A MCUB OIP5 E2F2 PRC1 NUP37 BUB1B SQOR PIMREG VAT1 OGN C1orf112 SHCBP1 MNS1 KIF2C PYCR2 PRIM2 SASS6 WDHD1 RTKN2 RAG2 SRR CMSS1 IPP ZFYVE21 GEMIN8 TTF2 KNSTRN PRR11 CEP128 RAPGEF5 LRRC1 TAF5 ZC4H2 CCDC18 TEDC1 TFDP2 FANCB BRIP1 EFCAB11 CNTROB
MODULE_62	9.91e-06	9.3e-05	0.593325	-0.466427	-1.98264	86		ATP5PO SLC25A3 CYC1 COX8A ATP5F1A ATP5MC3 ATP5F1D NDUFS6 SDHA NDUFB6 COX6A1 SLC25A5 ATP5MC1 UQCRH UQCRFS1 NDUFV1 PPA1 ATP5MC2 UQCRQ NDUFB8 UQCRC2 NDUFC1 UQCRC1 NDUFB10 ATP5F1B NDUFAB1 COX5A ATP5PF NDUFV2 NDUFS8 ATP5F1C NDUFS3 NDUFA7 NDUFA5 SLC25A4 NDUFA2 NDUFS5 SDHB NDUFA9 SDHC ATP5PD NDUFB1 NDUFB5
GO_ORGANELLE_FISSION	1.83e-14	1.08e-12	0.975995	-0.390116	-1.98262	378		SMC4 ZWINT RPL24 SMC2 RAN UBB MAD2L1 RANBP1 MND1 CKS2 MAD2L2 HSF1 NUSAP1 SMPD3 MKI67 RCC1 AURKB CDC25B TOP2A UBE2C TPX2 ANAPC11 SGO1 CCND3 PTTG1 CENPF CCNB2 BIRC5 KIF22 CDCA5 NDC80 CCNA2 ASPM CDC26 PHB2 NCAPG CCNI2 MYBL2 CHEK1 CDCA8 NUF2 SGO2 CDC20 DSCC1 DLGAP5 CENPE CDC6 KIFC1 PKMYT1 BRCA2 DSN1 KIF20B NCAPH BUB1 PIN1 TRIP13 PLK1 NEK2 SMC1A RAD51C FBXO5 BUB3 CD28 KIF11 TTK NCAPH2 TUBG1 RACGAP1 MZ…
REACTOME_FANCONI_ANEMIA_PATHWAY	0.000417375	0.00218911	0.498493	-0.546854	-1.98175	39		RPA3 UBB UBE2T RPS27A USP1 FANCG FANCI RPA1 CENPS FANCD2 FANCL FANCA FAAP20 EME1
GSE1460_INTRATHYMIC_T_PROGENITOR_VS_CD4_THYMOCYTE_UP	1.94e-09	4.69e-08	0.774939	-0.429749	-1.98149	191		PTCRA CD1B TXN TSPAN7 GALNT2 MZB1 HMGN5 FXYD2 SLC29A1 HADH MAD2L1 STOML2 PRKCA AURKB CLTA RTRAF DTYMK ESD CPVL EIF4H CTNNAL1 MAP1A LETM1 TCEAL9 CLGN EPB41L2 UQCRFS1 NHP2 DNAJB6 ACAT2 RBCK1 BUB1 RAD51C TUBG1 VANGL1 CHCHD3 CSNK2B CXCR4 RRAS2 GUCY1B1 FAIM PLK4 STMN1 RNASEH2A GNA15 JAM3 RAG2 RPL26L1 SYK PCCB TSHR RAB13 GCHFR NUP107 COPS3 REXO2 TTF2 CSE1L TRIP6 MPC2 SNRNP40 RHEB MRPL16 NTHL1 PLPP3 RAP…
REACTOME_APC_C:CDC20_MEDIATED_DEGRADATION_OF_CYCLIN_B	0.00106958	0.00475256	0.45506	-0.608427	-1.98145	23		UBB RPS27A UBE2C CDK1 ANAPC11 CDC26 CDC20 CCNB1 ANAPC16 ANAPC15
GSE33424_CD161_HIGH_VS_NEG_CD8_TCELL_DN	1.34e-09	3.34e-08	0.788187	-0.441093	-1.98087	172		CD3D RGS10 PCLAF CD8A IL7R MCM7 SSRP1 SLC29A1 PSMB6 MAD2L1 RANBP1 PCNA EVL CKS1B NUSAP1 RPL41 TOP2A CDK1 CCNB2 BIRC5 KIF22 METTL9 CENPK CCNA2 LCK ADA TCF7 MYBL2 CHEK1 CD3G PSAT1 CDCA8 NDUFB6 CDCA3 RFC5 CDC20 EZH2 PFKP BRCA1 UQCRQ THOC7 SSBP2 NDN PSME2 CD28 RACGAP1 PRC1 STMN1 CKAP2 AHCY CIT CDC25C FADS1 ATP5PF CUTA ID3 STAT4 HNRNPLL BAG2 FRMD6 ANLN ZAP70 NDUFA2 NCKAP1
REACTOME_METABOLISM_OF_FOLATE_AND_PTERINES	0.00266839	0.010101	0.431708	-0.674595	-1.98078	15		DHFR SHMT1 MTHFD1 MTHFD2 MTHFD2L MTHFS SHMT2
REACTOME_TERMINATION_OF_TRANSLESION_DNA_SYNTHESIS	0.000517316	0.00262005	0.477271	-0.578624	-1.98002	31		PCLAF RPA3 UBB PCNA RPS27A POLD2 RFC5 POLD1 RFC4 RPA1 RFC3 RFC1 POLE4 POLE POLE2 POLE3
CHIARETTI_T_ALL_RELAPSE_PROGNOSIS	0.0026	0.00987946	0.431708	-0.628481	-1.97862	19		DEK CD8A USP1 RCBTB2 CENPF H2AFX NDC80 MELK TTK BUB1B CDC7
MODULE_98	6.77e-14	3.7e-12	0.954542	-0.397865	-1.97697	367		NAP1L1 H2AFZ DEK PSMB7 ZWINT TAF7 HMGB2 SNRPG SMC2 SSRP1 RAN GTF2A2 RPA3 MAD2L1 ATF4 PCNA ILF2 CDKN2C FEN1 HSF1 RCC1 PSMA2 TOP2A SNRPD1 CDK1 CCND3 PTTG1 CDC45 CENPF HNRNPF CCNB2 MCM3 H2AFX KIF22 NDC80 NME1 MCM6 CCNA2 POLD2 YEATS4 SRPK2 FANCG YBX1 HMGB1 GADD45A MYBL2 CHEK1 SNRPE CENPA RFC5 SUMO1 EZH2 LIG1 RAD54L CENPE BARD1 PCBP1 HNRNPR NASP FOXM1 MAPKAPK3 ACTR1B PRIM1 POLD1 DNMT1 RFC4 SRSF3 ACTL6…
GO_REGULATION_OF_CHROMOSOME_SEPARATION	6.68e-05	0.000471959	0.538434	-0.508082	-1.97491	59		MAD2L1 MAD2L2 AURKB ANAPC11 PTTG1 CENPF NDC80 CDC26 CDC20 DLGAP5 CENPE CDC6 BUB1 TRIP13 PLK1 FBXO5 BUB3 TTK CCNB1 CDK5RAP2 BUB1B MAD1L1 SPDL1 TPR ANAPC15 USP44 PSMG2 ESPL1 XRCC3
REACTOME_RECOGNITION_OF_DNA_DAMAGE_BY_PCNA_CONTAINING_REPLICATION_COMPLEX	0.000355568	0.00192957	0.498493	-0.578766	-1.97478	30		RPA3 UBB PCNA RPS27A USP1 POLD2 RFC5 POLD1 RFC4 RPA1 RFC3 DTL RFC1 POLE4 POLE POLE2 POLE3
GSE15930_NAIVE_VS_24H_IN_VITRO_STIM_IL12_CD8_TCELL_DN	8.47e-09	1.78e-07	0.74774	-0.41933	-1.97473	195		TPI1 RNASEH2B RPA3 MAD2L1 SIVA1 CKS1B MKI67 RCC1 GMNN PGAM1 TOP2A CDK1 RRM1 BIRC5 CENPK POLD2 LSM2 NDUFS6 ACOT7 PDIA4 MCM5 MRPS18B MEST RFC5 CDC20 RAD51AP1 LIG1 BRCA1 RFC4 PPA1 TRIP13 CCT3 ORC6 POLR2F MRPL37 TUBG1 MTHFD2 PLK4 HAX1 CKAP2 POLR3K TMEM109 OLA1 LMNB1 LRRC59 ELOC GALK1 MNS1 BLMH PRIM2 GZMB RPN1 HAUS4 PDAP1 ANLN NDUFS5 FKBP2 PIGF CKAP5 ACAD9 TMEM97 MCM2 ELOF1 GCSH CCT6A RBM10 ABCD3 JAGN…
GSE20366_EX_VIVO_VS_HOMEOSTATIC_CONVERSION_TREG_DN	8.86e-10	2.28e-08	0.801216	-0.447591	-1.9699	169		H2AFZ PCLAF TYMS HMGB2 SMC2 IMPDH2 IGLL1 RANBP1 ASF1B NUSAP1 MKI67 AURKB CCDC34 UBE2C SGO1 CENPF CCNB2 BIRC5 PBK KIF22 METTL9 CCNA2 ASPM GCAT TCTEX1D2 CENPW LRR1 LEF1 CHEK1 CDCA2 MELK SGO2 CDC20 SMYD2 DPP4 COMTD1 CENPE NCAPG2 EID1 SPC24 FUNDC2 MYADM BUB1 TRIP13 F2RL3 KIF4A NDUFC1 E2F2 MTHFD2 DTL PARPBP HAX1 STMN1 CDC25C BEX1 SYCE2 ECT2 SMC5 INCENP STRADB SOCS2 SLAMF6 CREBL2
GSE40666_WT_VS_STAT1_KO_CD8_TCELL_WITH_IFNA_STIM_90MIN_DN	1.3e-09	3.22e-08	0.788187	-0.438114	-1.96896	177		H2AFZ PCLAF DNTT SMC2 TUBB AKR1C3 MAD2L1 CKS2 PCNA CKS1B ASF1B RRM2 FABP5 GMNN DHFR CENPM TK1 TOP2A CDK1 SPC25 BIRC5 CDCA5 NDC80 TCF19 CENPK CLSPN EPHB6 CENPW LRR1 CKAP2L CHEK1 CDCA8 MCM5 MELK MCM10 DSCC1 EZH2 LIG1 RAD54L CDC6 HELLS BRCA2 NCAPG2 RFC4 ABI2 TRIP13 CDK2 RFC3 OIP5 MCM4 CENPS ATP9A EXO1 SYCE2 SHCBP1 RTN3 ECT2 ZWILCH MX2 MCM8 EIF4E3 IFI44 ATAD5 C20orf27
MORF_ACP1	6.34e-10	1.69e-08	0.801216	-0.425841	-1.9664	208		RPL10A HNRNPA1 NAP1L1 DUT CCT7 DEK ANP32B PTP4A2 PSMB7 NPM1 ATF4 ATP5PO ILF2 RPL5 EIF3E RPL18 EIF3H XRCC6 RPS27A SLC25A3 ATP5F1A TUFM ERH EIF3I YWHAQ JTB PDIA6 PHB2 RPLP2 ACP1 EIF4H YBX1 COPE SNRPE EIF3D EIF3F UBE2L3 HNRNPR UQCRH UQCRFS1 NDUFV1 SRSF3 WDR1 HNRNPK H2AFV SUMO2 RNPS1 BUB3 RPL21 CSNK2B CCT2 HSP90AA1 SRSF2 SNRNP70 PARK7 MRPL9 CALM3 HNRNPM RAD23A RSL1D1 TERF1 RPL22
chr2q21	0.00125317	0.00541709	0.45506	-0.599277	-1.96318	25		MZT2A LINC01120 LCT MCM6 MZT2B CCDC74A DARS UBXN4
GSE15930_NAIVE_VS_48H_IN_VITRO_STIM_IL12_CD8_TCELL_DN	2.03e-10	6.01e-09	0.826657	-0.42582	-1.96228	197		PRDX2 SMC2 MCM7 MAD2L1 PRDX4 SIVA1 NUSAP1 RRM2 SSR2 SSBP1 RRM1 CCND3 DDT PDIA6 POLD2 LSM2 PFKL PRELID1 NDUFA8 LIG1 UBE2L3 CDC6 BSG NASP NHP2 DNMT1 PPA1 MZT2B NCAPH BUB1 NEK2 CDK2 RUVBL2 TTK MTHFD2 MRPL11 DTL VRK1 DPY30 HPF1 CDCA4 ALKBH5 AHCY CCNG1 LMNB1 GUSB GPD2 EXO1 ECT2 ARL1 HNRNPLL SSNA1 LMAN1 CDC7 MRPL36 NUP93 PDAP1 PSMA1 SNRNP40 NDUFS5 NELFE PIGF NOP16 IFRD2 NDFIP2 COA3 PGM1 GCSH ALDOA CCT6…
GSE24634_NAIVE_CD4_TCELL_VS_DAY7_IL4_CONV_TREG_DN	8.72e-10	2.25e-08	0.801216	-0.425671	-1.96179	193		SMC4 ANXA5 MCM7 RPA3 RPL39L FEN1 CKS1B NUSAP1 RRM2 TMEM106C LSM4 GSTO1 DHFR TPX2 PSMB2 CCNB2 BIRC5 HIST1H4C NME1 ATP5MC3 PAICS ATAD2 MCM6 PDIA6 AKR7A2 NIT2 MELK KIF15 SLC25A5 RFC5 CDC20 EZH2 CENPE NASP ATP5MC1 CCT5 DDB2 ACAT2 UQCRQ FIBP BUB1 KIF20A MTHFD1 SLC16A1 RFC3 PPIA PSMA5 MYL6B PRC1 FAH PARPBP KDELR2 POLR3K AURKA FANCL SQOR GINS1 NDUFAB1 PARP1 EXO1 SLBP C1orf112 VCP KIF2C FHL2 PPP4C SNRNP2…
CHIARADONNA_NEOPLASTIC_TRANSFORMATION_KRAS_UP	6.8e-07	8.98e-06	0.659444	-0.463367	-1.96159	104		NAP1L1 PCLAF ZWINT SMS SMC2 SSRP1 GTF2A2 PCNA ILF2 HMGB3 EVL CKS1B UHRF1 RRM2 TOP2A RRM1 SNU13 ERH H2AFX HPRT1 ERGIC3 EVI2A CENPA RFC5 DNMT1 NCAPH MYO1B ANKH PLK4 AHCY AURKA SLBP HMGN2 CDC7 MYEF2 UBA2 E2F8 LSM8
GO_DNA_DAMAGE_RESPONSE_DETECTION_OF_DNA_DAMAGE	0.000460079	0.00237171	0.498493	-0.545417	-1.95934	37		RPS3 RPA3 UBB PCNA RPS27A USP1 POLD2 RFC5 POLD1 RFC4 MRPS26 RPA1 RFC3 DTL RFC1 PARP1
E2F1DP1RB_01	7.93e-10	2.06e-08	0.801216	-0.424265	-1.95912	208		HNRNPA1 H2AFZ PCLAF GAPDH IMPDH2 MCM7 DNAJC9 CDCA7 PCNA RRM2 GMNN PPP1CC CLTA SNRPD1 CDK1 MCM3 MYH10 ATAD2 MCM6 CLSPN RMI2 TMPO SUMO1 EZH2 LIG1 POLA2 CDC6 HNRNPR PKMYT1 NASP MXD3 POLD1 DNMT1 DDB2 NELL2 MSH2 ARHGAP11A FBXO5 SLC38A1 AK2 RFC1 STMN1 LUC7L3 UNG SRSF2 SMC3 ID3 SMAD6 SASS6 HMGN2 MCM8 RBBP7 PPP1R8 E2F7 ATAD5 E2F8 GINS3 ILF3 POLE4 C19orf57 NABP2 MCM2 OTUD7B
ABE_INNER_EAR	0.000434581	0.00226808	0.498493	-0.574161	-1.95907	30		RPL35 WNK2 VAMP5 C19orf53 RPS15 RPL28 RPL32 HYI RPL21 COCH
E2F_02	9.77e-10	2.48e-08	0.788187	-0.410574	-1.95703	214		H2AFZ PCLAF GAPDH HMGA1 MCM7 DNAJC9 RANBP1 CDCA7 PCNA RRM2 RPS20 GMNN SNRPD1 CDK1 MCM3 MYH10 PRPS2 ATAD2 MCM6 CLSPN FANCG RMI2 TMPO SUMO1 EZH2 CDC6 HNRNPR PKMYT1 NASP MXD3 POLD1 DNMT1 NELL2 FKBP5 MSH2 H2AFV ARHGAP11A SMC1A FBXO5 MCM4 AK2 STMN1 LUC7L3 UNG FANCD2 SMC3 ID3 SMAD6 SASS6 PHF5A HMGXB4 MCM8 E2F7 ATAD5 DLG3 PTMA E2F8 GINS3 ILF3 POLE4 SUV39H1 C19orf57 NABP2 MCM2 OTUD7B HIRA POLE2 PODN EED …
CHICAS_RB1_TARGETS_LOW_SERUM	1.61e-05	0.000141583	0.57561	-0.465083	-1.95655	84		PCLAF TYMS RPL36A SNRPG RPA3 CDCA7 SNRPB TMSB15A MCM3 HIST1H4C MCM6 RPL36AL CENPW SNRPE MCM5 SYT1 SYNE2 HELLS MT2A NDUFB2 ATP5MC2 CKLF WDR76 DEPDC1 MT1X MCM4 DTL MTHFD2L NSD2 LMNB1 TMEM258 RNASEH2A MT1F
E2F1DP1_01	3.5e-09	7.92e-08	0.774939	-0.411802	-1.95575	213		H2AFZ PCLAF GAPDH HMGA1 MCM7 DNAJC9 RANBP1 CDCA7 PCNA RRM2 RPS20 GMNN SNRPD1 CDK1 MCM3 MYH10 PRPS2 ATAD2 MCM6 CLSPN FANCG RMI2 TMPO SUMO1 EZH2 CDC6 HNRNPR PKMYT1 NASP MXD3 POLD1 DNMT1 NELL2 FKBP5 MSH2 H2AFV ARHGAP11A SMC1A FBXO5 MCM4 AK2 STMN1 LUC7L3 UNG FANCD2 SMC3 ID3 SMAD6 SASS6 PHF5A HMGXB4 MCM8 E2F7 ATAD5 DLG3 PTMA E2F8 GINS3 ILF3 POLE4 SUV39H1 C19orf57 NABP2 MCM2 OTUD7B HIRA POLE2 PODN EED …
E2F1DP2_01	3.5e-09	7.92e-08	0.774939	-0.411802	-1.95575	213		H2AFZ PCLAF GAPDH HMGA1 MCM7 DNAJC9 RANBP1 CDCA7 PCNA RRM2 RPS20 GMNN SNRPD1 CDK1 MCM3 MYH10 PRPS2 ATAD2 MCM6 CLSPN FANCG RMI2 TMPO SUMO1 EZH2 CDC6 HNRNPR PKMYT1 NASP MXD3 POLD1 DNMT1 NELL2 FKBP5 MSH2 H2AFV ARHGAP11A SMC1A FBXO5 MCM4 AK2 STMN1 LUC7L3 UNG FANCD2 SMC3 ID3 SMAD6 SASS6 PHF5A HMGXB4 MCM8 E2F7 ATAD5 DLG3 PTMA E2F8 GINS3 ILF3 POLE4 SUV39H1 C19orf57 NABP2 MCM2 OTUD7B HIRA POLE2 PODN EED …
E2F4DP2_01	3.5e-09	7.92e-08	0.774939	-0.411802	-1.95575	213		H2AFZ PCLAF GAPDH HMGA1 MCM7 DNAJC9 RANBP1 CDCA7 PCNA RRM2 RPS20 GMNN SNRPD1 CDK1 MCM3 MYH10 PRPS2 ATAD2 MCM6 CLSPN FANCG RMI2 TMPO SUMO1 EZH2 CDC6 HNRNPR PKMYT1 NASP MXD3 POLD1 DNMT1 NELL2 FKBP5 MSH2 H2AFV ARHGAP11A SMC1A FBXO5 MCM4 AK2 STMN1 LUC7L3 UNG FANCD2 SMC3 ID3 SMAD6 SASS6 PHF5A HMGXB4 MCM8 E2F7 ATAD5 DLG3 PTMA E2F8 GINS3 ILF3 POLE4 SUV39H1 C19orf57 NABP2 MCM2 OTUD7B HIRA POLE2 PODN EED …
MORF_GNB1	6.55e-12	2.49e-10	0.887075	-0.394224	-1.95568	299		DUT H2AFZ CCT7 DEK PTP4A2 TYMS PSMB7 DNAJC9 GTF2A2 MDH1 CALM2 HADH ATF4 ATP5PO ILF2 UBE2J1 MTDH EIF3H USP1 PPP1CC SLC25A3 SSBP1 RRM1 SERP1 TUFM PSMB2 EIF3I ESD YWHAQ ATP5MC3 PRPS2 MCM6 JTB PDIA6 LSM2 PHB2 ACP1 EIF4H AKR7A2 COPE NUDC SDHA RPIA SNRPE EIF3D UBE2L3 CLPP POLA2 KIFC1 HNRNPR UQCRH SND1 UQCRFS1 NDUFV1 DNMT1 MYDGF GPAA1 VDAC1 PIN1 WDR1 H2AFV FH CDK2 SUMO2 RNPS1 BUB3 RUVBL2 CSNK2B NDUFC1 P…
GO_ONE_CARBON_METABOLIC_PROCESS	0.00175254	0.00713741	0.45506	-0.608805	-1.95563	22		TYMS DHFR SHMT1 SFXN1 MTHFD1 MTHFD2 MTHFD2L AHCY MTHFS SHMT2
REACTOME_HOMOLOGOUS_DNA_PAIRING_AND_STRAND_EXCHANGE	0.000125747	0.000807443	0.518848	-0.536739	-1.9556	42		RPA3 RMI2 CHEK1 XRCC2 RFC5 RAD51AP1 RHNO1 BARD1 BRCA1 BRCA2 RFC4 RPA1 RAD51C RFC3 EXO1
CHIARETTI_T_ALL_REFRACTORY_TO_THERAPY	0.0016498	0.00679633	0.45506	-0.587198	-1.95556	28		DNTT PRDX2 H1F0 FGFR1 CR2 NOTCH3 PCDH9 ADA TCF7 EPHB6 TMPO MME HOXA9 FHL1 ICOS
GO_EUKARYOTIC_48S_PREINITIATION_COMPLEX	0.00356511	0.0128628	0.431708	-0.665697	-1.95465	15		EIF3L EIF3E EIF3H EIF3I EIF3D EIF3F EIF3A
GSE15930_NAIVE_VS_72H_IN_VITRO_STIM_IFNAB_CD8_TCELL_DN	2.13e-09	5.06e-08	0.774939	-0.421386	-1.95163	194		PCLAF TPI1 RNASEH2B RPA3 MAD2L1 SIVA1 CKS1B NUSAP1 MKI67 RCC1 GMNN PGAM1 FDPS TOP2A CDK1 GLRX BIRC5 CENPK NDUFS6 ACOT7 PDIA4 CHEK1 PSAT1 MCM5 RFC5 CDC20 RAD51AP1 EZH2 LIG1 BRCA1 MT2A NDUFV1 DNMT1 RFC4 NCAPH BUB1 TUBG1 KIF4A MTHFD2 PLK4 HAX1 HPF1 CKAP2 POLR3K OLA1 LMNB1 PAFAH1B3 DECR1 GALK1 SYCE2 BLMH PRIM2 GZMB SPAG5 FDFT1 RPN1 SNRNP25 HAUS4 ANLN MLLT3 NDUFS5 FKBP2 CKAP5 LXN ACAD9 TMEM97 MCM2 PGM…
WILCOX_RESPONSE_TO_PROGESTERONE_UP	2.17e-07	3.25e-06	0.690132	-0.44866	-1.95143	130		PCLAF TYMS HMGB2 SMC2 CDKN2C CENPU NUSAP1 RRM2 FDPS TK1 TOP2A CDK1 HMGN3 CENPF CCNB2 PBK NDC80 ASPM NCAPG CENPN EVI2A CDC20 SUMO1 FANCI SHMT1 DLGAP5 CDC6 HJURP HMMR ACAT2 KIF20A INSIG1 KIF4A CCNB1 PRC1 FADS1 CEP55 SHCBP1 WDHD1 FDFT1
MORF_PSMC1	4.99e-10	1.36e-08	0.801216	-0.437794	-1.95121	186		CCT7 ANP32B SOD1 EEF1D SNRPG RAN C9orf16 YWHAE SIVA1 STOML2 MTDH LSM3 PSMA2 CYC1 CLTA SSR2 PSMC3 AP2M1 URM1 ERH KARS JTB RPL36AL CNBP COX7A2L SNRPE SYPL1 COX6A1 SUMO1 GGCT SRP9 PSMC5 CCT2 HSP90AA1 GLOD4 ATIC TBCA TMED2 NDUFAB1 COX5A BANF1 MRPL9 ELOC VCP PPP6C ATP5F1C PPP4C NDUFS3 POLR2H POLR2G SSNA1 EIF4E2 PPP1CA PTPA SF3B2 DNPEP NDUFA2 CANX PDCD6 COMMD4 PRMT1 PSMD9 NDUFB1 PSMD8 PUF60 MORF4L2 TEC…
GSE24142_EARLY_THYMIC_PROGENITOR_VS_DN2_THYMOCYTE_ADULT_DN	1.23e-08	2.5e-07	0.74774	-0.437264	-1.95076	167		CD3D H2AFZ CCT7 PCLAF CDK5RAP3 IL7R SH2D1A DNAJC9 MAD2L1 CDKN2C PRKCA ASF1B LAT OSTC RRM2 NOTCH3 TK1 CDC25B RRM1 CCND3 SPCS2 PSMB2 PBK CD247 CCNA2 LCK LEF1 CD3G TMPO CENPA RAD54L PMEPA1 FKBP5 GINS4 PLK1 NEK2 MCUB GRAP2 KIF4A RRAS2 MTHFD2 MIF4GD AURKA PIMREG CD96 SKA1 GLCCI1 PTPRF RTKN2 RFXAP PCCB SOCS2 DGKE SLAMF6 PSMC3IP
YAO_TEMPORAL_RESPONSE_TO_PROGESTERONE_CLUSTER_10	6.33e-05	0.000451048	0.538434	-0.486806	-1.94943	68		CCT7 LDHA SSRP1 PCNA PRDX1 OSTC SERP1 SLC1A4 TCEAL9 SUMO1 CDK2AP2 HNRNPR TRIR POLR2F FKBP4 RPN2 CACYBP TMED2 DAD1 MPC2 FKBP2 CANX PEX2 VDAC2 GCSH EIF3G HNRNPA3 PSMA4 EDF1 GRWD1 SSB COX17 MRPL40 SEC61A1 GSDME DYNLL1 ADK C9orf64
E2F_Q4_01	1.15e-09	2.88e-08	0.788187	-0.417628	-1.94878	211		HNRNPA1 H2AFZ PCLAF GAPDH SERBP1 HMGA1 SMC2 IMPDH2 MCM7 RANBP1 CDCA7 PCNA GMNN CDC45 MCM3 YWHAQ UXT ATAD2 MCM6 FANCG CNBP MELK EZH2 POLA2 CDC6 EIF5A PKMYT1 NASP TRIR PRIM1 MXD3 DNMT1 DDB2 ATP5MC2 ARHGAP11A SMC1A FBXO5 SLC38A1 HOXA9 MCM4 PLK4 RFC1 STMN1 UNG ORC1 LUC7L2 SRSF2 SLBP SMC3 ID3 SASS6 HMGN2 SFMBT1 NDUFA11 ZBTB8OS PPP1R8 TIAM1 E2F7 PTMA E2F8 JPH1 GINS3 UFD1 POLE4 SUV39H1
KEGG_BASE_EXCISION_REPAIR	0.000900877	0.00412739	0.477271	-0.550294	-1.94843	33		PCNA FEN1 POLD2 HMGB1 LIG1 NEIL2 MUTYH POLD1 UNG PARP1 POLE4 SMUG1 NTHL1 POLE APEX2 POLE2 POLE3
GO_U5_SNRNP	0.00246776	0.00945588	0.431708	-0.654634	-1.94686	16		SNRPG SNRPB SNRPN SNRPD1 SNRPE SNRPD3 SNRPD2 CD2BP2 SNRNP40
CONCANNON_APOPTOSIS_BY_EPOXOMICIN_DN	6.86e-08	1.17e-06	0.704976	-0.448584	-1.94631	134		PCLAF LDHA HMGB2 SNRPG RPA3 MAD2L1 MKI67 FABP5 DHFR AURKB TOP2A UBE2C CDK1 TMSB15A PTTG1 HMGN3 SPC25 BIRC5 HIST1H4C CCNA2 LSM2 CYB5A CHRNA3 NDUFB6 CENPA CDC20 PFKP DLGAP5 KIFC1 ATP5MC1 APRT EID1 HMMR NHP2 POLD1 BUB1 PLK1 H2AFV INSIG1 ACYP1 CXCR4 PEBP1 STMN1 AURKA ICA1 BCL11A SMAD6 ANAPC15 DNPH1 EXOSC9 MTUS1 LAGE3 SPRY2 MLLT3 NDUFA2 DHCR24 ABHD14A ESPL1
REACTOME_DNA_DAMAGE_BYPASS	0.000126255	0.000809671	0.518848	-0.513591	-1.94366	47		PCLAF RPA3 UBB PCNA MAD2L2 RPS27A USP1 POLD2 RFC5 POLD1 RFC4 RPA1 RFC3 DTL RFC1 VCP UFD1 POLE4 POLE POLE2 POLE3
WONG_MITOCHONDRIA_GENE_MODULE	9.68e-10	2.46e-08	0.788187	-0.419468	-1.94341	206		DUT NDUFB9 ATP5PO NDUFA12 IDH2 GSTO1 CYC1 COX8A TUFM ATP5MC3 KARS NDUFC2 BOP1 CYB5A GCAT NDUFS6 COX7A2L ATP1B3 NDUFB6 COX6A1 MRPS18B OXCT1 NDUFA8 CLPP ATP5MC1 SCP2 NDUFB2 UQCRFS1 NDUFV1 ATP5MC2 UQCRQ FIBP NDUFB8 FH NDUFC1 MTHFD2 MRPL11 NDUFB10 AK2 HAX1 HINT2 UNG ATP5F1B GPX4 NDUFAB1 COX5A GPD2 DECR1 TSFM ATP5PF FDXR NDUFV2 MRPL13 NDUFS8 ATP5F1C NDUFS3 PCCB SFXN5 MRPL32 SUCLG1 TIMM10 MRPL36 TSPO N…
GO_CHROMOSOME_CENTROMERIC_REGION	1.18e-09	2.96e-08	0.788187	-0.436372	-1.94326	185		ZWINT CENPH MAD2L1 CENPU HSF1 CENPM PPP1CC AURKB SGO1 CENPF SPC25 BIRC5 KIF22 CDCA5 NDC80 CENPK NCAPG CENPN SKA3 CENPW CDCA8 NUF2 CENPA SGO2 KNL1 DSCC1 CENPE HELLS HJURP SPC24 DNMT1 DSN1 ITGB3BP ESCO2 BUB1 PLK1 NEK2 SMC1A BUB3 TTK OIP5 CCNB1 DCTN3 MIS18A NUP37 STAG3 BUB1B CENPS AURKA MAD1L1 SKA1 SPDL1 SMC3 KIF2C ZWILCH TPR INCENP SPAG5 ANAPC16 NCAPD3 SKA2 NUP107 CENPL SPOUT1 KNSTRN SEPT6 PMF1 SUV…
GSE45365_HEALTHY_VS_MCMV_INFECTION_CD11B_DC_IFNAR_KO_DN	1.95e-07	2.98e-06	0.690132	-0.44545	-1.94153	133		GAPDH NDUFB9 TKT MND1 MKI67 TK1 CRNDE CENPF CDKN3 CDCA5 ASPM NCAPG SKA3 CDCA8 MELK KIF15 CDC20 CENPE HJURP FOXM1 HMMR DEPDC1B BUB1 TRIP13 KIF20A TTK FAM92A KIF4A OIP5 MYL6B DTL PLK4 MTFR2 AURKA SQOR AIG1 GINS1 KIF14 KIF18B CALM3 CEP55 SHCBP1 KIF2C SPAG5 HAUS4 FAM200B SLC16A4 AGTRAP ANLN E2F8 UFD1 ARHGEF39
REACTOME_RHO_GTPASES_ACTIVATE_FORMINS	2.64e-07	3.9e-06	0.674963	-0.446065	-1.94107	125		ZWINT CENPH MAD2L1 EVL CENPU TUBA1B CENPM PPP1CC AURKB SGO1 CENPF RANBP2 SPC25 BIRC5 NDC80 CENPK SCAI CENPN NUDC CDCA8 NUF2 CENPA SGO2 CDC20 KNL1 CENPE RHOC DIAPH3 SPC24 DSN1 ITGB3BP BUB1 PLK1 PFN1 BUB3 TUBB4B NUP37 BUB1B CENPS MAD1L1 SKA1 SPDL1 KIF2C ZWILCH INCENP SKA2 TUBA1C NUP107 CENPL PMF1 CKAP5 CENPO MIS12
LINDGREN_BLADDER_CANCER_CLUSTER_1_DN	3.67e-11	1.26e-09	0.851339	-0.383396	-1.93986	319		MAL RGS10 H2AFZ AKAP12 ZWINT HMGB2 H1F0 CDCA7 XBP1 CDKN2C CENPU IDH2 CKS1B RRM2 TK1 CDC25B TOP2A UBE2C CDK1 P4HB SPCS1 PTTG1 CDC45 CENPF GINS2 CCNB2 BIRC5 TCF19 GTSE1 ATAD2 MCM6 AKR7A2 CENPN ACOT7 MYBL2 MAP1A CDCA2 CDCA8 MCM5 MELK POC1A TMPO CENPA SGO2 EZH2 RAD54L DLGAP5 CENPE CDC6 KIFC1 RPS27L BRCA1 NCAPG2 BID RFC4 VDAC1 BUB1 TRIP13 PLK1 NEK2 POP7 DEPDC1 KIF11 ACTN1 INSIG1 RACGAP1 PHF19 KIF4A RF…
GSE1460_DP_THYMOCYTE_VS_NAIVE_CD4_TCELL_ADULT_BLOOD_UP	1.68e-08	3.33e-07	0.733762	-0.411898	-1.93974	195		TRBC1 PTP4A2 FXYD2 SMC2 MCM7 RAN PSMB6 RPA3 UBB RPL39L HMGB3 UBE2J1 SIVA1 CENPU FABP5 LSM4 GMNN FDPS UBE2C CDC45 SPC25 MYH10 ACOT7 CHRNA3 CD3G ATP1B3 KIF15 CDC20 CLGN DSCC1 FANCI POLA2 CENPE CDK2AP2 BRCA1 FOXM1 SND1 SRSF3 CHCHD3 ASRGL1 C3orf52 KIF4A GUCY1B1 PPIA PSMA5 MYL6B FAIM MIS18A STAG3 PIMREG KIF18B LMNB1 PLCH1 PTPRK C1orf112 ATP5PF PSMA6 ENY2 SHCBP1 JAM3 FAT1 EXOG ATP5F1C SPAG5 DSG2 PCCB T…
GSE22886_UNSTIM_VS_STIM_MEMORY_TCELL_DN	3.37e-10	9.42e-09	0.814036	-0.425708	-1.93927	198		H2AFZ SMC4 TPI1 C1QBP HMGB2 SNRPG DHFR SLC25A3 CYC1 CLTA SNRPD1 SNU13 HNRNPF MCM3 HSPA8 LSM2 RPP30 CTNNAL1 NDUFS6 SMCO4 PSAT1 ATP1B3 SNRPF BARD1 KIFC1 CDK2AP2 HNRNPR PRIM1 HSPB11 DSN1 DNAJB6 TRIP13 FKBP4 SMC1A BUB3 EIF6 RDX GMPS MYO1B CSNK2B HAX1 ELAC2 ATIC FANCL PTBP1 COX5A CHAF1A LRRC59 MRPL13 ZWILCH NCAPD3 DBF4 BAG2 BCAP29 NUP107 ATAD5 NCKAP1 SDHB PIGF PSMA7 MRPS28 MAGOH NUP205 PKM PRMT1 COQ3 …
SCHUHMACHER_MYC_TARGETS_UP	1.25e-05	0.000113666	0.593325	-0.469563	-1.93853	78		LDHA IMPDH2 RANBP1 PRDX4 RCC1 FABP5 NME1 PAICS PRPS2 POLD2 BOP1 RPIA ATP1B3 MEST TRAP1 FKBP4 MTHFD1 SLC16A1 PEBP1 VRK1 AHCY EBNA1BP2 POLR2H RABEPK SRPK1 EXOSC2 TMEM97 CDK4 GCSH FXN AKAP1 GRSF1 UCK2
MODULE_17	4.65e-13	2.24e-11	0.921426	-0.394082	-1.93829	344		ANXA1 CD3D NAP1L1 RGS10 ALDH1A2 PCLAF TYMS PSMB7 ZWINT SMS MCM7 SLC29A1 GTF2A2 RPA3 CKS2 PCNA FEN1 HSF1 CCT4 RCC1 LSM3 AURKB FDPS TK1 TOP2A CDK1 TPX2 DDX39A SSBP1 CCND3 PTTG1 CDC45 DTYMK CCNB2 EIF3I MCM3 H2AFX TUSC3 PAICS HPRT1 MCM6 CCNA2 POLD2 BOP1 TMX1 GADD45A NDUFS6 ACOT7 SNRPF CDC20 EZH2 CLPP PKMYT1 SCP2 APRT HMMR PRIM1 HSPB11 NHP2 DNMT1 TRIB2 RFC4 EXOSC8 ACAT2 ITGB3BP RBCK1 TRIP13 MSH2 PLK1 …
KYNG_ENVIRONMENTAL_STRESS_RESPONSE_UP	0.000133318	0.000848093	0.518848	-0.512091	-1.93798	47		ANXA1 BEX3 RPL7A GALNT2 AKAP12 SOD1 EIF3L PRDX4 GLRX OAZ1 LCK
E2F_Q3_01	1.93e-09	4.66e-08	0.774939	-0.413671	-1.93759	210		HNRNPA1 H2AFZ PCLAF GAPDH SERBP1 HMGA1 SMC2 MCM7 RANBP1 CDCA7 PCNA USP1 GMNN ITGA1 CDK1 CDC45 MCM3 YWHAQ UXT ATAD2 MCM6 FANCG MELK EZH2 POLA2 CDC6 PKMYT1 NASP MXD3 DNMT1 DDB2 ATP5MC2 ARHGAP11A SMC1A FBXO5 SLC38A1 HOXA9 MCM4 RFC1 STMN1 LUC7L3 RALY UNG SRSF2 PELO SMC3 ID3 SMAD6 SASS6 HMGN2 NDUFA11 MCM8 PPP1R8 E2F7 PTMA E2F8 JPH1 GINS3 UFD1 POLE4 PELP1 SUV39H1
chr2p13	3.04e-05	0.000243455	0.57561	-0.497398	-1.93533	62		CCT7 SNRPG WDR54 TPRKB BOLA3 PCBP1 FAM136A NFU1 MTHFD2 GMCL1 ANTXR1 SFXN5 HTRA2 DUSP11 STAMBP DGUOK-AS1 ANXA4 PAIP2B TLX2 MOGS LINC01816 MCEE DGUOK
GSE21063_CTRL_VS_ANTI_IGM_STIM_BCELL_16H_UP	5.81e-09	1.27e-07	0.761461	-0.430882	-1.93502	172		NAP1L1 TPI1 C1QBP RPA3 CENPU IDH2 LSM3 TOP2A UBE2C CDK1 SGO1 CCNB2 CDKN3 BIRC5 NDC80 CCNA2 ASPM AKR1B1 CENPN SNRPF HYI DLGAP5 CENPE CCT5 SPC24 DNMT1 KIF20B FBXO5 TIMELESS KIF20A PRR5 RACGAP1 ASRGL1 PRC1 MTHFD2 VRK1 HDDC2 CKAP2 MTFR2 AURKA CDC25C FADS1 RNASEH2A CEP55 SDHAF3 ECT2 SPAG5 SNRPA RNF26 SKA2 CLDND1 TICRR CEP57 KNSTRN PRR11 BORA SMUG1 MIPEP RAPGEF5
CHEN_ETV5_TARGETS_TESTIS	0.0037971	0.0135609	0.431708	-0.614484	-1.93456	19		MAD2L1 CDCA7 MKI67 HELLS CDK2 CCNE2 MCM2 HAUS6 RAD51 DCK
ABRAMSON_INTERACT_WITH_AIRE	0.000293341	0.00164965	0.498493	-0.524326	-1.93442	44		C1QBP SNRPB PCNA TOP2A RANBP2 MCM6 MCM5 NASP MSH6 PABPC1 SRSF3 MSH2 SMC1A RUVBL2 SNRPD3 SRSF2 LMNB1 PARP1 SMC3 NOP56 NUP93
REACTOME_FBXL7_DOWN_REGULATES_AURKA_DURING_MITOTIC_ENTRY_AND_IN_EARLY_MITOSIS	5.71e-05	0.000414925	0.557332	-0.508989	-1.93343	54		PSMB7 PSMB6 UBB RPS27A PSMA2 PSMC3 PSMB2 PSME1 PSME2 PSMC5 PSMA5 AURKA PSMA6 PSMF1 PSMB10 PSMA1 PSMD2 PSMA7 PSMD9 FBXL7 PSMD4 PSMD8 PSMA4 PSMB3
GSE3982_BASOPHIL_VS_TH1_DN	2.58e-09	6.04e-08	0.774939	-0.428075	-1.93253	181		EEF2 HMGA1 SH2D1A ENO1 DNAJC9 RANBP1 CKS2 HMGB3 AQP3 RRM1 PSMB2 NME1 PAICS AKR1B1 GCAT CTNNAL1 RRP7A SMCO4 CHEK1 XRCC2 EVI2A SNRPF EIF5A NASP HELLS GGCT MSH2 NEK2 CD28 SLC38A1 MTHFD1 TUBG1 MRPL11 DOHH MIS18A NUP37 RANGRF STMN1 BUB1B SNTB2 CENPS AURKA CHAF1B SQOR OLA1 CHEK2 MRPL13 ZWILCH SPAG5 PRPF19 CBR3 CCNE2 C1orf216 QDPR SCAND1
GO_MEIOTIC_CELL_CYCLE_PROCESS	2.03e-07	3.09e-06	0.690132	-0.443145	-1.93077	136		SMC4 SMC2 UBB MND1 CKS2 HSF1 CDC25B TOP2A SGO1 PTTG1 ASPM NUF2 SGO2 CDC20 BRCA2 MSH6 NCAPH BUB1 TRIP13 PLK1 RAD51C FBXO5 TTK NCAPH2 TUBG1 KLHDC3 STAG3 BUB1B CENPS AURKA FANCD2 CDC25C FANCA SYCE2 TERF1 NCAPD3 PSMC3IP EME1 CCNE2 ESPL1 SUN1 BAG6 KIF18A MLH1 MEI1 PPP2R1A TDRD9 TUBG2 NDC1 BRIP1 RAD51 FBXO43 RAD54B CDC25A MASTL HSPA2 RAD51B
GSE22432_CDC_VS_COMMON_DC_PROGENITOR_DN	3.51e-09	7.93e-08	0.774939	-0.428113	-1.93065	180		NAP1L1 H2AFZ UBE2E3 RANBP1 UBE2T UHRF1 OSTC RRM2 DHFR P4HB CDC45 PBK YWHAQ ATAD2 HPRT1 CCNA2 POLD2 YEATS4 NUDC SYPL1 SGO2 RAD51AP1 LSM6 ESCO2 ACTL6A MRPS26 MAP3K20 KIF20A BUB3 MTHFD1 SLC16A1 PRC1 NUP37 MANF ATIC DARS FANCL CD96 PA2G4 PPA2 MRPL50 PRIM2 ECT2 PRPF19 TPGS2 ABRACL RPN1 RBBP7 BCAP29 ATAD5 WDR5 CHTF8 RWDD4 SNRNP40 PPIL3 PSMG2 POLE4 EXOSC2 SUV39H1 GLE1 KYAT3
GO_TRANSLESION_SYNTHESIS	0.000526262	0.0026564	0.477271	-0.535144	-1.92993	40		PCLAF RPA3 UBB PCNA MAD2L2 RPS27A POLD2 RFC5 POLD1 RFC4 RPA1 RFC3 DTL RFC1 FAAP20 VCP
CAFFAREL_RESPONSE_TO_THC_DN	0.000586531	0.00290598	0.477271	-0.565536	-1.92964	30		PCLAF ZWINT TUBB UHRF1 RRM2 DHFR CDK1 MCM3 HSPA8 MCM6 CCNA2 SRSF3 TMEM109 CALM3
GO_POSTREPLICATION_REPAIR	0.000189597	0.00114109	0.518848	-0.504622	-1.92904	50		PCLAF RPA3 UBB PCNA MAD2L2 RPS27A POLD2 NSMCE1 RFC5 BRCA1 POLD1 RFC4 RPA1 MSH2 RFC3 DTL RFC1 FAAP20 VCP
GSE4748_CTRL_VS_CYANOBACTERIUM_LPSLIKE_STIM_DC_3H_DN	3.88e-09	8.69e-08	0.761461	-0.427532	-1.92803	180		CD3D TPI1 ANXA5 NUCB2 PRDX2 RCN1 PSMB6 H1F0 PRDX4 MAD2L2 AURKB ANAPC11 SPCS1 MIF PRELID1 SKA3 ERP44 NDUFS6 NIT2 EIF2S2 PSAT1 NDUFB6 MRPS14 BOLA3 BSG RPS27L EID1 CISD3 MYDGF DNAJC19 PSMC5 RPN2 TUBG1 CHCHD3 NDUFC1 TCEAL8 MRPL11 UNG METAP2 AIG1 SRSF2 NDUFAB1 GALK1 MSR1 TMEM237 GZMB SHMT2 PDZD11 NUDT2 SLC25A4 IMMT EIF1AY HAUS7 TIMM22 G6PC3 COA7 NDFIP2 WDR18 GBP4 BCL2L1 CD8B CXCL3 TMEM126A GCSH GRHPR …
GSE2770_IL12_AND_TGFB_VS_IL4_TREATED_ACT_CD4_TCELL_6H_UP	3e-09	6.91e-08	0.774939	-0.426952	-1.92746	181		SERBP1 TAF7 SMC2 TUBB DNAJC9 MDH1 ILF2 NUCKS1 AURKB TK1 CDC25B TOP2A TPX2 SGO1 SPC25 KARS CCNA2 MGMT TMX1 MXD3 EXOSC8 HIGD2A ORC6 PLK1 CDK2 BUB3 RUVBL2 TTK ZNF704 KIF4A RRAS2 E2F2 PRC1 PLK4 PARPBP NOL7 PIMREG HNRNPA0 PPA2 CNTLN KIF2C PRIM2 RAD23A ZWILCH NUCB1 RTKN2 SFMBT1 MCM8 LAS1L E2F7 PDAP1 PPIH ANLN CSE1L IFT57 FKBP2 KYAT3 CDK4 MAGOHB KIF18A EMC4 CCDC18 NSMCE2 KEAP1 HAUS6 GPSM2 MAGEF1 MRPL55 …
E2F_03	1.86e-09	4.52e-08	0.774939	-0.410526	-1.92575	216		HNRNPA1 H2AFZ PCLAF GAPDH SERBP1 SMC2 MCM7 DNAJC9 RANBP1 CDCA7 RPS20 GMNN CDC45 MCM3 UXT ATAD2 MCM6 FANCG CNBP RMI2 RPL28 MELK EZH2 LIG1 SLC25A11 POLA2 CDC6 EIF5A PKMYT1 NASP TRIR PRIM1 MXD3 POLD1 DNMT1 DDB2 FKBP5 SMC1A FBXO5 MCM4 KLHDC3 AK2 PLK4 RFC1 STMN1 UNG ORC1 LUC7L2 SRSF2 HNRNPA0 SLBP SMC3 ID3 SMAD6 SASS6 HMGN2 ZBTB8OS TIAM1 E2F7 PTMA E2F8 JPH1 UFD1
MITSIADES_RESPONSE_TO_APLIDIN_DN	3.13e-10	8.85e-09	0.814036	-0.401909	-1.92404	239		DUT DEK PCLAF TYMS ZWINT SMC2 TUBB HADH PRKCA NUSAP1 MKI67 RRM2 TMEM106C PGAM1 NUCKS1 TOP2A TPX2 RRM1 PTTG1 CENPF BIRC5 CCNA2 ASPM FANCG NCAPG MYBL2 CDCA8 MCM5 MELK CENPA FANCI SPTBN1 DLGAP5 HNRNPR HELLS HJURP FOXM1 NCAPG2 MSH6 RFC4 EIF3A NCAPH BUB1 ZNF22 TRIP13 MSH2 WDR76 NEK2 FBXO5 SLC38A1 GMPS RACGAP1 CDC42BPA KIF4A CCNB1 MCM4 ENO2 BUB1B CKAP2 NSD2 AHCY AURKA GINS1 KIF14 KIF18B CHAF1A PARP1 CA…
GSE3982_BCELL_VS_TH1_DN	4.98e-09	1.11e-07	0.761461	-0.435535	-1.92257	168		MAL TYMS CKS2 HMGB3 ASF1B RRM2 TMEM106C FABP5 LCT HACD1 RRM1 PXMP2 PTTG1 DTYMK SPC25 MYH10 GTSE1 CLSPN CD247 OPTN FANCG NCAPG GADD45A ACOT7 DLGAP5 BARD1 NASP HELLS FOXM1 SFXN1 BUB1 FKBP5 WDR76 PLK1 NDN CD28 KIF4A PRC1 ELAC2 BUB1B NSD2 SQOR GZMM ATP9A ENY2 KIF2C NECTIN3 PARD3 SMAD5 ZWILCH AMMECR1 GZMB SPAG5
MODULE_244	6.22e-09	1.35e-07	0.761461	-0.427734	-1.92231	177		SMC2 PCNA ILF2 CCT8 XRCC6 CCT4 MKI67 TK1 TOP2A CDK1 DTYMK MCM3 KIF22 HSPA8 NME1 MCM6 KARS LCK CDK6 POLD2 SRPK2 CHEK1 MELK RFC5 LIG1 RAD54L QARS CENPE TRAP1 MAPKAPK3 PRIM1 POLD1 RFC4 BUB1 TRIP13 MSH2 PLK1 NEK2 CDK2 RAD51C KIF11 MTHFD1 GMPS TTK RFC3 AK2 PLK4 VRK1 RFC1 ATP5F1B ORC1 KIF14 DDX11 GSS CHEK2 KIF2C PRIM2 RECQL4 POLR2J IGF1R CDC7 POLR2E
GSE3982_NEUTROPHIL_VS_TH1_DN	1.23e-09	3.08e-08	0.788187	-0.431079	-1.92128	186		MAL RGS10 RPL8 SERBP1 RPS4X RCN1 GTF2A2 RPA3 CKS2 CKS1B PSMA2 EEF1B2 NUCKS1 PTTG1 PSMB2 ESD PRPS2 RRP7A NUDC EIF3F NDUFA8 KIFC1 BRCA1 HELLS FOXM1 SRP9 NHP2 FAM136A TOMM22 NAA38 FKBP11 NEK2 HAX1 MANF CKAP2 METAP2 AKIP1 ARL6IP4 PAFAH1B3 MRPL34
PAL_PRMT5_TARGETS_UP	1.13e-08	2.32e-07	0.74774	-0.424357	-1.92072	175		HNRNPA1 PCLAF ANP32B TYMS HMGB2 UBE2E3 CKS2 EVL CKS1B UHRF1 MKI67 LSM3 GMNN AURKB PSMC3 RRM1 SPCS2 TUFM ERH CCNB2 H2AFX NME1 LSM2 PRELID1 GCAT TMPO RFC5 CDC20 HELLS PRIM1 TRIP13 NAA38 H2AFV NDUFB8 FKBP4 NDN KIF11 TTK RACGAP1 PKP4 MCM4 STMN1 LUC7L3 AHCY EMC6 AURKAIP1 CDC25C GUSB PTPRK PPA2 CALM3 SLBP HAT1 PRIM2 ECT2 HMGN2 INCENP SNRPA
REACTOME_SUMOYLATION_OF_DNA_REPLICATION_PROTEINS	0.000252853	0.00145795	0.498493	-0.512291	-1.92018	46		PCNA AURKB TOP2A RANBP2 BIRC5 CDCA8 SUMO1 SUMO2 NUP37 AURKA TPR INCENP NUP93 NUP107 NUP88 NUP205 TOP1 SUMO3 NDC1 NUP35
E2F1_Q4_01	2.05e-09	4.9e-08	0.774939	-0.414307	-1.9195	206		HNRNPA1 H2AFZ PCLAF GAPDH SERBP1 HMGA1 SMC2 IMPDH2 MCM7 RANBP1 CDCA7 PCNA USP1 GMNN ITGA1 CDK1 CDC45 MCM3 YWHAQ UXT ATAD2 MCM6 FANCG MELK EZH2 POLA2 CDC6 PKMYT1 NASP MXD3 DNMT1 DDB2 ATP5MC2 ARHGAP11A SMC1A FBXO5 SLC38A1 HOXA9 MCM4 RFC1 STMN1 LUC7L3 RALY UNG SRSF2 PELO SMC3 ID3 SMAD6 SASS6 HMGN2 NDUFA11 MCM8 PPP1R8 PTMA E2F8 JPH1 GINS3 UFD1 POLE4 SUV39H1
WU_HBX_TARGETS_2_UP	0.0025404	0.00968731	0.431708	-0.597518	-1.91937	22		HMGB2 YWHAE GLRX CDKN3 SLC25A5 CASP4 CDC42BPA CCNG1 ATP5PF PPP5C BCL2L1 UCK2 STK25
ZHANG_BREAST_CANCER_PROGENITORS_UP	1.78e-12	7.79e-11	0.91012	-0.36734	-1.91735	396		HNRNPA1 H2AFZ SMC4 SERBP1 RPS3 HMGB2 SMC2 RPL15 ADH5 DNAJC9 MDH1 RPA3 CALM2 CDCA7 MTDH UHRF1 RRM2 USP1 GMNN TOP2A SSBP1 SGO1 CENPF PBK YWHAQ METTL9 PAICS PRPS2 CCNA2 NDUFC2 PHB2 EIF4H NCAPG LSM5 CHEK1 ARL6IP6 PSAT1 CDCA8 MELK TMPO SGO2 OXCT1 EZH2 SHMT1 CDC6 BRCA1 HELLS EID1 PRIM1 MME ACAT2 SRSF3 ESCO2 ACTL6A VDAC1 BUB1 PIN1 RPA1 ZNF22 TRIP13 FH NFU1 DEPDC1 SLC38A1 MTHFD1 ACYP1 PKP4 NDUFC1 SERTAD4…
REACTOME_FORMATION_OF_TUBULIN_FOLDING_INTERMEDIATES_BY_CCT_TRIC	0.00424859	0.0148316	0.407018	-0.631292	-1.91607	17		CCT7 CCT8 CCT4 TUBA1B CCT5 CCT3 TUBB4B CCT2 TUBA1C
GSE3982_CENT_MEMORY_CD4_TCELL_VS_TH1_DN	1.07e-08	2.2e-07	0.74774	-0.414772	-1.91599	190		TYMS MZB1 SMC2 TUBB RANBP1 SNRPB CKS2 CKS1B RRM2 PSMA2 GMNN COX8A MRPL23 PTTG1 CENPF PSMB2 CCNB2 BIRC5 PBK MRPS34 DBN1 C19orf53 AKR1B1 FANCG NCAPG ACOT7 SLC25A11 DLGAP5 NASP ATP5MC1 BRCA1 FOXM1 DDX41 MYDGF BUB1 ORC6 NEK2 TIMELESS MTHFD1 PKP4 NINJ1 MTHFD2 FAH MANF STMN1 BUB1B NSD2 AURKA ATP5F1B RNASEH2A PELO CHEK2 VCP NDUFV2 MRPL13 BST2 PPP4C PPM1G RPN1 SNRNP25 EXOSC9 CD59 PSMB10 HTRA2
E2F_Q3	4.71e-09	1.05e-07	0.761461	-0.413098	-1.91529	196		HNRNPA1 H2AFZ GAPDH SERBP1 IMPDH2 MCM7 RANBP1 CDCA7 PCNA USP1 GMNN PPP1CC SLC25A3 CLTA CDK1 CDC45 MCM3 UXT ATAD2 MCM6 KIF15 EZH2 SHMT1 LIG1 POLA2 CDC6 PKMYT1 NASP TRIR MXD3 DNMT1 DDB2 ARHGAP11A SMC1A FBXO5 SLC38A1 MCM4 PLK4 RFC1 STMN1 UNG ORC1 SRSF2 SMC3 ID3 SMAD6 SASS6 HMGN2 NDUFA11 MCM8 RBBP7 ZBTB8OS PPP1R8 E2F7 E2F8 JPH1 UFD1
REACTOME_MITOTIC_G2_G2_M_PHASES	1.94e-09	4.69e-08	0.774939	-0.429508	-1.91403	187		MZT2A PSMB7 TUBB PSMB6 UBB YWHAE RPS27A TUBA1B PSMA2 CDC25B CDK1 TPX2 PSMC3 CENPF PSMB2 CCNB2 GTSE1 CCNA2 NINL OPTN MYBL2 TP53 HAUS1 CEP41 PKMYT1 FOXM1 HMMR PSME1 MZT2B PLK1 NEK2 CDK2 PSME2 PSMC5 TUBG1 MZT1 TUBB4B CCNB1 DCTN3 PSMA5 CDK5RAP2 PLK4 HSP90AA1 CEP78 AURKA CDC25C HAUS8 PSMA6 PCM1 TUBA1C SSNA1 PSMF1 HAUS4 PSMB10 PSMA1 CEP152 CEP57 BORA PSMD2 PSMA7 CEP72 HAUS7 CKAP5
GSE3720_LPS_VS_PMA_STIM_VD1_GAMMADELTA_TCELL_DN	1.81e-08	3.55e-07	0.733762	-0.428976	-1.91315	171		CD3D RPL10A RPL4 RPS10 RPL3 RPL36A NOP53 CALM2 MAD2L1 CDCA7 RPL12 RPL23 EVL RPL18 RPL29 GIMAP7 RNASEH2C LSM4 EEF1B2 CXXC1 PPDPF RPSA CLTA TRMT112 RTRAF RPL27 MIF YEATS4 ACOT7 MCM5 MELK DPP4 RPS26 BOLA3 EPB41L2 NASP LYST CCT5 PLEKHA1 PSME1 EEF1A1 H2AFV DNAJC19 PSME2 MID1IP1 RPLP0 FANCL COX5A PSMG1 MNS1 GMFG RPS14
HALLMARK_OXIDATIVE_PHOSPHORYLATION	7.63e-10	2e-08	0.801216	-0.419967	-1.91312	198		LDHA MDH1 ATP5PO IDH2 SLC25A3 CYC1 COX8A MDH2 ATP5F1A ATP5MC3 NDUFC2 PHB2 ATP5F1D LDHB CYB5A NDUFS6 SDHA COX7A2L NDUFB6 COX6A1 SLC25A5 NDUFA8 SLC25A11 ATP5MC1 UQCRH NDUFB2 UQCRFS1 NDUFV1 ATP5MC2 UQCRQ TOMM22 VDAC1 NDUFB8 POLR2F FH SLC25A6 UQCRC2 NDUFC1 UQCRC1 MRPL11 BDH2 PRDX3 ATP5F1B NDUFS7 GPX4 NDUFAB1 COX5A DECR1 ATP5PF NDUFV2 MRPL34 NDUFS8 ATP5F1C NDUFS3 SUCLG1 TIMM10 HTRA2 NDUFA7 NDUFA5 SLC2…
GSE40274_CTRL_VS_XBP1_TRANSDUCED_ACTIVATED_CD4_TCELL_DN	9.74e-08	1.59e-06	0.704976	-0.426651	-1.9128	160		CENPH PRDX1 WDR34 EIF3H LSM4 GUK1 PGAM1 HMGN3 EIF3I SPC25 KARS PDIA6 PFKL FAM207A PSAT1 RPS2 MRPS18B OXCT1 SPC24 PSME1 LYAR EIF3A MZT2B ORC6 PLK1 SF3B5 EIF6 MTHFD1 TTK PSMA5 UQCRC1 AURKA FANCD2 AKIP1 OLA1 KIF18B GUSB VCP WDHD1 MCM8 PPP5C TICRR CEP57 CSTF2 ZNF428 JAGN1 DGKH PUS1 DKC1 MRFAP1 KNOP1 HNRNPA3 PDSS1 SRSF1 TRNAU1AP ZC3HC1 CTPS1 PRMT5 COMT GPATCH4 MASTL PCBP4 CNPY2 TBL3 BCKDK ST13 MRPS7 K…
GSE24210_CTRL_VS_IL35_TREATED_TCONV_CD4_TCELL_DN	1.1e-08	2.25e-07	0.74774	-0.414713	-1.91216	191		DUT CCT7 SEC61B CENPH NPM1 RPA3 PCNA PRDX1 MRPL23 CLNS1A MDH2 RRM1 PRDX6 ATP5F1A ERH EIF3I NME1 PHB2 BOP1 GYPC YBX1 LETM1 NDUFA8 CLPP POLA2 NDUFV1 NHP2 CASP4 RFC4 POLR1D UQCRQ PIN1 MRPS26 NAA38 MTHFD1 MRPL37 PPIA AHCY UNG METAP2 CNIH4 HNRNPA0 EXO1 CEP55 BLMH PRIM2 WDHD1 FDFT1 PDZD11 NUDT2 LAS1L MRPL36 COPS3 LAGE3 ADI1 NELFE IFRD2 PEX2 NTMT1 SDHC APIP SLC25A10 GAP43 GCSH ACO1
GO_ERROR_FREE_TRANSLESION_SYNTHESIS	0.00424823	0.0148316	0.407018	-0.607161	-1.9115	19		RPA3 UBB PCNA RPS27A RFC5 RFC4 RPA1 RFC3 RFC1 VCP
REACTOME_TRANSLESION_SYNTHESIS_BY_POLH	0.00424823	0.0148316	0.407018	-0.607161	-1.9115	19		RPA3 UBB PCNA RPS27A RFC5 RFC4 RPA1 RFC3 RFC1 VCP
GO_DNA_REPLICATION_ORIGIN_BINDING	0.00446646	0.015449	0.407018	-0.629378	-1.91027	17		CDC45 MCM5 MCM10 CDC6 ORC6 ORC1 DDX11 MCM2 POLA1 GRWD1
MORF_GSPT1	0.000216299	0.00128109	0.518848	-0.50639	-1.9085	49		SOD1 FEN1 SSBP1 ACOT7 CCT5 GGCT NHP2 VDAC1 MTHFD1 CCNB1 ATIC UNG VBP1 HAT1 MRPL19 PPM1G SF3B2 MAGOH PRMT1 NAA10 PSMD9 CDK4
GNF2_G22P1	0.000995615	0.00447818	0.45506	-0.536597	-1.90717	35		PSMB7 ILF2 XRCC6 TRMT112 RTRAF KARS QARS EXOSC8 SRSF3 SUMO2 SNRPD3 PTBP1 MRPL9 PSMA6 RPL26L1
GSE3982_EOSINOPHIL_VS_MAST_CELL_DN	6.41e-09	1.39e-07	0.761461	-0.421926	-1.90477	181		GALNT2 RPL4 RPL26 RPS4X ENO1 TUBB RAN MDH1 PCNA CCT8 STOML2 MRPL23 CLNS1A SSBP1 RRM1 MCM3 HSPA8 SEPT8 OPTN AKR1B1 AKR7A2 LSM5 TRAM1 RPL36 TCEAL9 CCT5 NDUFAF3 NHP2 DNMT1 GIMAP6 RPA1 SLC25A6 UQCRC2 FBL RPN2 VANGL1 PPIA MANF RANGRF CCNG1 VAT1 COPS6 NLE1 ATP5PF MRPL34 GZMB SHMT2 RPS13 ZFYVE21 NDUFA7 CSE1L NDUFA5 E2F8 CAMLG FAM171A1 MRPL16 CANX DERA HSD17B12 NDUFA9 EIF3M APIP VDAC2
GSE17974_0.5H_VS_72H_UNTREATED_IN_VITRO_CD4_TCELL_DN	2.85e-09	6.6e-08	0.774939	-0.421502	-1.90457	188		MZB1 C1QBP MCM7 RAN MDH1 PRDX4 CKS2 MAD2L2 SIVA1 IDH2 UHRF1 GMNN GUK1 PPP1CC CCDC34 MRPL23 ATP5MC3 CCNA2 ARL6IP6 RFC5 C8orf88 SHMT1 SLC25A11 CLPP MSH6 ELP5 ORC6 BUB3 GRAP2 MRPL37 SNRPD3 CSNK2B PHF19 PSMA5 NUP37 CEP78 UNG ATP5F1B FADS1 SLFN11 TMUB1 VBP1 RECQL4 TMEM237 MOV10 SNRPA HNRNPLL LRRC42 POLR2H SHMT2 PSMC3IP GPX7 FRMD6 PPIH NDUFA7 CCNE2 PPIL3 RBBP8 STAP2 PAXIP1 CEP72 BDH1 GALK2 PKM SPRED2 M…
REACTOME_TRANSLESION_SYNTHESIS_BY_POLK	0.00468433	0.0160179	0.407018	-0.627383	-1.90421	17		RPA3 UBB PCNA MAD2L2 RPS27A RFC5 RFC4 RPA1 RFC3 RFC1
GSE40274_CTRL_VS_EOS_TRANSDUCED_ACTIVATED_CD4_TCELL_UP	8.2e-09	1.73e-07	0.74774	-0.430766	-1.90152	168		ANXA1 MAD2L1 CDKN2C ASF1B MKI67 AURKB TOP2A ITGA1 CDK1 TPX2 SGO1 SPC25 BIRC5 KIF22 CDCA5 NDC80 TCF19 GTSE1 CLSPN CCNA2 SKA3 ERP44 CKAP2L CDCA2 CDCA8 NUF2 KIF15 CDCA3 SGO2 KNL1 RAD54L DLGAP5 NASP HMMR POLD1 ESCO2 NCAPH BUB1 DEPDC1 IKZF3 KIF11 TTK RACGAP1 E2F2 PRC1 RAP1B DTL MID1IP1 STMN1 CIT KIF14 ARL6IP4 CDC25C KIF18B PLCH1 SHCBP1 ECT2 GZMB SPAG5
ZHONG_SECRETOME_OF_LUNG_CANCER_AND_MACROPHAGE	5.1e-05	0.000375803	0.557332	-0.488152	-1.89935	62		RPL10A DUT TPI1 LDHA PSMB7 ENO1 MDH1 PSMB6 PRDX1 RACK1 GSTO1 DHFR FDPS CDC25B MDH2 PSAT1 TALDO1 CHAF1A PPIB PSMA6
GO_T_CELL_RECEPTOR_COMPLEX	0.00504745	0.0170349	0.407018	-0.625606	-1.89882	17	TCell_up	CD3D CD8A STOML2 TRAT1 CD247 CD3G CD4 SYK ZAP70
WINTER_HYPOXIA_UP	4.5e-05	0.000338946	0.557332	-0.458002	-1.89879	81		TPI1 LDHA GAPDH PSMB7 RAN PGAM1 MRPL14 MIF NME1 DPM2 RHOC RNPS1 RUVBL2 SLC16A1 TUBB4B CDCA4 GSS CNIH4 HILPDA PDZD11 ANLN PSMD2 PSMA7
GO_ANAPHASE_PROMOTING_COMPLEX	0.00175957	0.00715827	0.45506	-0.60045	-1.89781	21		MAD2L2 UBE2C ANAPC11 CDC26 CDC20 BUB1B ANAPC16 ANAPC15
GO_ERROR_PRONE_TRANSLESION_SYNTHESIS	0.00233499	0.00904162	0.431708	-0.603321	-1.89677	20		RPA3 UBB PCNA MAD2L2 RPS27A RFC5 RFC4 RPA1 RFC3 RFC1
GSE31082_DN_VS_CD8_SP_THYMOCYTE_UP	3.42e-09	7.77e-08	0.774939	-0.419751	-1.89665	188		H2AFZ C1QBP CENPH MND1 YWHAE ILF2 STOML2 TMEM106C FABP5 SNRPD1 GINS2 DTYMK PBK PRPS2 CLSPN PFKL MYBL2 MCM5 SSR3 TCEAL9 TMPO SNRPF LIG1 NCAPG2 LYAR MSH6 BID RFC4 ORC6 RNPS1 ASRGL1 HAX1 ATP5F1B GINS1 NDUFAB1 EXO1 HNRNPM GALK1 ARPC1A RSL1D1 SNRPA FDFT1 PHF5A POMT1 NUP93 EXOSC9 PPIH ALDH9A1 DDX54 PSMD2 MRPS28 WRB ATAD3A CENPO TSPAN6 KYAT3 GLT8D1 SLC25A10 MAGOHB RUVBL1 ANKRD26 C6orf203 TSEN2 IFT22 TSR2
KEGG_NUCLEOTIDE_EXCISION_REPAIR	0.000435778	0.00227294	0.498493	-0.514046	-1.89649	44		RPA3 PCNA POLD2 RFC5 LIG1 POLD1 RFC4 DDB2 RPA1 RFC3 RFC1 RAD23A POLE4 POLE POLE2 POLE3
REACTOME_DEFECTIVE_CFTR_CAUSES_CYSTIC_FIBROSIS	0.000168105	0.00103479	0.518848	-0.487861	-1.89631	59		PSMB7 PSMB6 UBB RPS27A PSMA2 PSMC3 PSMB2 PSME1 PSME2 PSMC5 PSMA5 PSMA6 VCP ERLEC1 DERL3 PSMF1 PSMB10 PSMA1 PSMD2 PSMA7 PSMD9 PSMD4 PSMD8
BORCZUK_MALIGNANT_MESOTHELIOMA_UP	4.13e-10	1.14e-08	0.814036	-0.373578	-1.89592	298		NAP1L1 H2AFZ PCLAF SMC4 PSMB7 SERBP1 ZWINT HMGA1 RAN UBE2E3 GTF2A2 PSMB6 MAD2L1 PRDX4 CKS2 PCNA ILF2 CDKN2C PRKCA CKS1B EIF3H PSMA2 SLC25A3 TK1 TOP2A UBE2C TPX2 SCCPDH SSBP1 ATP5F1A EIF3I TUSC3 HSPA8 YWHAQ NME1 PRPS2 HPRT1 DBN1 SELENOW MCM6 JTB SRPK2 RAB32 RPS15A ERGIC3 SNRPF CCT5 NHP2 MSH6 RFC4 PABPC1 SRSF3 ACTL6A VDAC1 RPA1 NCK1 CCT3 H2AFV FKBP4 SMC1A BUB3 KIF11 FBL CDC42BPA CCNB1 RAP1B CCT2 CC…
GSE39110_DAY3_VS_DAY6_POST_IMMUNIZATION_CD8_TCELL_WITH_IL2_TREATMENT_UP	9.93e-09	2.06e-07	0.74774	-0.420282	-1.89533	180		TXN DUT RGS10 LDHA CENPH SH2D1A MAD2L1 MND1 ASF1B TK1 SSR2 CDK1 TPX2 SCCPDH RRM1 CDC45 SPC25 NDC80 PAICS CCNA2 OPTN CHEK1 MELK POC1A RAD51AP1 RAD54L CDC6 NCAPG2 MXD3 DIAPH3 SPC24 DEPDC1B FKBP5 PLK1 ARHGAP11A NEK2 FBXO5 IKZF3 SLC25A6 KIF11 DNAJC1 PRC1 DTL BUB1B AHCY AURKA FANCD2 CHAF1B EXO1 SKA1 ARPC1A PSMG1 SHCBP1 BLMH FHL2 PLCL1 SUCLG1 PIF1 ANLN PDCD1 DAB2IP TICRR
SHEPARD_BMYB_MORPHOLINO_DN	8.09e-08	1.36e-06	0.704976	-0.429772	-1.89425	145		DUT HMGA1 UHRF1 MKI67 AQP3 GMNN DHFR CENPM AURKB TK1 CDK1 TPX2 GINS2 MCM3 BIRC5 CPVL GTSE1 ASPM CDCA2 PSAT1 MCM5 MELK CDCA3 CDC20 SUMO1 LIG1 DLGAP5 CDC6 HELLS FOXM1 MT2A PRIM1 DNMT1 SARDH ACAT2 MSH2 WDR76 CDK2 FBXO5 KIF11 TTK FAHD2A CCNB1 MCM4 PRC1 PARPBP EPDR1 CKAP2 ATP1A1 GINS1 KIF14
GO_PROTEASOMAL_UBIQUITIN_INDEPENDENT_PROTEIN_CATABOLIC_PROCESS	0.00313813	0.0115704	0.431708	-0.589369	-1.89319	22		PSMB7 PSMB6 PSMA2 PSMB2 PSMA5 PSMA6 PSMB10 PSMA1 PSMA7 KEAP1 PSMA4 PSMB3
GO_SEQUENCE_SPECIFIC_SINGLE_STRANDED_DNA_BINDING	0.00610713	0.0198965	0.407018	-0.644668	-1.89291	15		HNRNPA1 HSF1 PCBP1 RPA1 TERF1 NABP2
GSE15930_NAIVE_VS_72H_IN_VITRO_STIM_TRICHOSTATINA_CD8_TCELL_DN	5.23e-08	9.14e-07	0.719513	-0.401734	-1.89187	195		PCLAF TPI1 RNASEH2B RPA3 MAD2L1 SIVA1 CKS1B NUSAP1 MKI67 RCC1 GMNN PGAM1 FDPS TOP2A CDK1 GLRX RRM1 BIRC5 CENPK POLD2 GCAT NDUFS6 ACOT7 MCM5 MEST RFC5 CDC20 RAD51AP1 EZH2 LIG1 BRCA1 MT2A NDUFV1 DNMT1 RFC4 MZT2B NCAPH BUB1 ORC6 POLR2F FKBP11 TUBG1 CKAP2 POLR3K TMEM109 CHAF1B OLA1 LMNB1 GALK1 MNS1 HAT1 BLMH PRIM2 INCENP GZMB FDFT1 RPN1 POU2AF1 SNRNP25 HAUS4 MLLT3 NDUFS5 FKBP2 PIGF CKAP5 ACAD9 TMEM97…
ZHONG_RESPONSE_TO_AZACITIDINE_AND_TSA_DN	4.37e-05	0.000330437	0.557332	-0.476639	-1.89169	67		ANP32B HMGB2 NOP53 RPL13A DHFR NUCKS1 HIST1H4C PAICS CCNA2 ERP44 KIF15 RBM8A ITGB3BP NDUFC1 RBMX RPL22 MACROD1 PMF1 EIF2D LSM7 ARHGEF9 HNRNPA3 HSPBP1 MRPL58
MORF_JUND	9.01e-05	0.000607847	0.538434	-0.485031	-1.89132	63		RPL7 RPL10A RPL31 EEF2 RPL36A RPL24 RPS7 UBB RPS6 RPL13A RPL5 RPL17 RPL18 RPS27A RPS20 EEF1B2 RPL9 RPL27 RPS3A RPLP2 RPS15A RPL13 RPL27A DNAJB6 HNRNPK SLC25A6 RPL21 RPL11
MODULE_439	0.00477454	0.0162709	0.407018	-0.600715	-1.89121	19		PCNA CDC45 BIRC5 MYBL2 PLK1 CCNB1 MT1G WRB CDK4
REACTOME_POLO_LIKE_KINASE_MEDIATED_EVENTS	0.00400214	0.0141221	0.407018	-0.635067	-1.88867	16		CENPF CCNB2 MYBL2 PKMYT1 FOXM1 PLK1 CCNB1 CDC25C
GO_NEGATIVE_REGULATION_OF_NUCLEAR_DIVISION	0.000212284	0.00126029	0.518848	-0.494003	-1.88866	53		MAD2L1 MAD2L2 AURKB PTTG1 CENPF NDC80 CHEK1 CDC20 BUB1 TRIP13 PLK1 FBXO5 BUB3 TTK CCNB1 CDK5RAP2 BUB1B AURKAIP1 MAD1L1 SPDL1 TPR ANAPC15 USP44 PSMG2 XRCC3 NAA10
GO_REGULATION_OF_NUCLEASE_ACTIVITY	0.00184	0.00742123	0.45506	-0.597554	-1.88865	21		RPS3 HMGB2 NPM1 PCNA HMGB1 OAS3 DDX11 TERF1
GSE3982_BCELL_VS_TH2_DN	8.67e-08	1.45e-06	0.704976	-0.422814	-1.88721	163		AKAP12 TYMS RCN1 CKS2 CENPU ASF1B RRM2 TMEM106C DHFR TMSB15A HACD1 RRM1 PTTG1 CDC45 GINS2 CDKN3 SPC25 MYH10 HPRT1 PTPN3 NCAPG ACOT7 DPP4 DLGAP5 NASP SEC14L2 FOXM1 HMMR MT2A MSH6 SFXN1 FKBP5 PLK1 ARHGAP11A CD28 VANGL1 PSMA5 AK2 BUB1B CENPS CIT PIMREG ATP9A C1orf112 PSMG1 KIF2C INPP4B SPAG5 HILPDA DSG2 CBR3 BAG2 ZFYVE9 C1orf216 CEP152 GINS3 HOXB2 SDHB STAP2 DHCR24 HAUS7 TBC1D4 BDH1 XRCC3 OTUD7B DCB…
GO_SPERM_EGG_RECOGNITION	0.001678	0.00688985	0.45506	-0.559437	-1.88654	29		CCT7 CCT8 CCT4 ZP1 CLGN CCT5 CCT3 CCT2
GSE7509_UNSTIM_VS_IFNA_STIM_IMMATURE_DC_UP	2.58e-07	3.81e-06	0.674963	-0.417695	-1.88589	151		H2AFZ RPL31 CDCA7 HMGB3 IDH2 MKI67 AURKB CDK1 TPX2 NDUFC2 PHB2 SKA3 MYBL2 CKAP2L TMPO CENPA CDCA3 MCM10 DLGAP5 MYDGF NCAPH NEK2 INSIG1 RACGAP1 MYL6B MIS18A NDUFB10 CHAF1B TMED2 KIF18B FADS1 LMNB1 SHCBP1 KIF2C RSL1D1 RNF26 DBF4 HK1 FAM83D ANLN KNSTRN FKBP2 FARP1 ZDHHC2 PRR11 NELFE PMF1 WRB DHCR24 CKAP5
REACTOME_DUAL_INCISION_IN_GG_NER	0.000543885	0.0027316	0.477271	-0.518513	-1.88536	41		RPA3 UBB PCNA RPS27A POLD2 RFC5 POLD1 RFC4 DDB2 RPA1 RFC3 RFC1 PARP1 POLE4 POLE POLE2 POLE3
MODULE_305	0.00570107	0.01881	0.407018	-0.620963	-1.88473	17		MDH1 HADH IDH2 MDH2 SHMT1 FH
GSE20715_0H_VS_48H_OZONE_LUNG_DN	6.25e-08	1.07e-06	0.704976	-0.417666	-1.88257	173		PCLAF SEC61B LDHA MCM7 HSPB1 RANBP1 ILF2 FEN1 ASF1B NUSAP1 RRM2 TK1 TOP2A UBE2C CDK1 RRM1 PRDX6 SPC25 H2AFX PBK HSPA8 CCNA2 PSAT1 RPS2 MCM5 TCEAL9 CENPA LIG1 NASP PRIM1 MXD3 PPA1 BUB1 FKBP5 KIF20A SLC25A6 RHOU PRC1 CACYBP MANF BAG3 SEC11A MPP6 PA2G4 REXO4 SLBP CEP55 HAT1 ECT2 MRPS6
TONG_INTERACT_WITH_PTTG1	0.000365106	0.00197066	0.498493	-0.492088	-1.88112	50		RPL31 RPS10 ATP5PO RPL41 C19orf53 RPS15 EIF2S2 RPS26 NHP2 NOB1 AURKA PIMREG ARL6IP4 TMEM237 HMGN2 RPL26L1 PTRH1 WDR5 C7orf50 DDX54
GO_NUCLEOTIDE_EXCISION_REPAIR_DNA_INCISION	0.00126806	0.00547113	0.45506	-0.518828	-1.88018	39		RPA3 UBB PCNA RPS27A POLD2 RFC5 POLD1 RFC4 DDB2 RPA1 RFC3 RFC1 PARP1
OUELLET_OVARIAN_CANCER_INVASIVE_VS_LMP_UP	3.62e-06	3.85e-05	0.627257	-0.43708	-1.87898	113		MAL H2AFZ LDHA HMGB2 MDH1 RANBP1 CKS2 CKS1B PSMA2 DDX39A HMGN3 SPCS2 PSMB2 CDKN3 ACP1 YBX1 CD47 ATP1B3 MELK COX6A1 MEST SLC25A5 SUMO1 NASP RFC4 FH SUMO2 CSNK2B KDELR2 RALY ATP5F1B PARP1 HNRNPM NDUFV2 UBXN4 ATP5F1C IFI44 UBE2V2 CSE1L SRPK1 ATP5PB SDHB NUP205 CKAP5 CBX1
E2F1_Q3	1.28e-08	2.59e-07	0.74774	-0.395898	-1.87838	215		H2AFZ PCLAF GAPDH SERBP1 MCM7 DNAJC9 CDCA7 PCNA RRM2 USP1 GMNN SLC25A3 SNRPD1 CDK1 MCM3 MYH10 ATAD2 MCM6 CLSPN RMI2 TMPO KIF15 SUMO1 EZH2 SHMT1 CDC6 HNRNPR PKMYT1 NASP TRIR MXD3 POLD1 DNMT1 NELL2 MSH2 ARHGAP11A FBXO5 AK2 PLK4 STMN1 LUC7L3 ORC1 SMC3 ID3 SMAD6 SASS6 HMGN2 NDUFA11 MCM8 ZBTB8OS E2F7 ATAD5 E2F8 GINS3 ILF3 IRX3 POLE4 PELP1 C19orf57 NABP2 MCM2 OTUD7B BAG6 HIRA POLE2
GSE33424_CD161_HIGH_VS_INT_CD8_TCELL_DN	3.05e-08	5.62e-07	0.719513	-0.427261	-1.87823	170		CD3D TXN RGS10 CCT7 PCLAF CD8A CDK5RAP3 IL7R RCN1 TUBB RANBP1 CKS1B NUSAP1 TUBA1B PGAM1 RPL41 TOP2A CDK1 PRDX6 CCNB2 KIF22 METTL9 CCNA2 ADA TCF7 RRP7A MYBL2 CHEK1 CD3G NDUFB6 CDCA3 CDC20 MRPS14 EZH2 RPS26 PFKP DIAPH3 PPA1 SFXN1 UQCRQ THOC7 NCAPH SSBP2 ORC6 KIF20A CD28 ACTN1 RACGAP1 PKP4 PPIA STMN1 CKAP2 AHCY CDC25C FADS1 EXO1 CUTA HNRNPLL BAG2 TSPO ZAP70 NDUFA5 RWDD4 SLC25A4 NDUFA2 NCKAP1 MRPS28 …
GO_PURINE_NUCLEOSIDE_BIOSYNTHETIC_PROCESS	0.00198077	0.00786436	0.431708	-0.593811	-1.87682	21		IMPDH2 GUK1 NME1 HPRT1 ADA APRT GMPS PRTFDC1
MODULE_3	6.99e-15	4.4e-13	0.996986	-0.409129	-1.87647	348		ANXA1 NAP1L1 PCLAF SMC4 AKAP12 TYMS PSMB7 ZWINT MCM7 RCN1 SLC29A1 MAD2L1 FGFR1 CKS2 YWHAE PCNA UBE2J1 FEN1 HSF1 RRM2 RCC1 LSM3 TMEM106C AURKB FDPS TK1 CDC25B VAMP5 TOP2A UBE2C CDK1 TPX2 SSBP1 RRM1 CCND3 PTTG1 DTYMK CCNB2 EIF3I MCM3 CDKN3 H2AFX HIST1H4C PAICS HPRT1 DBN1 MCM6 CCNA2 POLD2 LSM2 BOP1 CTNNAL1 TMX1 NDUFS6 ACOT7 MYBL2 MCM5 MEST SNRPF CENPA CDC20 DLGAP5 KIFC1 SCP2 FOXM1 APRT NHP2 DNMT1 CA…
GO_KINETOCHORE_ASSEMBLY	0.00468625	0.0160209	0.407018	-0.630772	-1.87589	16		CENPH CENPF CENPK CENPN CENPW CENPA CENPE CENPS
GO_KINESIN_COMPLEX	0.000388989	0.00207571	0.498493	-0.513028	-1.87588	43		YWHAE KIF3A KIF22 KIF15 CENPE KIFC1 KIF20B KIF20A KIF11 KIF4A KIF14 KIF18B KIF2C
XU_HGF_SIGNALING_NOT_VIA_AKT1_48HR_DN	0.0067419	0.0215351	0.407018	-0.615917	-1.87469	18		FXYD2 MAD2L1 CENPF GTSE1 DLGAP5 HMMR SRSF3 PLK1 KIF20A LUC7L3
POMEROY_MEDULLOBLASTOMA_DESMOPLASIC_VS_CLASSIC_DN	0.000331146	0.00182203	0.498493	-0.497312	-1.87429	49		RPS17 RPL7 RPL10A RPS10 RPL36A RPL24 EEF1B2 TMSB15A CCND3 RPS18 RPL35A RPL21 CXCR4
KEGG_GLYCOLYSIS_GLUCONEOGENESIS	0.000339726	0.00185903	0.498493	-0.513527	-1.87103	42		TPI1 LDHA GAPDH ENO1 ADH5 PGAM1 LDHB PFKL PFKP ENO2 LDHC HK1 ALDH9A1 AKR1A1 PGM1 PKM ALDOA PCK2 BPGM PFKM PDHA1
BOYAULT_LIVER_CANCER_SUBCLASS_G123_UP	0.000589579	0.00291916	0.477271	-0.506728	-1.86949	44		SMC4 SNRPB FABP5 SNRPD1 CCNB2 ATAD2 SNRPE TMPO BARD1 RFC4 CCT3 KIF20A CACYBP GINS1 MRPL9 HAT1
REACTOME_HEDGEHOG_LIGAND_BIOGENESIS	8.87e-05	0.000600133	0.538434	-0.479991	-1.86938	58		PSMB7 PSMB6 UBB RPS27A PSMA2 P4HB PSMC3 PSMB2 PSME1 PSME2 PSMC5 PSMA5 PSMA6 VCP ERLEC1 PSMF1 PSMB10 PSMA1 PSMD2 PSMA7 PSMD9 PSMD4 PSMD8
MORF_UBE2N	2.02e-05	0.00017094	0.57561	-0.438102	-1.8678	94		H2AFZ DNAJC9 ATP5PO MTDH SLC25A3 TUFM ATP5MC3 PRPS2 PDIA6 ACP1 EIF4H SNRPE SUMO1 UBE2L3 HNRNPR UQCRFS1 NDUFV1 SRSF3 BUB3 CCT2 PARK7 MRPL9 CALM3 SLBP ATP5PF HNRNPM NDUFV2 VBP1 SMC3 HAT1 RAD23A NDUFS3 PPM1G UBA2 SF3B2 ILF3 SDHB MAGOH
GO_ENDOPEPTIDASE_COMPLEX	4.44e-05	0.000334906	0.557332	-0.480033	-1.86728	64		PSMB7 PSMB6 HSPB1 PSMA2 PSMC3 PSMB2 PSME1 PSME2 PSMC5 PSMA5 PSMA6 VCP RAD23A PSMF1 PSMB10 HTRA2 PSMA1 PSMD2 PSMA7 PSMD9 PSMD4 PSMD8 PSMA4 WFS1 PSMB3
SESTO_RESPONSE_TO_UV_C6	0.00191194	0.00765592	0.45506	-0.527041	-1.86609	33		CD99 HNRNPA1 DUT ATF4 CKS1B XRCC6 FDPS POLD2 CYB5A GADD45A SND1
MEINHOLD_OVARIAN_CANCER_LOW_GRADE_DN	0.00697845	0.0221448	0.407018	-0.612971	-1.86572	18		SNRPB TUBA1B TPX2 CCNB2 MCM6 JTB NCK1 KIF14 MRPL9 PCCB RHEB
NUTT_GBM_VS_AO_GLIOMA_DN	0.00170643	0.00697032	0.45506	-0.524826	-1.86534	35		RPL4 RPL24 RPS6 EIF3E RPS20 RPL23A RPLP2 RPL36AL EIF3F RPL27A POLR2F ASIC1 RPS13
PID_ATR_PATHWAY	0.00100113	0.0045003	0.45506	-0.513596	-1.86339	38		MCM7 CLSPN CCNA2 CHEK1 RFC5 CDC6 BRCA2 RFC4 RPA1 PLK1 CDK2 TIMELESS RFC3 FANCD2 CDC25C
GAL_LEUKEMIC_STEM_CELL_DN	1.95e-08	3.81e-07	0.733762	-0.406356	-1.86323	192	Stem_dn	NAP1L1 PCLAF TPI1 TYMS ZWINT SMC2 IGLL1 FEN1 ASF1B NUSAP1 RRM2 DHFR CENPM TOP2A CDK1 CDC45 GINS2 CCNB2 CDKN3 BIRC5 GTSE1 CCNA2 NCAPG CDCA8 MELK LETM1 CENPA CDC20 LIG1 POLA2 CDC6 KIFC1 HMMR C12orf29 BUB1 PLK1 SMC1A KIF20A TRGC2 CCNB1 E2F2 BUB1B ORC1 USP46 CDC25C KIF18B LMNB1 COCH SHCBP1
GSE3982_DC_VS_TH2_DN	5.87e-08	1.01e-06	0.719513	-0.412671	-1.86245	176		TYMS PRDX2 RAN DNAJC9 RPA3 ASF1B PSMA2 NRN1 RRM1 PTTG1 CENPF HNRNPF CCNB2 SPC25 BIRC5 SEPT8 ATAD2 CCNA2 LCK ARHGAP5 RPL36AL CENPN RPIA KIF15 SYNE2 FANCI SPTBN1 HIRIP3 DLGAP5 NASP HMMR RFC4 SFXN1 GINS4 TRIP13 ARHGAP11A RAD51C KIF20A SNRPD3 RFC3 OIP5 ICOS NUP37 GLOD4 HDDC2 TPD52 ORC1 TROAP KIF2C MRPL13 TPR DSG2 ECI2 SOCS2 EXOSC9 DLG3 PTMA AAMP TXNDC15 GINS3 CHST2 POLQ PAXIP1
MODULE_126	1.21e-07	1.93e-06	0.690132	-0.417047	-1.86154	164		DUT C1QBP HMGB2 SMC2 IMPDH2 RAN RPA3 CKS2 YWHAE PCNA ILF2 UBE2T FEN1 CKS1B MKI67 TUBA1B RCC1 CDK1 TPX2 RRM1 CCND3 CENPF CDKN3 MIF METTL9 PAICS CCNA2 ASPM PHB2 MELK SLC25A5 CLPP CENPE FOXM1 NCAPG2 MAPKAPK3 MSH6 RFC4 BUB1 FBXO5 GMPS RFC3 CCNB1 HSP90AA1 HDDC2 MTFR2 UNG AURKA
CAFFAREL_RESPONSE_TO_THC_24HR_5_UP	0.00235929	0.00911223	0.431708	-0.551666	-1.86034	29		NUCB2 TUBB CKS2 PCNA UHRF1 PSMA2 ATP5MC3 CCNA2 CNBP RPS2 MYL6B
GSE23505_IL6_IL1_VS_IL6_IL1_TGFB_TREATED_CD4_TCELL_DN	1.07e-08	2.2e-07	0.74774	-0.411663	-1.86011	188		C12orf57 CENPH SSRP1 DNAJC9 EVL CENPU TUBA1B TMEM106C TK1 TMEM14A MDH2 FAM173A CCND3 HSPA8 NDUFC2 ERP44 NSMCE1 CHEK1 MRPS14 RPS26 DLGAP5 GTF3C6 CDK2AP2 RPS27L ATP5MC1 NDUFAF3 NDUFB2 NDUFV1 NAA38 DNAJC19 PSME2 TMEM14C ACYP1 DPY30 AHCY FAM111A ORC1 CCNG1 LAMTOR4 AURKAIP1 PARK7 PPIB PYCR2 MRPL34 SERHL2 POLR2J TMEM160 ECI2 PCCB METTL26 DYNLRB1 CDC7 CBR4 DNPH1 NUDT2 ATAD5 NDUFA7
GO_RIBOSOME_BIOGENESIS	8.82e-10	2.28e-08	0.801216	-0.386031	-1.85684	271		RPS17 RPL7 RPL10A RPL7A RPL35 C1QBP RPL26 RPS10 RPL3 RPL24 NPM1 RPS7 NOP53 RAN RPS6 RPL12 RPL5 RPSA TRMT112 RPL27 SNU13 RPL23A BOP1 FAM207A RRP7A RPS15 RPL10 RPL35A RPS16 RPS2 RPS27L LSM6 LYAR NHP2 MRPS2 EXOSC8 NOB1 EXOSC3 EIF6 FBL MRPL11 C1D RPL11 RPLP0 EBNA1BP2 EMG1 PIH1D1 PA2G4 REXO4 NLE1 RSL1D1 NOP56 RPS14 RPL26L1 GEMIN4 LAS1L MRPL36 EXOSC9 NUP88 AAMP NOP16 PELP1 EXOSC2 SUV39H1 DCAF13 IMP3 EI…
REACTOME_GLUCONEOGENESIS	0.00186336	0.00750134	0.45506	-0.558554	-1.85643	27		TPI1 GAPDH ENO1 MDH1 PGAM1 MDH2 SLC25A11 ENO2 G6PC3 SLC37A4 GOT2 SLC25A10 ALDOA PCK2
GSE32164_ALTERNATIVELY_ACT_M2_VS_CMYC_INHIBITED_MACROPHAGE_DN	1.25e-08	2.54e-07	0.74774	-0.416638	-1.85538	185		TXN RGS10 PCLAF SMC4 CD8A DNAJC9 TKT CKS2 HMGB3 IDH2 CKS1B ASF1B NUSAP1 DHFR TOP2A CDK1 ERH BIRC5 H2AFX CDCA5 CENPK ASPM POLD2 TCF7 CHEK1 NSG1 PSAT1 CDCA8 RFC5 CDC20 EZH2 RPS26 LIG1 PCBP1 CDC6 PRIM1 HSPB11 NCAPH BUB1 NFIC TRIP13 NEK2 PFN1 KIF11 ACTN1 RACGAP1 RFC3 PPIA PRC1 DTL KDELR2 RBM17 CNN3 CKAP2 AURKA LMNB1 DHRS4 RASA3 GALK1 METTL5 ID3 SASS6 FHL2 ANAPC16 PHF5A BAG2 CLDND1 ANLN DAD1 SLC25A4 M…
GO_CELLULAR_COMPONENT_DISASSEMBLY_INVOLVED_IN_EXECUTION_PHASE_OF_APOPTOSIS	0.00256115	0.00975157	0.431708	-0.549917	-1.85444	29		CDK5RAP3 HMGB2 H1F0 HSF1 TOP2A DNASE2 HMGB1
KIM_MYC_AMPLIFICATION_TARGETS_UP	1.52e-07	2.38e-06	0.690132	-0.415557	-1.85392	167		RGS10 PCLAF RPS4X ENO1 RPL12 RPL5 LAT AQP3 RPSA SSBP1 PRDX6 MRPS34 NME1 PAICS HPRT1 KARS LRRC28 LDHB AKR1B1 RPL18A CTNNAL1 RPS15A EIF2S2 SLC25A5 RPS27L NUDT11 LYAR MRPS2 NOB1 FBL SLC16A1 VRK1 RPL11 POLR3K ATP5F1B PARK7 MRPL50 PSMG1 BLMH MRPL13 NOP56 SUCLG1 RABEPK MRPL36 CEP152 PVT1 RAPGEF5 HSD17B12 NEFL RPS23 PRMT6 GALK2 GOT2
REACTOME_MRNA_SPLICING_MINOR_PATHWAY	0.000393637	0.00209234	0.498493	-0.485118	-1.85334	52		SNRPG SNRPB SNRPD1 SNU13 LSM2 YBX1 SNRPE SNRPF ZCRB1 POLR2F SF3B5 SNRPD3 SRSF2 SNRPD2 POLR2J POLR2H POLR2G SNRNP25 POLR2E SF3B2 SNRNP40
MORF_AP2M1	4.56e-08	8.06e-07	0.719513	-0.390212	-1.85321	213		CCT7 TPI1 ANP32B SEC61B LDHA PSMB7 SOD1 EEF1D RAN MDH1 PSMB6 CALM2 SNRPB C9orf16 STOML2 XRCC6 TUBA1B PGAM1 SLC25A3 CYC1 CLTA COX8A SSR2 MRPL23 P4HB AP2M1 URM1 HSPA8 YWHAQ KARS JTB RPL36AL CNBP COPE SDHA COX7A2L SNRPE COX6A1 SUMO1 UBE2L3 SRP9 UQCRFS1 GPAA1 SUMO2 RPN2 CSNK2B PPIA C1D HSP90AA1 TMEM59 RALY TMED2 GPX4 BANF1 MRPL9 TMED9 COPS6 VCP POLR2H SSNA1 EIF4E2 PDAP1 PPP1CA PTPA SF3B2 DNPEP RHEB N…
SU_TESTIS	0.00032614	0.00179921	0.498493	-0.477661	-1.84951	57		RPL39L CDK1 CCNB2 CDKN3 EZH2 HMMR RFC4 NCAPH BUB1 NEK2 TTK OIP5 CCNB1 BUB1B AURKA MPP6 PSMG1 KIF2C SFMBT1 DBF4
GO_REGULATION_OF_SISTER_CHROMATID_SEGREGATION	3.66e-05	0.000284453	0.557332	-0.453215	-1.84773	77		MAD2L1 MAD2L2 FEN1 AURKB ANAPC11 PTTG1 CENPF CDCA5 NDC80 CDC26 RMI2 CDC20 DLGAP5 CENPE CDC6 BUB1 TRIP13 PLK1 FBXO5 BUB3 TTK CCNB1 CDK5RAP2 BUB1B DDX11 MAD1L1 SPDL1 TPR SMC5 ANAPC15 USP44 PSMG2 ESPL1 XRCC3 NAA10
GO_SPINDLE_MICROTUBULE	0.000149393	0.000938042	0.518848	-0.4861	-1.84648	54		CALM2 NUSAP1 KIF3A AURKB CDK1 BIRC5 SKA3 NEIL2 CENPE PLK1 KIF11 TUBG1 KIF4A PRC1 AURKA PSRC1 KIF18B CALM3 SKA1 SKA2
GSE31082_DN_VS_DP_THYMOCYTE_UP	6.12e-08	1.05e-06	0.704976	-0.400362	-1.84599	191		LDHA RPL35 SERBP1 MCM7 STOML2 TMEM106C SLC25A3 MRPL23 RPL27 RPL23A MRPL14 METTL9 ATP5F1D RPL18A COMTD1 GTF3C6 CDK2AP2 LSM6 NDUFB2 CISD3 EIF3A MYDGF POLR1D FKBP3 LAMTOR2 MRPL11 CCT2 DPY30 HDDC2 EMC6 PARK7 HACD3 METTL5 MRPL34 BLMH MRPL19 TMEM237 POLR2J MRPS6 NUP93 EXOSC9 NUP107 SRPK1 RWDD4 MRPL12 MRPL16 WDR4 SIGMAR1 WRB MAGOH ECSIT PKM NTMT1 SLC25A10 MAGOHB MECR SARS POLE3
LEE_METASTASIS_AND_RNA_PROCESSING_UP	0.00598607	0.0195785	0.407018	-0.62066	-1.84582	16		BOP1 EXOSC8 PABPC1 FBL PA2G4 SLBP
GO_FOLIC_ACID_METABOLIC_PROCESS	0.00598607	0.0195785	0.407018	-0.620366	-1.84495	16		DHFR SHMT1 MTHFD1 MTHFD2 MTHFD2L MTHFS SHMT2
REACTOME_VIF_MEDIATED_DEGRADATION_OF_APOBEC3G	0.000343223	0.00187369	0.498493	-0.482491	-1.84464	53		PSMB7 PSMB6 UBB RPS27A PSMA2 PSMC3 PSMB2 PSME1 PSME2 PSMC5 PSMA5 ELOC PSMA6 PSMF1 PSMB10 PSMA1 PSMD2 PSMA7 PSMD9 PSMD4 PSMD8 PSMA4 PSMB3
BHATI_G2M_ARREST_BY_2METHOXYESTRADIOL_DN	8.62e-06	8.22e-05	0.593325	-0.435733	-1.84461	104		RPS17 RPL10A RPL31 EEF2 RPL26 RPL3 RPL36A NOP53 RPL12 ATF4 METTL9 LCK DNASE2 CD3G PSAT1 RPS2 ABHD14B MTHFD2 DENND2D PRTFDC1 MID1IP1 AIG1 BOLA1 MT1F ZFP62 GCHFR MACROD1 ZFAND1 NOA1 IGBP1
GSE12963_ENV_NEF_VS_ENV_NEF_AND_VPR_DEFICIENT_HIV1_INF_CD4_TCELL_DN	2.38e-06	2.67e-05	0.627257	-0.423865	-1.84417	123		TPI1 GAPDH HMGB2 RANBP1 SSR2 RRM1 HMGN3 NDC80 NME1 MCM5 SYT1 SGO2 SMYD2 RAD54L POLA2 CDC6 HMMR ESCO2 DEPDC1 EIF6 KIF11 TTK KIF4A MCM4 CIP2A POLR3K ICA1 LRRC59 EXO1 GNA15 SHCBP1 ECT2 MCM8 GEMIN4 TSHR CD59 C7orf50 ANLN
REACTOME_CYCLIN_A_B1_B2_ASSOCIATED_EVENTS_DURING_G2_M_TRANSITION	0.00389466	0.0137979	0.431708	-0.562729	-1.84354	24		CDC25B CDK1 CCNB2 CCNA2 PKMYT1 FOXM1 PLK1 CDK2 CCNB1 CDC25C
MORF_RAD54L	8.59e-06	8.2e-05	0.593325	-0.432019	-1.84287	102		ZWINT SSRP1 GTF2A2 HADH CCT4 DDX39A SSBP1 RRM1 EIF3I ESD LSM2 NUDC EIF2S2 RAD54L PKMYT1 DNMT1 RFC4 KIF20B ACTL6A TRIP13 RUVBL2 RFC1 BUB1B NSD2 CHAF1A NAE1 DDX46 CDC7 SRPK1 IFRD2 IMMT MCFD2 MCM2 PGM1 SAFB GOT2
MODULE_8	1.11e-11	4.06e-10	0.875325	-0.368492	-1.84154	372		PCLAF TYMS PSMB7 FXYD2 ZWINT MCM7 RCN1 SLC29A1 GTF2A2 RPA3 MAD2L1 CKS2 YWHAE PCNA FEN1 RCC1 LSM3 TMEM106C AURKB FDPS TK1 TOP2A UBE2C CDK1 TPX2 DDX39A SSBP1 RRM1 PTTG1 CENPF SNU13 DTYMK CCNB2 EIF3I MCM3 CDKN3 HIST1H4C PAICS HPRT1 DBN1 MCM6 DDT CCNA2 POLD2 BOP1 CYB5A BLOC1S1 TMX1 RRP7A NDUFS6 PDIA4 MEST SNRPF CDC20 CLPP SCP2 FOXM1 APRT IL4R NHP2 DNMT1 MSH6 RFC4 ACAT2 RBCK1 CDKN2A RPA1 TRIP13 MSH2 P…
MODULE_18	6.27e-12	2.4e-10	0.887075	-0.368757	-1.84113	371		ANXA1 PCLAF TYMS SERBP1 ZWINT SMS MCM7 RPA3 MAD2L1 CKS2 YWHAE PCNA CDKN2C FEN1 RCC1 TMEM106C LSM4 AURKB FDPS TK1 TOP2A UBE2C CDK1 TPX2 DDX39A SSBP1 RRM1 CCND3 PTTG1 DTYMK H2AFX HIST1H4C PAICS GTSE1 HPRT1 MCM6 CCNA2 BOP1 TCF7 TMX1 TRIM16 ACOT7 LEF1 PDIA4 SLC1A4 SNRPF CENPA CDC20 RPS26 DLGAP5 POLA2 KIFC1 PKMYT1 FOXM1 HSPB11 NHP2 DNMT1 MSH6 TRIB2 RFC4 MME RPA1 TRIP13 PLK1 CDK2 KIF11 MTHFD1 GMPS ACTN…
KEGG_PYRIMIDINE_METABOLISM	4.93e-05	0.000365777	0.557332	-0.43393	-1.84073	90		DUT TYMS RRM2 TK1 RRM1 DTYMK NME1 POLD2 POLA2 PRIM1 POLD1 ZNRD1 POLR1D POLR2F POLR3K PRIM2 POLR2J POLR2H POLR2G NUDT2 POLR2E CANT1 DCTD POLE4 UCK1 POLR3GL POLE AK3 POLE2 POLE3 TXNRD2 POLR2K POLA1 UCK2 ENTPD6 CTPS1 POLR2C DCK
MOOTHA_HUMAN_MITODB_6_2002	1.69e-10	5.07e-09	0.826657	-0.346375	-1.84062	393		BEX3 TXN DUT RPL3 HADH ATP5PO IDH2 SLC25A3 TK1 CYC1 MRPL57 COX8A MDH2 SSBP1 TUFM MRPS34 ATP5MC3 RPS3A NDUFC2 DNASE2 RPLP2 ATP5F1D CYB5A GCAT NDUFS6 SDHA COX7A2L NDUFB6 COX6A1 MRPS18B SLC25A5 OXCT1 MRPS14 NDUFA8 SHMT1 SLC25A11 CLPP ATP5MC1 UQCRH SCP2 TRAP1 MUTYH NDUFB2 UQCRFS1 MRPS2 BID SARDH ATP5MC2 FIBP TOMM22 NDUFB8 FH UQCRC2 MTHFD1 NCAPH2 NDUFC1 MTHFD2 UQCRC1 MRPL11 AK2 HAX1 PRDX3 ME3 ATP5F1B …
COLLIS_PRKDC_REGULATORS	0.00657906	0.0211543	0.407018	-0.584557	-1.84034	19		HMGB2 HSF1 XRCC6 PPP1CC HMGB1 CHEK1 C1D
GSE11386_NAIVE_VS_MEMORY_BCELL_UP	1.78e-08	3.49e-07	0.733762	-0.41281	-1.83962	187		PSMB7 SMC2 MCM7 UBE2T RRM2 PSMA2 LSM4 CCDC34 TOP2A CDK1 GLRX RRM1 SGO1 CDC45 CENPF ATP5F1A PBK KIF22 NDC80 TRAPPC1 PDIA6 ASPM NCAPG LRR1 CDCA2 CDCA8 SSR3 MELK KIF15 SGO2 RAD51AP1 KNL1 RAD54L QARS CENPE RBM8A MT2A LYAR DNAJB6 KIF20B BUB1 GINS4 TRIP13 NDUFB8 CDK2 SF3B5 KIF4A PRC1 NUP37 DTL PLK4 BUB1B GHITM POLR3K CIT CDC25C GSS PIH1D1 CALM3 CEP55 SPDL1 SHCBP1 BLMH PPP4C TPGS2 MCM8
GCM_HDAC1	0.00134556	0.00574941	0.45506	-0.506381	-1.83721	38		ANP32B ILF2 NDUFA12 SLC25A3 ESD NASP PSME1 DDB2 SRSF3 PFN1 RPL21 SRSF2 HNRNPM ATP5PB SIGMAR1 PRMT1
GSE3920_IFNB_VS_IFNG_TREATED_ENDOTHELIAL_CELL_UP	1.21e-06	1.49e-05	0.643552	-0.404081	-1.83601	158		BEX3 RGS10 RPL31 IL7R RPL24 TUBB PKIB RPL12 RPL23 CKS1B AQP3 RPS20 EEF1B2 TRAT1 H2AFX CDCA5 CLSPN TCF7 LEF1 RPL32 MAP1A RPS15A RPL10 PCBP3 RPS26 HELLS CCT5 TRIB2 PKP4 NDUFC1 GUCY1B1 UBE3D DTL STMN1 PIMREG KIF18B SHCBP1 RAB3IP IGF1R HIPK2 POLR2G SMAD1
GSE18203_CTRL_VS_INTRATUMORAL_CPG_INJ_MC38_TUMOR_DN	2.09e-08	4.04e-07	0.733762	-0.411943	-1.83575	187		PCLAF PTP4A2 GALNT2 SOD1 HMGB2 CKS2 PCNA PRDX1 CDKN2C HMGB3 CKS1B ASF1B NUSAP1 MKI67 RRM2 PGAM1 CDC25B TOP2A UBE2C CDK1 TPX2 IL4 RRM1 CCNB2 CDCA5 HPRT1 DDT TSPAN5 CCNA2 TRAPPC1 NDUFC2 NCAPG ACOT7 EIF2S2 SYPL1 MCM5 COX6A1 TCEAL9 CENPA GIMAP1 LIG1 UBE2L3 PRIM1 LYAR CASP4 UQCRQ BUB1 RPA1 FH MCUB DNAJC1 FAM92A ICOS PRC1 MRPL11 CCT2 MID1IP1 DPY30 GLOD4 TMEM106B STMN1 AURKA DECR1 SASS6 RPN1 POU2AF1 NUD…
KEGG_GLYCINE_SERINE_AND_THREONINE_METABOLISM	0.00544914	0.0180852	0.407018	-0.57109	-1.83448	22		PHGDH GCAT PSAT1 SHMT1 SARDH SHMT2 SRR GLDC
GSE15624_CTRL_VS_3H_HALOFUGINONE_TREATED_CD4_TCELL_DN	5.96e-07	8.03e-06	0.659444	-0.409066	-1.83396	160		ANXA5 PRDX2 NPM1 MCM7 EIF3L LSM3 RNASEH2C CENPM MRPL23 AP2M1 EIF3I HPRT1 PFKL GYPC TCTEX1D2 SNRPE MCM5 RPL36 TMPO SMYD2 NDUFA8 SHMT1 POLA2 ATP5MC1 PRIM1 MXD3 ATP5MC2 POLR2F KIF11 RTL6 DTL PRCC FAM111A UNG CHAF1B FANCA CALM3 SYCE2 PPP4C RNF26 ASIC1 ANAPC15 POLR2E BABAM1 TIAM1 C7orf50 TXNDC12 TOR1A
SHEPARD_CRUSH_AND_BURN_MUTANT_DN	7.67e-07	1e-05	0.659444	-0.419351	-1.83396	144		DEK ANP32B HMGA1 CKS2 MKI67 AURKB TK1 CDK1 TPX2 HMGN3 CCNB2 BIRC5 GTSE1 ASPM CDCA2 MELK TMPO CDCA3 CDC20 KNL1 TNRC6C DLGAP5 FOXM1 MT2A NELL2 FBXO5 BUB3 KIF11 TTK RACGAP1 OIP5 CCNB1 PRC1 PLK4 PARPBP BUB1B CKAP2 ATP1A1 HES6 KIF14 CEP55 SHCBP1 KIF2C PRIM2 ECT2 POU3F2 MDK MTUS1 PIF1 ANLN
GSE3720_UNSTIM_VS_LPS_STIM_VD2_GAMMADELTA_TCELL_UP	9.49e-08	1.57e-06	0.704976	-0.416752	-1.83204	170		CD3D RGS10 RPL8 RPL4 IL7R RPS3 RPS10 RPL3 RPL36A IMPDH2 NOP53 NDUFB9 RPL12 CKS2 RPL23 RPL5 RPL18 RPL29 RPS20 EEF1B2 RPSA CLTA MRPL23 RPL27 RPL23A TCF7 RPL32 SNRPE RPS2 RPL36 EIF3F DPP4 LIG1 ATP5MC1 RBM8A LYST CCT5 IL4R RPL37A PSME2 ACTN1 PKP4 RRAS2 CCT2 RPLP0 ARL6IP4 GMFG ATP5F1C RPL22 TIMM10 SHMT2 SLAMF6
GO_ESTABLISHMENT_OF_PROTEIN_LOCALIZATION_TO_TELOMERE	0.00911289	0.0274189	0.38073	-0.601315	-1.83025	18		CCT7 CCT8 CCT4 BRCA2 CCT5 CCT3 CCT2 TERF1 WRAP53 NABP2 ACD CCT6A DKC1
REACTOME_AXON_GUIDANCE	3.61e-11	1.24e-09	0.851339	-0.34377	-1.82922	433		RPS17 RPL7 RPL10A RPL31 RPL7A RPL35 RPL8 SCN2A RPL4 PSMB7 RPS3 RPL26 RPS10 RPL3 RPL36A RPS4X RPL24 RPL15 RPS7 PSMB6 UBB RPS6 FGFR1 RPL12 RPL39L RPL13A RPL23 RPL5 RPL17 EVL PRKCA RPL18 RPL29 RPS27A TUBA1B PSMA2 RPS20 RPL41 RPSA CLTA ITGA1 RPL9 PSMC3 AP2M1 RPL27 RPL23A PSMB2 RPS18 HSPA8 MYH10 RPS3A RPLP2 RPL36AL RPL18A EPHB6 RPS15 RPL28 RPL32 RPS15A RPL10 RPL35A RPL13 RPS16 RPS2 RPL36 RPS26 SPTBN1 …
GSE21927_SPLEEN_C57BL6_VS_4T1_TUMOR_BALBC_MONOCYTES_UP	6.68e-08	1.14e-06	0.704976	-0.403794	-1.82877	178		RPS17 RPL7 RPL7A RPL35 EEF2 RPL4 RPS3 RPS10 EEF1D RPL3 RPL15 RPS7 EIF3L RPL5 RPL17 RPL18 EIF3H RPL29 RPS27A EEF1B2 AURKB FDPS SSR2 ATP5F1A TUFM UXT RPS3A RPLP2 RPS15A RPL35A RPL13 EIF3F UQCRH IL4R GPAA1 PABPC1 MZT2B SLC25A6 FBL VPS51 RPL21 VAMP2 SNRPD2 GUSB PARK7 GPD2 SSR4 DDX46 EFNA1 POMT1 KLHDC2 AAMP LTA4H RAB4A CAMLG PRPSAP1
LUI_THYROID_CANCER_PAX8_PPARG_DN	0.000764146	0.0036086	0.477271	-0.493224	-1.82848	45		RPL10A RAN UBE2E3 RPL17 ATP5F1A HSPA8 DDT AKR1B1 RPL18A ERGIC3 RPS2 EIF3F SRSF3 FBL RPL21 TMEM109
GO_TRANSLATION_REGULATOR_ACTIVITY_NUCLEIC_ACID_BINDING	4.27e-05	0.000323648	0.557332	-0.427794	-1.82733	98		EEF2 TYMS C1QBP EEF1D EIF3L EIF3E EIF3H EEF1B2 DHFR TUFM EIF3I EIF4H EIF2S2 EIF3D EIF3F SHMT1 C12orf65 EIF5A RPS27L EIF3A PABPC1 EEF1A1 EIF6 MIF4GD TSFM EIF4E3 EIF4E2 GSPT2 MTIF2 EIF1AY EIF2D EIF5AL1 AGO2 EIF3M EIF4G3 EIF3G PAIP2 PAIP2B
GSE3720_UNSTIM_VS_PMA_STIM_VD1_GAMMADELTA_TCELL_UP	6.53e-08	1.12e-06	0.704976	-0.405198	-1.82731	180		BEX3 RPL8 RPL4 IL7R RPS3 RPL3 HMGB2 RNASEH2B NOP53 RAN NDUFB9 PSMB6 MAD2L1 RPL12 RPL23 EIF3H RPS27A GIMAP7 RNASEH2C PSMA2 RPS20 LSM4 EEF1B2 CXXC1 RPSA RPL9 RPL27 ERH CYB5A ACOT7 RPL32 ERGIC3 MCM5 EPB41L2 CCT5 EXOSC8 UQCRQ H2AFV DNAJC19 PSME2 NDUFS7 AURKAIP1 BOLA1 GZMM COX5A BRK1 PSMA6 RPS14 RFXAP RPL22 SLAMF6 CREBL2 ZBTB8OS RPL19
GO_CONDENSED_NUCLEAR_CHROMOSOME_CENTROMERIC_REGION	0.00351942	0.012738	0.431708	-0.561088	-1.82728	23		AURKB NDC80 NUF2 CENPA DSN1 BUB1 PLK1 CCNB1 BUB1B AURKA PMF1 CENPO MIS12
TIEN_INTESTINE_PROBIOTICS_2HR_UP	0.0023263	0.00901726	0.431708	-0.549261	-1.82554	27		NAP1L1 PTP4A2 GAPDH RPS6 RPL23 HSPA8 RPS3A EIF5A EEF1A1 RPLP0
GSE15930_NAIVE_VS_48H_IN_VITRO_STIM_IFNAB_CD8_TCELL_DN	9.04e-09	1.89e-07	0.74774	-0.401864	-1.82355	200		HMGN5 PRDX2 SMC2 MCM7 STOML2 RRM2 SSR2 KIF22 PDIA6 LSM2 ACP1 PFKL PRELID1 CHEK1 MRPS18B EZH2 NDUFA8 CLPP CDC6 BSG MRPS2 NCAPH BUB1 TRIP13 CCT3 ORC6 NDUFB8 FH EIF6 RUVBL2 NCAPH2 MTHFD2 MRPL11 AK2 PEBP1 HAX1 DPY30 HDDC2 LUC7L3 CDCA4 CKAP2 POLR3K AURKA GUSB EXO1 PSMG1 BLMH MRPL13 SNRPA HNRNPLL RPN1 SSNA1 LMAN1 DNPH1 MRPL36 NUP93 CCNE2 NDUFS5 SS18L2 ADPRM MRPL12 IFRD2 TMEM97 PGM1 CDK4 ELOF1 GCSH FXN
GO_PEPTIDASE_COMPLEX	0.000112207	0.000735262	0.538434	-0.433438	-1.82342	84		PSMB7 PSMB6 HSPB1 PSMA2 PSMC3 SPCS1 SPCS2 PSMB2 PSME1 PSME2 PSMC5 PSMA5 SEC11A PSMA6 VCP ENY2 RAD23A PSMF1 PSMB10 HTRA2 PSMA1 PSMD2 SEC11C PSMA7 TAF9B PSMD9 PSMD4 PSMD8 PSMA4 WFS1 PSMB3
GO_NUCLEOBASE_BIOSYNTHETIC_PROCESS	0.0076317	0.0237761	0.407018	-0.579069	-1.82306	19		PAICS HPRT1 ADA SHMT1 APRT MTHFD1 GMPS
WANG_METASTASIS_OF_BREAST_CANCER_ESR1_UP	0.00523603	0.0175296	0.407018	-0.579711	-1.82254	20		SMC4 CENPU FEN1 PPP1CC GTSE1 ATAD2 NCAPG2 PLK1
GSE12392_CD8A_POS_VS_NEG_SPLEEN_DC_DN	1.06e-07	1.72e-06	0.704976	-0.402798	-1.82228	182		PCLAF SMC4 MCM7 FGFR1 CKS2 CKS1B MKI67 RRM2 TMEM106C SLFN5 CENPM CDC25B TOP2A HACD1 CDC45 CENPF PBK KIF22 CDCA5 RPL28 CDCA8 SGO2 FANCI SPTBN1 HIRIP3 LIG1 CENPE KIFC1 PKMYT1 BRCA1 PRIM1 DEPDC1B POLD1 NCAPH TRIP13 SSBP2 FKBP4 RAD51C KIF11 KIF4A STAG3 STMN1 BUB1B CDCA4 NSD2 HES6 ARL6IP4 PSRC1 BRD3 SHCBP1 CUTA SAE1 ZWILCH INCENP SPAG5 WDHD1 CDC7 TSPO IFI44 TIAM1 SLC27A2 PIF1 ANLN CEP152 PTPA E2F8 PRR…
REACTOME_DEGRADATION_OF_DVL	0.000222644	0.00131246	0.518848	-0.479507	-1.82144	54		PSMB7 PSMB6 UBB RPS27A PSMA2 PSMC3 PSMB2 PSME1 PSME2 PSMC5 PSMA5 PSMA6 PSMF1 PSMB10 PSMA1 KLHL12 PSMD2 PSMA7 PSMD9 PSMD4 PSMD8 PSMA4 DVL2 PSMB3
REACTOME_STABILIZATION_OF_P53	0.000415155	0.00217974	0.498493	-0.469352	-1.82134	56		PSMB7 PSMB6 UBB RPS27A PSMA2 PSMC3 PSMB2 TP53 PSME1 CDKN2A PSME2 PSMC5 PSMA5 CHEK2 PSMA6 PSMF1 PSMB10 PSMA1 PSMD2 PSMA7 PSMD9 PSMD4 PSMD8
HOEBEKE_LYMPHOID_STEM_CELL_DN	0.000175572	0.00107366	0.518848	-0.439031	-1.82014	81	Stem_dn	MAL RPL35 C1QBP PRDX2 RPL36A HSPB1 RPS6 CKS2 HMGB3 TMEM14A METTL9 AKR7A2 GADD45A LSM5 COX7A2L RPS27L NDN ACTN1 CXCR4 GRK5 TMEM258 BEX1 FHL2 BST2 TAL1 SHMT2 TAX1BP3 CTDSPL MLLT3 ICAM2
GSE23502_WT_VS_HDC_KO_MYELOID_DERIVED_SUPPRESSOR_CELL_COLON_TUMOR_UP	2.11e-07	3.18e-06	0.690132	-0.408026	-1.81972	171		TXN PCLAF LDHA PHGDH IL7R HMGB2 GCSAM CKS2 CDKN2C CKS1B SMPD3 MKI67 RRM2 USP1 DHFR TOP2A UBE2C CDK1 TPX2 MDH2 HACD1 CDC45 CCNB2 CDKN3 BIRC5 PBK CDCA5 MCM6 CCNA2 ADA RAB32 CKAP2L NUF2 CDCA3 DLGAP5 HELLS HMMR BUB1 TRIP13 NCK1 RACGAP1 FAH STMN1 BUB1B CENPS SPON1
GO_MITOCHONDRIAL_GENE_EXPRESSION	8.56e-07	1.1e-05	0.659444	-0.405811	-1.81937	160		C1QBP MRPL57 MRPL23 MRPL51 TUFM MRPL14 MRPS34 MRPS18B MRPS14 MRPS2 MRPS26 MRPL37 MRPL11 ELAC2 AURKAIP1 MRPL9 TSFM MRPL50 MRPL34 MRPL19 MRPL13 MRPS25 MRPS6 MRPL24 MRPL32 SHMT2 MRPL36 NDUFA7 GADD45GIP1 TRUB2 MTIF2 NOA1 MRPL12 MRPL16 MRPS28 COA3 MRPL39 MRPL21 MRRF PUS1 MRPS22 MRPL55 MRPL27 MALSU1 MRPL58 OXA1L MRPL42 MRPL15 MRPL45 MRPL43 MRPL40 MRPL3 MRPS7 MRPS11 MRPS15 MRPL53
HALLMARK_DNA_REPAIR	4.28e-07	5.96e-06	0.674963	-0.4108	-1.81845	147		DUT TYMS ZWINT IMPDH2 SSRP1 GTF2A2 RPA3 PCNA FEN1 GUK1 VPS28 NME1 HPRT1 ADA TP53 RFC5 LIG1 POLA2 APRT PRIM1 POLD1 ZNRD1 RFC4 DDB2 POLR1D POLR2F RFC3 VPS37B TMED2 GPX4 SMAD5 NUDT21 POLR2J POLR2H POLR2G POLR2E DAD1 MPC2 CANT1 NELFE POLE4
GSE41867_NAIVE_VS_DAY15_LCMV_EFFECTOR_CD8_TCELL_UP	1.52e-07	2.38e-06	0.690132	-0.391571	-1.81776	189		HNRNPA1 ADH5 ILF2 PRKCA RNASEH2C FABP5 SLFN5 CENPM CCDC34 CLNS1A ANAPC11 PSMC3 SPCS1 YWHAQ TMX1 YBX1 ERP44 NSMCE1 HAUS1 EIF3D LSM6 CCT5 MED30 HSPB11 POLR1D THOC7 MSH2 WDR76 UQCRC2 ALG5 TRIM14 MID1IP1 RFC1 ELAC2 DMAC1 UNG VCP RECQL4 SASS6 PCCB BAG2 ANAPC15 KLHDC2 CMSS1 CSE1L AKR1A1 OST4 GBP4 SDHC OGFR RAB35 LSM7 CETN3 TSEN2 EXOSC5
GO_OXIDOREDUCTASE_ACTIVITY_ACTING_ON_CH_OH_GROUP_OF_DONORS	0.000120226	0.000776636	0.538434	-0.427489	-1.81713	86		LDHA PHGDH IMPDH2 ADH5 MDH1 AKR1C3 HADH IDH2 MDH2 LDHB AKR1B1 AKR7A2 BDH2 ME3 DHRS4 GPD2 CBR3 LDHC CBR4 HSD17B12 AKR1A1 BDH1 GRHPR RDH11 TSTA3 UGDH D2HGDH VKORC1 SORD CRYL1 HSD17B8 VKORC1L1 HIBADH
GSE24574_NAIVE_VS_TCONV_CD4_TCELL_DN	6.12e-08	1.05e-06	0.704976	-0.39214	-1.81618	194		TXN RGS10 RCN1 ENO1 PSMB6 RPA3 CCT4 TUBA1B PPP1CC SNRPD1 SNU13 HNRNPF EIF3I MIF NME1 HPRT1 RRP7A NDUFS6 ATP1B3 LYST MAPKAPK3 GGCT NHP2 RFC4 MYDGF EXOSC8 TRIP13 CD28 RPN2 RFC3 RRAS2 AK2 HDDC2 AHCY UNG PA2G4 PSMA6 VCP NOP56 PCCB POLR2G GEMIN4 EIF4E2 SRR NFATC1 NUP88 UBA2 UBE2V2 C1orf216 GNG5 QDPR SRPK1 NCKAP1 NELFE CANX IMMT UAP1 PGAP1 AGO2 PKM FADD LSM7 CDK4 IL12RB2 FXN SCRIB PDIA3
GSE19941_UNSTIM_VS_LPS_AND_IL10_STIM_IL10_KO_MACROPHAGE_DN	1.32e-07	2.08e-06	0.690132	-0.401412	-1.81601	182		SMC2 MCM7 PRKCA CKS1B OSTC CENPM ERH CDCA5 LSM2 FANCG EPHB6 XRCC2 CDCA8 RFC5 RAD54L FOXM1 PRIM1 MUTYH DIAPH3 PSME1 POLD1 RFC4 KIF20B THOC7 GINS4 MSH2 ORC6 PLK1 TTK RACGAP1 VRK1 RFC1 EPDR1 BUB1B CKAP2 TMEM109 NOL7 CHTOP CD96 TROAP CCDC14 PPA2 C1orf112 MRPL50 SPAG5 RNF26 CMTM7 TPGS2 ABRACL SKA2 CBR4 SLAMF6 TMEM18 E2F7 EME1 ATAD5 PPIH PTPA TICRR E2F8 PMF1 GLIPR1 FILIP1L POLE MRPL39 PSMD9 APIP KIF18A…
GSE23568_ID3_KO_VS_WT_CD8_TCELL_UP	5.91e-08	1.02e-06	0.719513	-0.393714	-1.81451	193		TXN PCLAF CD8A RPL36A HMGB2 MCM7 PSMB6 MAD2L1 CKS2 HMGB3 CKS1B ASF1B NUSAP1 MKI67 FABP5 GSTO1 DHFR TOP2A CDK1 MRPL51 PTTG1 DTYMK CCNB2 BIRC5 CDCA5 TCF19 CENPK ASPM POLD2 CHEK1 RPIA CDCA8 RFC5 CDC20 RPS26 LIG1 DLGAP5 CDC6 NCAPH BUB1 TRIP13 ORC6 NEK2 KIF11 TTK RACGAP1 RFC3 PPIA CIP2A DTL KDELR2 STMN1 POLR3K AURKA OSBPL5 NDUFAB1 LMNB1 CHEK2 SYCE2 SASS6 GZMB ANAPC16
GSE5542_IFNG_VS_IFNA_TREATED_EPITHELIAL_CELLS_24H_UP	4.19e-08	7.49e-07	0.719513	-0.401523	-1.81429	188		LDHA HMGN5 PRDX2 DNAJC9 IDH2 RCC1 USP1 FABP5 CXXC1 NUCKS1 CCDC34 CYC1 COX8A MRPL51 ERH PSMB2 MCM3 GTSE1 SEPT1 GADD45A SKA3 LRR1 MYBL2 OXCT1 NDUFAF3 ACTR1B VDAC1 EXOSC3 RAD51C BUB3 PRR5 SLC16A1 FAM92A PKP4 RFC3 CCNF CIT ARPC1A TRAIP SMC5 SFMBT1 GCFC2 PPM1G CDC7 MYEF2 DLG3 UBA2 CEP152 TMEM165 ILF3 NELFE ARHGEF39 CEP72 NUP205 MIS12 LXN CCHCR1 MCPH1 REEP4 AUNIP CNOT6 C6orf203 POLE3 PSMD4
GSE13411_PLASMA_CELL_VS_MEMORY_BCELL_UP	9.47e-08	1.56e-06	0.704976	-0.410852	-1.81361	168		SEC61B TYMS MZB1 AKR1C3 XBP1 HMGB3 MKI67 RRM2 AQP3 AURKB TK1 TOP2A UBE2C CDK1 TPX2 PXMP2 PTTG1 CDC45 GINS2 DTYMK CCNB2 CDKN3 SPC25 CCNA2 OPTN NCAPG CTNNAL1 PDIA4 MELK CDCA3 CDC20 RAD54L CDKN2A WDR76 NEK2 KIF20A DNAJC1 C3orf52 E2F2 HAX1 KDELR2 MANF FAR2 PSRC1 KIF18B TROAP PPIB EXO1 SSR4 SPAG5 LMAN1 EMC9 GMPPB NT5DC2 TXNDC15 GINS3 FKBP2 GLDC CSTF2 COMMD4
MORF_AATF	5.41e-08	9.43e-07	0.719513	-0.39259	-1.81285	208		DEK PSMB7 SERBP1 SSRP1 GTF2A2 MDH1 PSMB6 CALM2 HADH ILF2 CCT4 USP1 CYC1 CLNS1A DDX39A SSBP1 SERP1 SNU13 TUFM EIF3I HSPA8 YWHAQ LSM2 PHB2 EIF4H NUDC SDHA MCM5 UBE2L3 PKMYT1 GPAA1 FIBP ACTL6A PIN1 CDK2 SUMO2 RNPS1 BUB3 EIF6 RUVBL2 PTDSS1 CCT2 RALY MRPL9 COPS6 NAE1 RAD23A SNRPA RPN1
WHITFIELD_CELL_CYCLE_G2_M	4.65e-08	8.2e-07	0.719513	-0.401071	-1.81225	188		ANP32B CKS2 HMGB3 CKS1B NUSAP1 MKI67 CDC25B RCBTB2 TPX2 THRAP3 CENPF CCNB2 BIRC5 PBK HSPA8 GTSE1 CCNA2 GADD45A NUF2 POC1A CENPA CDCA3 SGO2 CDC20 SPTBN1 DLGAP5 CENPE RBM8A FOXM1 HMMR DEPDC1B KIF20B SRSF3 BUB1 TRIP13 PLK1 NEK2 RAD51C RNPS1 DEPDC1 PRR5 TTK VANGL1 MZT1 TUBB4B CCNB1 MCM4 BUB1B CKAP2 CIT AURKA ME3 PIMREG KIF14 CEP55 SPDL1 SHCBP1 KIF2C ECT2 SPAG5 SMARCB1 PSMG3
chr4q35	0.0051059	0.0171974	0.407018	-0.549201	-1.81183	26		CENPU FAT1 CFAP97 SORBS2 RWDD4 SLC25A4 DCTD FRG1 CYP4V2 FAM149A SNX25 ANKRD37 KLKB1 PRIMPOL ACSL1 TLR3
GSE7852_LN_VS_THYMUS_TCONV_DN	2.32e-07	3.45e-06	0.690132	-0.392072	-1.81113	190		BEX3 TXN GALNT2 MCM7 UBE2E3 PCNA CKS1B ASF1B UHRF1 NUSAP1 FABP5 CCDC34 TOP2A UBE2C CDK1 HACD1 RRM1 CCND3 PBK CDCA5 CDK6 C19orf53 MELK CENPA SGO2 MCM10 CDC20 RAD51AP1 DSCC1 EZH2 PFKP RAD54L CENPE CDC6 NCAPG2 PRIM1 NCAPH ZNF22 PLK1 CDK2 TIMELESS DEPDC1 ZDHHC21 TTK RRAS2 E2F2 PRC1 ENO2 PARPBP CCNF CNIH4 KIF2C ECT2 SASS6 SMC5 PTPRF SKA2 EIF4E3 FRMD6 ATAD5 SKP2 E2F8 RAB4A PRR11 LZTFL1 CD27 ESPL1 CBX1
GO_NUCLEOBASE_CONTAINING_SMALL_MOLECULE_INTERCONVERSION	0.00453086	0.0156139	0.407018	-0.543618	-1.81042	28		DUT TYMS RRM2 GUK1 GLRX RRM1 DTYMK NME1
GO_IMMUNOGLOBULIN_COMPLEX	0.00297752	0.0110569	0.431708	-0.511196	-1.80999	33		TRBC1 IGLL1 TRBC2 TRDC
KEGG_GALACTOSE_METABOLISM	0.00357693	0.0128941	0.431708	-0.572522	-1.80954	21		LCT UGP2 AKR1B1 PFKL PFKP GALK1 HK1 GALK2 PGM1 PFKM GALT
GSE17974_0H_VS_72H_IN_VITRO_ACT_CD4_TCELL_DN	1.91e-07	2.94e-06	0.690132	-0.389536	-1.80832	189		DUT DNAJC9 PRDX4 CKS2 MAD2L2 FEN1 IDH2 CCT4 LSM4 CCDC34 TK1 COX8A MRPL23 CENPF PSMB2 DTYMK ATP5MC3 HPRT1 CCNA2 RPP30 SKA3 CENPW MCM5 EVI2A SHMT1 SLC25A11 RHOC TRAP1 SND1 HSPB11 DNMT1 ELP5 VDAC1 RUVBL2 SPAG16 MRPL37 SNRPD3 PHF19 CCNF TPD52 NSD2 CHAF1B COX5A PARK7 EXO1 GNA15 ZCCHC17 GALK1 PSMG1 VBP1 RECQL4 WDHD1 HNRNPLL LRRC42 POLR2H WRAP53 LDHC FRMD6 PDAP1 NUP88 PPP1CA MTA3
MODULE_118	3.2e-09	7.34e-08	0.774939	-0.350885	-1.80808	318		ANXA1 CD3D RGS10 PCLAF AKAP12 IL7R ZWINT RPA3 MAD2L1 FGFR1 CKS2 PCNA CDKN2C FEN1 MKI67 RRM2 RCC1 TMEM106C DHFR FDPS CDC25B TOP2A UBE2C CDK1 TMSB15A TPX2 RRM1 PTTG1 CDC45 CENPF DTYMK CCNB2 MCM3 CDKN3 H2AFX HIST1H4C NDC80 PAICS GTSE1 HPRT1 DBN1 MCM6 CCNA2 ADA POLD2 TMX1 RRP7A MYBL2 CENPA CDC20 EZH2 RAD54L DLGAP5 KIFC1 PKMYT1 FOXM1 HMMR RFC4 CDKN2A TRIP13 PLK1 KIF11 GMPS ACTN1 INSIG1 CDH2 CXCR4 CCNB…
GO_DNA_GEOMETRIC_CHANGE	6.2e-05	0.000443012	0.538434	-0.426773	-1.80799	91		ANXA1 HMGB2 HMGA1 MCM7 UBB HMGB3 XRCC6 RPS27A TOP2A CDC45 GINS2 MCM6 HMGB1 TP53 RAD54L DDB2 RPA1 GINS4 RUVBL2 MCM4 GINS1 DDX11 PARP1 RECQL4
REACTOME_KINESINS	0.00123064	0.00533266	0.45506	-0.496837	-1.80654	41		TUBA1B KIF3A KIF22 KIF15 CENPE KIFC1 KIF20B KIF20A KIF11 RACGAP1 TUBB4B KIF4A KIF18B KIF2C TUBA1C
GSE39110_UNTREATED_VS_IL2_TREATED_CD8_TCELL_DAY3_POST_IMMUNIZATION_DN	4.41e-08	7.83e-07	0.719513	-0.402101	-1.80653	184		TPI1 TYMS SOD1 PCNA HMGB3 UBE2T RCC1 GLRX CDC45 HMGN3 GINS2 CARHSP1 H2AFX LSM2 EIF4H CENPN LRR1 CKAP2L CHEK1 MELK POC1A TMPO RAD51AP1 FOXM1 HMMR DEPDC1B KIF20B BUB1 RPA1 ORC6 FBXO5 RPP25L EPDR1 FAM111A CIT ICA1 CDC25C KIF18B GPD2 CYTH2 EXO1 BLMH FHL2 INCENP NUCB1 SNRNP25 ANAPC15 NUP93 KLHDC2 HMCES PIF1 E2F8 KNSTRN FKBP2 FARP1 NELFE CASP7 RAPGEF5 GTSF1 POLE APIP SLC25A10 KIF18A IL12RB2 CCDC18
GSE16450_IMMATURE_VS_MATURE_NEURON_CELL_LINE_DN	1.62e-07	2.53e-06	0.690132	-0.399217	-1.80608	182		PCLAF PHGDH ZWINT CDCA7 UBE2T CENPU UHRF1 CDC45 C19orf48 GINS2 MRPS34 CDK6 POLD2 CENPN NUDC CHEK1 CDC20 EZH2 PFKP HELLS TRAP1 C9orf40 TRIP13 ORC6 TTK SLC16A1 RFC3 OIP5 CCNB1 MCM4 DTL AURKA SLC38A5 PA2G4 CHAF1A ZWILCH HILPDA WRAP53 SHMT2 PUSL1 C1orf216 TRIP6 NANP GINS3 KNSTRN MMAB RBBP8 ESPL1 ACAD9 NDFIP2 TMEM97 NTMT1 BCL2L1 SUV39H2 POLE2 IL12RB2 FXN MRRF
GSE20727_DNFB_ALLERGEN_VS_ROS_INH_AND_DNFB_ALLERGEN_TREATED_DC_DN	9.71e-08	1.59e-06	0.704976	-0.400033	-1.80593	181		RGS10 PCLAF TPI1 CENPH MND1 SIVA1 UHRF1 XRCC6 NUSAP1 DHFR COX8A SCCPDH PXMP2 GINS2 CARHSP1 SPC25 PBK CENPK GTSE1 TSPAN5 MELK TCEAL9 CENPA MCM10 DSCC1 CDC6 BRCA1 FOXM1 ESCO2 ABI2 TRIP13 KIF20A TTK CIP2A DTL PLK4 CCNF CKAP2 AHCY GINS1 DHRS7 SKA1 SHCBP1 PKN3 MNS1 KIF2C MRPL34 ECT2 TTC16 NDUFS3 LMAN1 NFATC1 TIAM1
MODULE_152	1.4e-05	0.000125209	0.593325	-0.411393	-1.80475	118		HADH ATP5PO IDH2 SLC25A3 CYC1 COX8A SSBP1 ATP5F1A ATP5MC3 ATP5F1D NDUFS6 SDHA COX6A1 SLC25A5 CLPP ATP5MC1 UQCRH SCP2 TRAP1 UQCRFS1 NDUFV1 UQCRQ VDAC1 NDUFB8 FH UQCRC2 MTHFD2 UQCRC1 NDUFB10 HAX1 ATP5F1B GPX4 NDUFAB1 COX5A DECR1 ATP5PF NDUFV2 NDUFS8 ATP5F1C NDUFS3 PCCB SUCLG1 NDUFA7 NDUFA5 NDUFA2 NDUFS5 SDHB MRPL12 NDUFA9 GOT2 ATP5PD NDUFB1 NDUFB5 GCSH
GO_DNA_STRAND_ELONGATION	0.00394068	0.0139412	0.407018	-0.570809	-1.80412	21		PCNA NUCKS1 GINS2 POLD2 LIG1 RFC4 GINS4 RFC3 GINS1 GINS3 POLE POLA1 POT1
GSE15930_NAIVE_VS_72H_IN_VITRO_STIM_CD8_TCELL_DN	1.31e-07	2.07e-06	0.690132	-0.393211	-1.80295	192		PCLAF TPI1 RNASEH2B RPA3 MAD2L1 SIVA1 CKS1B NUSAP1 MKI67 GMNN PGAM1 FDPS TOP2A CDK1 GLRX CCNB2 BIRC5 CENPK NDUFS6 ACOT7 PDIA4 TMPO MEST CENPA RFC5 CDC20 EZH2 BRCA1 MT2A DNMT1 RFC4 NCAPH BUB1 TUBG1 RACGAP1 KIF4A PLK4 HPF1 STMN1 LUC7L3 CKAP2 POLR3K AURKA LMNB1 PAFAH1B3 DECR1 GALK1 MNS1 BLMH PRIM2 GZMB FDFT1 METTL26 RPN1 SNRNP25 PDZD11 DCAF12 TXNDC12 ANLN MLLT3 NDUFS5 FKBP2 CKAP5 LXN ACAD9 NDFIP2 TM…
GO_NEGATIVE_REGULATION_OF_DNA_DEPENDENT_DNA_REPLICATION	0.0054877	0.0181915	0.407018	-0.550016	-1.80181	25		DONSON GMNN BRCA2 MSH6 SMC1A FBXO5 TIMELESS SLFN11 CHEK2 SMC3 TERF1
MODULE_124	5.39e-05	0.000394537	0.557332	-0.421478	-1.80151	93		SMC2 GTF2A2 MAD2L1 FGFR1 RCC1 CDC25B UBE2C CDK1 PTTG1 HNRNPF CCNB2 BIRC5 KIF22 NDC80 CCNA2 CDK6 PHB2 ACTL6A BUB1 PLK1 CDK2 BUB3 CXCR4 CCNB1 CCNG1 EMG1 DDX11 MAD1L1 KIF2C POLR2J
GSE30962_ACUTE_VS_CHRONIC_LCMV_SECONDARY_INF_CD8_TCELL_DN	5.54e-08	9.64e-07	0.719513	-0.404536	-1.80148	185		DUT LDHA TYMS PSMB7 CENPH SMC2 RCN1 HMGB3 RRM2 DHFR PCGF5 TK1 TOP2A GLRX TPX2 RRM1 CDKN3 SPC25 BIRC5 PBK KIF22 CLSPN PITPNM2 LSM2 CKAP2L MCM10 SMYD2 RAD51AP1 KNL1 DSCC1 EZH2 CENPE BARD1 LSM6 NASP BRCA1 HELLS PPA1 KIF20B ESCO2 ARHGAP11A PRC1 CIP2A DTL PLK4 EPDR1 HPF1 STMN1 ICA1 GNPTAB GINS1 COX5A GPD2 SHCBP1 ZWILCH INPP4B MCM8 NUP93 BCAP29 ZAP70 PDCD1 CEP57 FARP1 CHST2 MIPEP CEP128 GLIPR1 HSD17B12
ROSS_AML_OF_FAB_M7_TYPE	0.000577363	0.00286622	0.477271	-0.465123	-1.80096	57		BEX3 SOD1 DNAJC9 LAT PCDH9 MYH10 NDUFB6 RDX VPS37B CUTA FHL2 GATA2 TAL1 PCCB
GO_G2_DNA_DAMAGE_CHECKPOINT	0.00165733	0.00681799	0.45506	-0.527197	-1.79882	30		CDK5RAP3 DONSON NOP53 CDK1 CLSPN CHEK1 BRCA1 MSH6 PLK1 DTL
GO_DNA_SYNTHESIS_INVOLVED_IN_DNA_REPAIR	0.0006942	0.003335	0.477271	-0.478185	-1.79845	48		PCLAF RPA3 UBB PCNA MAD2L2 RPS27A POLD2 RFC5 POLD1 RFC4 RPA1 RFC3 DTL RFC1 FAAP20 VCP
GO_NEGATIVE_REGULATION_OF_TRANSLATIONAL_INITIATION	0.0111732	0.0323806	0.38073	-0.590629	-1.79772	18		ATF4 RPL13A EIF3E C8orf88 TPR AGO2 PAIP2 PAIP2B
GO_REGULATION_OF_CHROMOSOME_SEGREGATION	8.76e-05	0.000593434	0.538434	-0.418733	-1.79755	95		MAD2L1 MAD2L2 FEN1 MKI67 AURKB ANAPC11 PTTG1 CENPF CDCA5 NDC80 CDC26 RMI2 CDC20 DLGAP5 CENPE CDC6 BUB1 TRIP13 PLK1 NEK2 FBXO5 BUB3 TTK RACGAP1 CCNB1 CDK5RAP2 BUB1B DDX11 MAD1L1 SPDL1 KIF2C ECT2 TPR SMC5 SPAG5 ANAPC15 USP44 KNSTRN PSMG2 ESPL1 XRCC3 NAA10
REACTOME_CYCLIN_A:CDK2_ASSOCIATED_EVENTS_AT_S_PHASE_ENTRY	0.00011954	0.000773535	0.538434	-0.428909	-1.79745	83		PSMB7 PSMB6 UBB CKS1B RPS27A PSMA2 CDC25B PSMC3 PSMB2 CCNA2 PSME1 CDK2 PSME2 PSMC5 PSMA5 PSMA6 PSMF1 PSMB10 CCNE2 PSMA1 SKP2 PSMD2 PSMA7 PSMD9 CDK4 PSMD4 PSMD8 TFDP2 PSMA4 PSMB3 LIN9 MNAT1
GO_PYRUVATE_METABOLIC_PROCESS	0.00624443	0.0202429	0.407018	-0.571651	-1.7972	20		LDHA LDHB BSG VDAC1 SLC16A1 ME3 LDHC
GSE21670_UNTREATED_VS_TGFB_IL6_TREATED_CD4_TCELL_DN	2.78e-06	3.06e-05	0.627257	-0.412458	-1.79706	136		RPS17 RPL10A DNTT C1QBP RPL26 RPS7 NDUFA12 RPL5 RPL17 EIF3E PRKCA RPL29 RPS27A EPHX2 FDPS RPL9 MRPL51 RPL27 ESD ATP5MC3 RPS3A RPLP2 NDUFS6 NIT2 RPS15A SNRPE TMEM14C RFC3 SELENOF EBNA1BP2 DECR1 RPS25 GMFG TAL1 GEMIN6
TAKAO_RESPONSE_TO_UVB_RADIATION_UP	7e-05	0.00049124	0.538434	-0.433658	-1.7955	80		CD99 TXN RPL10A NAP1L1 H2AFZ SOD1 PRDX2 EEF1D RPL36A VIPR2 UBB COX8A ATP5MC3 SELENOW ACOT7 COX6A1 SNRPF RPL27A UQCRFS1 RPL21 MANF PRDX3 RPLP0 GPX4 COX5A PPIB PSMA6 RPS25 RPS4Y1
GO_U2_TYPE_SPLICEOSOMAL_COMPLEX	0.000248331	0.00143629	0.498493	-0.433021	-1.79522	81		SNRPG SNRPB SNRPN LSM3 LSM4 SNRPD1 SNU13 LSM2 LSM5 SNRPE SNRPF LSM6 RBM8A SF3B5 SNRPD3 LUC7L3 LUC7L2 SNRPD2 PRPF19 PHF5A GCFC2 SF3B2 SNRNP40 LSM8 EIF4A3 LSM7
GSE36476_CTRL_VS_TSST_ACT_16H_MEMORY_CD4_TCELL_OLD_DN	3.39e-07	4.83e-06	0.674963	-0.389289	-1.79494	191		TXN TPI1 C1QBP RCN1 SSRP1 TUBB PSMB6 TKT TUBA1B FABP5 PGAM1 CYC1 ERH PSMB2 NME1 PAICS PSAT1 TRAP1 DNAJB6 CCT3 FH RAD51C EIF6 TUBG1 KDELR2 GINS1 TALDO1 EBNA1BP2 PTPRK VCP PSMG1 NOP56 LRRC42 POLR2H TUBA1C GEMIN4 CD2BP2 NUP93 GMPPB GADD45GIP1 C1orf216 SRPK1 RBBP8 MRPL12 NOP16 PSMD2 MIPEP CKAP5 CSTF2 AGO2 GOT2 CISH CDK4
GO_REGULATION_OF_DNA_REPLICATION	4.53e-05	0.00034033	0.557332	-0.421072	-1.79305	96		DONSON FGFR1 PCNA STOML2 GMNN NUCKS1 CDK1 CCNA2 RFC5 DSCC1 CDC6 TTF1 BRCA2 MSH6 RFC4 ESCO2 SMC1A CDK2 FBXO5 TIMELESS RFC3 CACYBP SLFN11 CHEK2 SMC3 CHTF18 ID3 RECQL4 TERF1 DBF4 CDC7 E2F7 ATAD5 TICRR E2F8
GSE4142_NAIVE_VS_MEMORY_BCELL_DN	2.1e-05	0.000176443	0.57561	-0.407191	-1.78632	118		MZB1 VIPR2 CENPH CCDC138 IGLL1 NDUFB9 MDH2 OAZ1 C21orf58 NDUFS6 RPL13 RPS16 MEST CLGN BOLA3 CCT3 POLR2F HOXA9 PTDSS1 COQ4 VRK1 HACD3 GPANK1 TPGS2 RPN1 ASIC1
ZHAN_V1_LATE_DIFFERENTIATION_GENES_DN	0.0144016	0.0398904	0.38073	-0.608017	-1.78529	15		ANP32B HMGA1 SNRPB CKS2 MRPL23 DNMT1 DDB2
GSE19923_WT_VS_HEB_AND_E2A_KO_DP_THYMOCYTE_UP	1.91e-07	2.94e-06	0.690132	-0.389024	-1.78376	192		PCLAF GALNT2 PRDX2 MCM7 SSRP1 TUBB PKIB RPA3 MAD2L1 SWI5 HMGB3 ASF1B TMEM106C FABP5 LSM4 AURKB TK1 TOP2A MRPL23 MRPL51 RRM1 CDKN3 VPS28 TCF19 TRAPPC1 SRPK2 CYB5A PDIA4 NSMCE1 MCM5 TMPO CDC6 MAF1 BRCA1 NDUFB11 ATP5MC2 NCAPH RPA1 MSH2 CDK2 KIF20A ACYP1 LAMTOR2 PRC1 NDUFB10 CCNF RALY GPX4 RNASEH2A PAFAH1B3 FDXR CUTA SAE1 UBXN4 TMEM160
REACTOME_M_PHASE	8.42e-11	2.67e-09	0.839089	-0.358342	-1.78336	368		H2AFZ SMC4 MZT2A PSMB7 ZWINT CENPH SMC2 TUBB PSMB6 UBB MAD2L1 YWHAE PRKCA CENPU RPS27A TUBA1B PSMA2 CENPM PPP1CC AURKB UBE2C CDK1 ANAPC11 PSMC3 SGO1 PTTG1 CENPF RANBP2 PSMB2 CCNB2 SPC25 BIRC5 H2AFX HIST1H4C CDCA5 NDC80 CENPK NINL CDC26 NCAPG CENPN NUDC HAUS1 CDCA8 NUF2 TMPO CENPA SGO2 CDC20 KNL1 CEP41 CENPE NCAPG2 SPC24 PSME1 DSN1 ITGB3BP MZT2B NCAPH BUB1 PLK1 H2AFV NEK2 SMC1A FBXO5 PSME2 KIF20A …
GO_NEGATIVE_REGULATION_OF_CELL_CYCLE_PHASE_TRANSITION	2.23e-07	3.32e-06	0.690132	-0.373175	-1.78155	219		CDK5RAP3 PSMB7 RPL26 DONSON NOP53 PSMB6 MAD2L1 PCNA CDKN2C MAD2L2 PSMA2 AURKB CDK1 PSMC3 CENPF PSMB2 NDC80 GTSE1 CLSPN CDK6 GADD45A CHEK1 TP53 CDC20 EZH2 CDC6 CDK2AP2 RPS27L BRCA1 PSME1 MSH6 BUB1 CDKN2A TRIP13 PLK1 CDK2 FBXO5 PSME2 BUB3 TTK PSMC5 FHL1 CCNB1 PSMA5 CDK5RAP2 DTL BUB1B AURKA ORC1 CDC25C SLFN11 MAD1L1 CHEK2 PSMA6 SPDL1 NAE1 TPR PSMF1 ANAPC15 BABAM1 PSMB10 E2F7 CTDSPL PSMA1 USP44 TICRR…
GSE17974_0H_VS_48H_IN_VITRO_ACT_CD4_TCELL_DN	3.78e-07	5.31e-06	0.674963	-0.383701	-1.78123	189		GCSAM YWHAE PRDX1 HMGB3 MAD2L2 IDH2 CCT4 WDR54 LSM4 GSTO1 CCDC34 COX8A CENPF PAICS HPRT1 LSM2 COX6A1 MRPS18B KIFC1 TRAP1 GGCT C9orf40 ELP5 VDAC1 CKLF NAA38 CDK2 RUVBL2 MRPL37 SNRPD3 PRC1 MTHFD2 FAH KHDC1 KDELR2 CCNF NSD2 FAR2 EXO1 RECQL4 SASS6 INPP4B WDHD1 HNRNPLL LRRC42 WRAP53 PCCB SNRNP25 CBR4 CMSS1 ATAD5 HMCES CEP152 TMEM165 CREB3 CCHCR1 ANP32E OST4 GDI2 PSMD8 GRHPR NIF3L1 PAM GZMH CORO1B C1GA…
REACTOME_G1_S_DNA_DAMAGE_CHECKPOINTS	0.000213691	0.00126814	0.518848	-0.448486	-1.77783	66		PSMB7 PSMB6 UBB RPS27A PSMA2 PSMC3 PSMB2 CCNA2 CHEK1 TP53 PSME1 CDKN2A CDK2 PSME2 PSMC5 PSMA5 CHEK2 PSMA6 PSMF1 PSMB10 CCNE2 PSMA1 PSMD2 PSMA7 PSMD9 PSMD4 PSMD8
GSE7219_WT_VS_NIK_NFKB2_KO_LPS_AND_ANTI_CD40_STIM_DC_UP	6.29e-06	6.27e-05	0.610527	-0.38922	-1.7771	159		DUT IL7R HMGN5 HMGB2 GCSAM H1F0 HMGB3 MKI67 RRM2 RNASEH2C FABP5 CAMK1D NOTCH3 DHFR TK1 NRN1 CDC25B UBE2C CDK1 TPX2 CCNB2 BIRC5 CENPW SVIP NSMCE1 CDCA3 NCAPG2 HMMR SPC24 SFXN1 ESCO2 BUB1 SSBP2 CDH2 C3orf52 HDDC2 STMN1 LRP6 FANCL USP46 FADS1
GO_RAN_GTPASE_BINDING	0.00188528	0.00756933	0.45506	-0.497839	-1.77654	36		RGPD3 RANBP1 RCC1 RCBTB2 RGPD4 RANBP2 BIRC5 RANGRF RGPD2 CSE1L SERGEF
GO_MITOTIC_METAPHASE_PLATE_CONGRESSION	0.00172727	0.00704786	0.45506	-0.488489	-1.77619	41		KIF22 CDCA5 NDC80 CDCA8 NUF2 CENPE KIFC1 CCNB1 KIF14 PSRC1 MAD1L1 SPDL1 KIF2C
GSE22886_NAIVE_TCELL_VS_NEUTROPHIL_UP	6.28e-08	1.08e-06	0.704976	-0.389894	-1.77613	198		NAP1L1 DUT PSMB7 RPL26 EIF3L ADH5 RAN DNAJC9 ATP5PO CCT8 EVL CCT4 PRKCH DDX39A RTRAF HMGN3 ATP5F1A TUFM MCM3 MIF ESD UXT ATP5MC3 KARS PHB2 ATP5F1D AKR1B1 YBX1 ECHDC2 RPL35A ERGIC3 EIF3D SNRPF SLC25A5 QARS POLR1D SRSF3 RPA1 BUB3 SLC38A1 GMPS PSMC5 CCT2 PEBP1 GLOD4 RPL11 NOL7 SRSF2 NDUFAB1 BANF1 HNRNPM NDUFV2 RPS25 SAE1 SSR4 RSL1D1 SNRPA DDX46 NDUFS3 TMEM243 RBBP7
REACTOME_AURKA_ACTIVATION_BY_TPX2	0.00024141	0.00140545	0.518848	-0.43861	-1.77551	71		TUBB YWHAE CDK1 TPX2 NINL HAUS1 CEP41 HMMR PLK1 NEK2 TUBG1 TUBB4B DCTN3 CDK5RAP2 PLK4 HSP90AA1 CEP78 AURKA HAUS8 PCM1 SSNA1 HAUS4 CEP152 CEP57 CEP72 HAUS7 CKAP5
PID_AURORA_A_PATHWAY	0.00224659	0.00875116	0.431708	-0.519778	-1.77351	30		RAN AURKB CDC25B TPX2 OAZ1 BIRC5 GADD45A TP53 CENPA DLGAP5 BRCA1 AURKA AURKAIP1
GSE21927_BALBC_VS_C57BL6_MONOCYTE_TUMOR_UP	9.3e-08	1.54e-06	0.704976	-0.384746	-1.773	197		SMC4 HMGA1 YWHAE XRCC6 LSM4 CYC1 COX8A MRPL23 MIF RPP30 CTNNAL1 NDUFS6 NIT2 OAS3 USP18 UBE2L3 CLPP KIFC1 UQCRH MAPKAPK3 PRIM1 NHP2 MRPS2 EIF3A RNPS1 PSME2 PFN1 UQCRC1 MRPL11 MIS18A EMC6 AURKAIP1 OLA1 SKA1 PPP6C PSMG1 VBP1 RAD23A POLDIP2 INPP4B PRPF19 RPL26L1 PPM1G POLR2E SRR SRBD1 ATG101 GADD45GIP1 GNG5 MTIF2 TMEM165 DNPEP NELFE ARL4A MRPL16 PAXIP1 SUV39H1 STAMBP MAGOH
BIDUS_METASTASIS_UP	5.11e-08	8.95e-07	0.719513	-0.391829	-1.77289	202		NAP1L1 H2AFZ SMC4 TYMS SMS SSRP1 MAD2L1 YWHAE HMGB3 MTDH FEN1 ASF1B NUSAP1 RRM2 GMNN DHFR SNRPD1 UBE2C CDK1 TPX2 RRM1 CENPF CCNB2 BIRC5 PBK CCNA2 YBX1 CENPN CHEK1 CENPA MCM10 RFC5 KNL1 FANCI DLGAP5 PCBP1 CDC6 HNRNPR RFC4 NCAPH VDAC1 BUB1 HNRNPK SMC1A DEPDC1 KIF11 RACGAP1 KIF4A CCNB1 PLK4 HSP90AA1 NSD2 AURKA SRSF2 LMNB1 VBP1 MNS1 CCDC15 ECT2 WDHD1 HNRNPH3 DBF4 HMGXB4
GSE6674_UNSTIM_VS_ANTI_IGM_STIM_BCELL_DN	0.000945661	0.00429073	0.477271	-0.456851	-1.77283	56		TXN RPL7A RPS3 VIPR2 USP18 BARD1 SPC24 SUSD4 F2RL3 FA2H GATA2
GSE17301_ACD3_ACD28_VS_ACD3_ACD28_AND_IFNA2_STIM_CD8_TCELL_UP	5.53e-07	7.5e-06	0.659444	-0.392604	-1.77188	176		CD99 H2AFZ DNTT HMGB2 RPS7 DNAJC9 YWHAE NDST3 IDH2 SLC25A3 TK1 CYC1 TOP2A SCCPDH PXMP2 SERP1 MCM3 CARHSP1 SPC25 NINL PDIA6 POLD2 YBX1 SMCO4 ATP1B3 CLGN EZH2 RAD54L BRCA1 TTF1 POLD1 MSH6 RFC4 NCAPH BUB1 DEPDC1 ACYP1 TUBG1 GUCY1B1 FAIM PLK4 STMN1 DPEP1 AURKA PIMREG PSMA6 RAD23A ZWILCH TRAIP SNRPA
GSE40274_CTRL_VS_FOXP3_AND_XBP1_TRANSDUCED_ACTIVATED_CD4_TCELL_UP	3.64e-06	3.87e-05	0.627257	-0.394269	-1.77164	155		C1QBP SSRP1 RANBP1 YWHAE MKI67 LSM4 CENPM ERH CCNB2 PBK CDCA5 NME1 PAICS NUDC ACOT7 LRR1 CDCA2 OAS3 LETM1 CDC20 PFKP RAD54L NCAPG2 PMEPA1 PRIM1 POLD1 CASP4 NOB1 NCAPH TMEM14C SNRPD3 ELAC2 STMN1 CCNF AHCY EXO1 NOP56 DNPH1 EME1 PDAP1 PUSL1 PPP5C PVT1 ANKLE1 WDR4 NUP205 ESPL1 MCM2 SPRED2 HNRNPH2 DPP7 NSMCE2 BYSL KNOP1 XYLB PDSS1 MRPL55
NAKAMURA_TUMOR_ZONE_PERIPHERAL_VS_CENTRAL_UP	1.21e-07	1.93e-06	0.690132	-0.37266	-1.77066	229		AKAP12 PHGDH IL7R DONSON RPA3 CENPU RRM2 TUBA1B CENPM TK1 CDK1 ANAPC11 GINS2 PSMB2 DTYMK CCNB2 BIRC5 PBK NME1 BOP1 NCAPG CTNNAL1 NDUFS6 ACOT7 TPRKB CENPW MCM5 TMPO UBE2L3 PMEPA1 HMMR DIAPH3 RFC4 OCIAD2 TRIP13 FH RAD51C POP7 PSME2 TUBG1 RACGAP1 TUBB4B PHF19 KIF4A CCT2 HSP90AA1 NDUFS7 EBNA1BP2 ETS1 AURKAIP1 PTPRK CHAC2 PSMA6 HACD3 CEP55 SHCBP1 MRPL19 CMTM7 GEMIN6 TUBA1C LIMS1 ANAPC15 RABEPK PSMC3IP
REACTOME_RECRUITMENT_OF_NUMA_TO_MITOTIC_CENTROSOMES	0.000242478	0.00140934	0.518848	-0.42057	-1.76928	84		MZT2A TUBB YWHAE TUBA1B CDK1 NINL HAUS1 CEP41 MZT2B PLK1 NEK2 TUBG1 MZT1 TUBB4B DCTN3 CDK5RAP2 PLK4 HSP90AA1 CEP78 HAUS8 PCM1 TUBA1C SSNA1 HAUS4 CEP152 CEP57 CEP72 HAUS7 CKAP5
CROONQUIST_NRAS_VS_STROMAL_STIMULATION_DN	0.000166806	0.0010289	0.518848	-0.422145	-1.7691	83		MCM7 CKS1B MKI67 NOTCH3 AURKB TK1 UBE2C CDK1 TPX2 PTTG1 CDC45 CCNB2 MCM3 CDKN3 H2AFX CCNA2 CENPA CDC20 RAD51AP1 EZH2 DLGAP5 CENPE CDC6 NASP FOXM1 ARHGAP11A CCNB1 STMN1 CCNF AURKA TROAP KIF2C RPS4Y1 RECQL4 TRAIP
KEGG_CITRATE_CYCLE_TCA_CYCLE	0.00615581	0.0200247	0.407018	-0.531074	-1.76865	28		MDH1 IDH2 MDH2 SDHA FH SUCLG1 SDHB SDHC ACO1 OGDHL PCK2 PDHA1
GSE3720_UNSTIM_VS_PMA_STIM_VD2_GAMMADELTA_TCELL_UP	5.03e-07	6.88e-06	0.659444	-0.390683	-1.7683	175		CD3D RPL10A RGS10 RPL4 C1QBP RPS3 RPS10 RPL3 RPL36A RPL24 IMPDH2 NOP53 CDCA7 RPL12 CKS2 RPL23 EVL RPL18 RPL29 RPS20 EEF1B2 RPSA CLTA RPL27 RPL23A PAICS LEF1 RPL32 RPS2 RPL36 DPP4 RPS26 PCBP1 EIF5A CMC1 LYST CCT5 SND1 IL4R PLEKHA1 PSME1 EEF1A1 SSBP2 SMC1A RPL37A PSME2 ACTN1 FBL RRAS2
HALLMARK_GLYCOLYSIS	1.33e-06	1.61e-05	0.643552	-0.398758	-1.76703	162		TXN TPI1 LDHA SOD1 ENO1 MDH1 NDST3 PGAM1 CDK1 GLRX LCT MDH2 MIF UGP2 CYB5A CENPA PFKP NASP HMMR RBCK1 FKBP4 DEPDC1 KIF20A CXCR4 PPIA ENO2 HAX1 STMN1 POLR3K AURKA TALDO1 GUSB GALK1 LDHC GPC3 GMPPB SRD5A3 B4GALT7 NANP ALDH9A1 CHST2 PAXIP1 AKR1A1 GALK2 SLC37A4 PKM GOT2 SDHC AK3 SLC25A10
CHOW_RASSF1_TARGETS_DN	0.00229569	0.00891702	0.431708	-0.51764	-1.76621	30		EEF1D SNRPD1 P4HB OPTN DDB2 NINJ1 PPIB PSMG1 NDUFS8 BST2 ARL1 PPP1CA
GSE24634_NAIVE_CD4_TCELL_VS_DAY3_IL4_CONV_TREG_DN	1.92e-07	2.94e-06	0.690132	-0.38323	-1.76619	193		CCT7 C1QBP SMC2 RPA3 MAD2L1 IDH2 MKI67 LSM4 KIF3A CDC45 SNU13 H2AFX POLD2 CENPN SMCO4 MELK TMPO KIF15 RFC5 MRPS14 RAD54L ATP5MC1 FOXM1 CCT5 NHP2 BID FAM136A DDB2 CCT3 PSME2 RDX MTHFD1 GMPS NCAPH2 SNRPD3 TUBB4B PSMA5 MCM4 MYL6B MRPL11 DTL CCT2 KDELR2 POLR3K FANCL PTBP1 LRRC59 EXO1 VCP SPDL1 NCAPD3 CDC7 RAB13 GMPPB HTRA2 NT5DC2 NDUFA7 TMEM165 PLPP3 EXOSC2 CASP7 IMMT POLQ MRPS28 DHCR24 ESPL1 AGO2 BC…
WEST_ADRENOCORTICAL_TUMOR_UP	2.04e-08	3.97e-07	0.733762	-0.360251	-1.76577	285		TXN H2AFZ PCLAF SMC4 PTP4A2 GAPDH PSMB7 ZWINT HMGB2 ENO1 FGFR1 RRM2 TUBA1B TMEM106C LSM4 GMNN CENPM FDPS TOP2A CDK1 TPX2 DDX39A OAZ1 PTTG1 CENPF PBK ASPM GADD45A COPE ACOT7 LSM5 EIF2S2 MELK TMPO CDCA3 RFC5 EZH2 FANCI BARD1 FOXM1 DNMT1 DNAJB6 ACAT2 VDAC1 BUB1 ORC6 NEK2 KIF20A BUB3 HOXA9 SLC16A1 RPN2 RACGAP1 TUBB4B CCNB1 PPIA PRC1 MTHFD2 CDK5RAP2 DTL PARPBP BUB1B ATP1A1 AURKA KIF14 CDC25C KIF18B MA…
GSE13547_CTRL_VS_ANTI_IGM_STIM_ZFX_KO_BCELL_2H_UP	1.82e-06	2.13e-05	0.643552	-0.395534	-1.76544	163		H2AFZ TPI1 MZB1 CENPH RAN DNAJC9 MAD2L1 CKS1B TOP2A CDK1 TPX2 JAKMIP1 CDC45 ERH SPC25 BIRC5 KIF22 MCM6 CLSPN CCNA2 NCAPG COPE CHEK1 CDCA8 NUF2 CENPA LIG1 DLGAP5 PCBP1 HNRNPR BRCA1 NCAPG2 SPC24 UQCRQ RPA1 TRIP13 PLK1 ARHGAP11A KIF11 TTK KIF4A PRC1 AK2 STMN1 PRDX3 CENPS CHAF1B FKBP8 KIF14 GUSB GLCCI1 DERL3 ECT2 INCENP PPP4C RPN1 CD2BP2 PPP1R8 C20orf27 PPP1CA
GO_METAPHASE_PLATE_CONGRESSION	0.00108692	0.00481394	0.45506	-0.462068	-1.76527	52		CENPF KIF22 CDCA5 NDC80 CDCA8 NUF2 CENPE KIFC1 CCNB1 KIF14 PSRC1 MAD1L1 SPDL1 KIF2C SPAG5 FAM83D MIS12 KIF18A CENPQ MLH1 TTL NUP62 CHAMP1 KPNB1 CHMP2B CHMP1A
MODULE_52	2.01e-09	4.8e-08	0.774939	-0.351604	-1.76333	338		ANXA1 PCLAF AKAP12 SERBP1 ZWINT RPA3 AKR1C3 MAD2L1 FGFR1 CKS2 YWHAE PCNA CDKN2C FEN1 RRM2 RCC1 TMEM106C FDPS CDC25B TOP2A UBE2C CDK1 TPX2 RRM1 PTTG1 CDC45 CENPF DTYMK CCNB2 MCM3 CDKN3 H2AFX HIST1H4C PAICS GTSE1 HPRT1 DBN1 MCM6 DDT CCNA2 POLD2 BOP1 CYB5A TMX1 MYBL2 PDIA4 MEST CENPA CDC20 EZH2 RPS26 DLGAP5 KIFC1 PKMYT1 SCP2 FOXM1 HMMR MSH6 RFC4 CDKN2A TRIP13 PLK1 CDK2 KIF11 GMPS ACTN1 TTK INSIG1 CD…
REACTOME_ABC_TRANSPORTER_DISORDERS	0.000217696	0.00128734	0.518848	-0.444059	-1.76238	67		PSMB7 PSMB6 UBB RPS27A PSMA2 PSMC3 PSMB2 PSME1 PSME2 PSMC5 PSMA5 PSMA6 VCP ERLEC1 DERL3 PSMF1 PSMB10 PSMA1 PSMD2 PSMA7 PSMD9 PSMD4 PSMD8
MODULE_81	0.00865291	0.0263194	0.38073	-0.560429	-1.76192	20		HSPB1 EIF3E EIF3H EIF3I EIF4H EIF3D EIF3F EIF5A EIF6
MORF_DAP	0.000256183	0.00147151	0.498493	-0.426505	-1.76077	78		SOD1 MDH1 MTDH LSM3 CLTA PSMB2 KARS AKR7A2 COPE SDHA SYPL1 SUMO1 GGCT CSNK2B NDUFC1 PRDX3 TMED2 GPX4 CALM3 VBP1 SSR4 NDUFS8 PPM1G PPP1CA SF3B2 CANX PDCD6 PSMD9 PSMD8 TECR PPP2R1A
PID_FOXM1_PATHWAY	0.00436732	0.0151791	0.407018	-0.49535	-1.76057	35		CKS1B AURKB CDC25B CDK1 CENPF CCNB2 BIRC5 CCNA2 CENPA FOXM1 BRCA2 CDKN2A PLK1 NEK2 CDK2 CCNB1 CHEK2
GSE19941_LPS_VS_LPS_AND_IL10_STIM_IL10_KO_MACROPHAGE_UP	2.96e-07	4.3e-06	0.674963	-0.392502	-1.75986	183		BEX3 EIF3L SSRP1 HADH CDCA7 ASF1B MKI67 LSM4 TK1 CDC25B SSR2 CDK1 TPX2 SGO1 EIF3I H2AFX CDCA5 SEPT8 GTSE1 SKA3 CKAP2L CDCA8 EIF3D CENPA CDC20 KNL1 POLA2 PCBP1 DEPDC1B POLD1 WDR76 PLK1 FKBP4 CDK2 FBXO5 DEPDC1 EIF6 KIF11 TTK RPN2 BUB1B ATP1A1 MTFR2 CIT AURKA PIMREG KIF18B TROAP PIH1D1 SYCE2 CHTF18 KIF2C GLCCI1 INCENP SPAG5 PPM1G ARRDC1 ANLN SF3B2 PPP5C E2F8 DERA CKAP5 ESPL1 SUN1 MCM2
GSE33162_UNTREATED_VS_4H_LPS_STIM_HDAC3_KO_MACROPHAGE_UP	9.64e-07	1.22e-05	0.643552	-0.380937	-1.75969	190		ANXA1 TXN TPI1 SMS SH2D1A MCM7 SSRP1 YWHAE CDKN2C ASF1B GIMAP7 AURKB CDC25B MRPL57 UBE2C SSR2 CDK1 TPX2 H2AFX MCM6 POLD2 HMGB1 TRAM1 NDUFB6 TMPO CENPA CDC20 LIG1 SLC25A11 MT2A PRIM1 MXD3 DNMT1 MYADM ORC6 PLK1 CDK2 KIF20A UQCRC2 TMEM14C TTK PSMC5 CSNK2B NUP37 MID1IP1 MANF TALDO1 COX5A PIH1D1 BCL11A GNA15 ATP5PF SYCE2 BLMH CAPN2 INCENP WDHD1 SNRPA ABRACL SNRNP25 MTHFS NUP93 PSMB10 HTRA2 PPIH PPP1CA…
GSE15271_CXCR4_POS_VS_NEG_GC_BCELL_UP	6.85e-07	9.02e-06	0.659444	-0.388323	-1.75762	175		TXN ANP32B LDHA SERBP1 ZWINT NPM1 SMC2 EIF3L SNRPB ASF1B NUCKS1 TOP2A DDX39A TCF19 FANCG RPIA SNRPE RFC5 EZH2 APRT NDUFB2 DNMT1 POLR1D SUMO2 RNPS1 CSNK2B MTHFD2 ENO2 MIF4GD PRDX3 ATPAF1 DARS NOL7 NDUFS7 OLA1 PRIM2 HMGXB4 DCAF12 PTMA SKP2 KNSTRN ILF3 DCTD
GSE1460_DP_VS_CD4_THYMOCYTE_UP	2.08e-07	3.15e-06	0.690132	-0.388912	-1.75731	188		CD1E CD99 PTCRA CD1B TXN PSMB7 MZB1 SLC29A1 XBP1 RPL39L CDKN2C TBCD AQP3 SLC25A3 LCT PCDH9 HACD1 PRDX6 CPVL RPP30 HMGB1 NDUFS6 NUDC MAP1A CHRNA3 LETM1 MCM10 VOPP1 CDK2AP2 NDUFV1 SRSF3 POLR2F RAD51C PTPRM ACYP1 CSNK2B CXCR4 GUCY1B1 DCTN3 PSMA5 FAIM PLK4 VRK1 STAG3 STMN1 FA2H SNRNP70 GNA15 ENY2 MNS1 NUDT21 SH3TC1 PPM1G PLCB4 TSHR DGKE ARL4A PLPP3 PSMA7 MAGOH RAPGEF5 LRRC1 GLT8D1 MCPH1 RIPK4 PSMD9 C…
GO_REGULATION_OF_DOUBLE_STRAND_BREAK_REPAIR_VIA_NONHOMOLOGOUS_END_JOINING	0.00939987	0.0280868	0.38073	-0.546122	-1.75427	22		DEK MAD2L2 HSF1 NSD2 CYREN WRAP53 AUNIP HMGA2 PARP9
GO_PROTEIN_PEPTIDYL_PROLYL_ISOMERIZATION	0.00241846	0.00931682	0.431708	-0.514059	-1.75399	30		RANBP2 FKBP3 FKBP5 PIN1 FKBP11 FKBP4 PPIA FKBP8 PPIB PPIH PTPA PPIL3 FKBP2
STEIN_ESR1_TARGETS	0.000242341	0.00140923	0.518848	-0.4417	-1.75302	67		SMC4 PCNA CENPU FEN1 RRM1 GINS2 ATAD2 MCM6 MCM5 TMPO MCM10 CDC6 NCAPG2 RFC4 SUSD4 SLC16A1 MCM4 DTL FKBP8 VAMP2 ZWILCH FHL2 TIAM1 SLC27A2 CCNE2 SKP2 GINS3
VALK_AML_WITH_FLT3_ITD	0.00516609	0.0173564	0.407018	-0.494663	-1.75146	33		SMC4 SNRPN LCT TRIM16 MAP1A HOXA9 TRGC2 CYSLTR2 SOCS2 HOXB2 KCNK5 MRC1 QPRT
GO_REGULATION_OF_T_CELL_DIFFERENTIATION_IN_THYMUS	0.0110688	0.0321705	0.38073	-0.588448	-1.75002	16		IL7R SOD1 RASGRP1 ADA
E2F1_Q6_01	5.62e-07	7.6e-06	0.659444	-0.365588	-1.74812	220		HNRNPA1 SERBP1 MCM7 DNAJC9 RANBP1 CDCA7 PCNA RPL18 GMNN CDC45 MCM3 MYH10 UXT ATAD2 MCM6 CLSPN FANCG TMPO SUMO1 EZH2 POLA2 HNRNPR PKMYT1 NASP MXD3 DNMT1 DDB2 ATP5MC2 FKBP5 MSH2 ARHGAP11A SMC1A FBXO5 MCM4 AK2 STMN1 UNG ORC1 SRSF2 ID3 SASS6 HMGN2 PHF5A MCM8 CCDC150 PPP1R8 ATAD5 PTMA E2F8 JPH1 UFD1 ILF3 IRX3 SUV39H1 ESPL1 NABP2 MCM2 OTUD7B HIRA POLE2 PODN EED POLA1 PAQR4 SRSF1 HMGA2 NCL DLEU2 RAD51 S…
GO_NEGATIVE_REGULATION_OF_CELL_CYCLE_PROCESS	5.69e-08	9.86e-07	0.719513	-0.34554	-1.74685	297		CDK5RAP3 PSMB7 HMGN5 RPL26 DONSON NPM1 NOP53 PSMB6 MAD2L1 PCNA CDKN2C RPL23 MAD2L2 RRM2 PSMA2 AURKB CDK1 PSMC3 PTTG1 CENPF PSMB2 MIF NDC80 UXT GTSE1 CLSPN CDK6 GADD45A CHEK1 TP53 CDC20 EZH2 CDC6 CDK2AP2 RPS27L BRCA1 PSME1 MSH6 BUB1 CDKN2A TRIP13 PLK1 NEK2 SMC1A CDK2 FBXO5 PSME2 BUB3 TTK PSMC5 FHL1 CCNB1 PSMA5 CDK5RAP2 DTL CCNF BUB1B AURKA ORC1 AURKAIP1 CDC25C SLFN11 MAD1L1 CHEK2 PSMA6 SPDL1 SMC3 …
GO_TRANSLATION_PREINITIATION_COMPLEX	0.0164046	0.0440347	0.352488	-0.573653	-1.74605	18		EIF3L EIF3E EIF3H EIF3I EIF3D EIF3F EIF3A
GSE33425_CD8_ALPHAALPHA_VS_ALPHABETA_CD161_HIGH_TCELL_DN	2.17e-07	3.25e-06	0.690132	-0.392081	-1.74602	185		CD3D RGS10 PCLAF SMC4 GALNT2 MCM7 SSRP1 PSMB6 RANBP1 CKS2 EVL ASF1B MKI67 DHFR TOP2A CDK1 PTTG1 CDC45 DTYMK BIRC5 H2AFX CDCA5 CENPK LCK ASPM POLD2 ARF1 GJB2 TCF7 GADD45A CD3G PSAT1 RFC5 EZH2 PFKP CDC6 PRIM1 DNMT1 THOC7 NCAPH RPA1 SSBP2 NAA38 CD28 TTK PKP4 PRC1 CIP2A SURF4 STMN1 LAMTOR4 FADS1 LMNB1 DHRS4 BRK1 GALK1 RAB3IP ID3 SASS6 RPS14 PHF5A DYNLRB1
GSE22886_NAIVE_TCELL_VS_NKCELL_UP	1.2e-07	1.92e-06	0.690132	-0.391654	-1.74557	186		MAL CD3D TRBC1 RGS10 ANP32B RPL35 RPL8 IL7R RPS3 RPL26 RPS10 IMPDH2 RPS6 EIF3E PRKCA EIF3H AQP3 SNU13 ESD UXT LDHB LEF1 RPL10 ERGIC3 CD3G SYPL1 RPL36 EIF3D DPP4 ACTR1B NELL2 PABPC1 TOMM22 HIGD2A FKBP5 CD28 MCUB SORBS3 ENO2 PEBP1 MPP6 CCNG1 PAFAH1B3 ID3 INPP4B RSL1D1 CBR3 GCFC2 RPL22 SMARCB1 CREBL2 RPL19
GSE411_WT_VS_SOCS3_KO_MACROPHAGE_IL6_STIM_100MIN_UP	1.26e-06	1.54e-05	0.643552	-0.377808	-1.74524	190		TPI1 CD8A CDK5RAP3 PSMB7 RNASEH2B ATP5PO SIVA1 UHRF1 NUSAP1 DHFR GUK1 MDH2 CENPF ERH CDCA5 TCF19 ATP5MC3 MCM6 CYB5A LRR1 HAUS1 EZH2 DLGAP5 KIFC1 CDK2AP2 BRCA1 FOXM1 PRIM1 NCAPH ELP5 BUB1 ABI2 NDUFB8 EIF6 GMPS PRR5 DNAJC1 CACNB3 PLK4 AURKA RPLP0 VAT1 PELO SHCBP1 CHTF18 PYCR2 RECQL4 TRAIP ECI2 UNC50 CD2BP2 TSPO FKBP2 CANX IFRD2 IMMT ABHD14A ESPL1 PKM AK3 APIP
REACTOME_G0_AND_EARLY_G1	0.00870999	0.0264609	0.38073	-0.528761	-1.7444	26		PCNA TOP2A CDK1 CCNA2 MYBL2 CDC6 CDK2
REACTOME_COMPLEX_I_BIOGENESIS	0.00140449	0.00596728	0.45506	-0.452562	-1.74361	55		NDUFB9 NDUFA12 NDUFC2 NDUFS6 NDUFB6 NDUFA8 NDUFAF3 NDUFB2 NDUFV1 NDUFB11 NDUFB8 NDUFC1 NDUFB10 NDUFS7 NDUFAB1 NDUFV2 NDUFS8 NDUFS3 NDUFA11 NDUFA7 NDUFA13 NDUFA5 NDUFA2 NDUFS5 ACAD9 ECSIT NDUFA9 NDUFB1 NDUFB5
REACTOME_INTERACTIONS_OF_REV_WITH_HOST_CELLULAR_PROTEINS	0.00478503	0.0162993	0.407018	-0.485274	-1.74329	37		NPM1 RAN RANBP1 RCC1 RANBP2 NUP37 TPR NUP93 NUP107 NUP88 NUP205 NDC1 NUP35
GSE13547_WT_VS_ZFX_KO_BCELL_DN	3.38e-06	3.63e-05	0.627257	-0.38045	-1.74317	179		ANXA1 BEX3 TXN H2AFZ LDHA CENPH RAN H1F0 MAD2L1 NDUFA12 MKI67 GIMAP7 PPP1CC CCDC34 SNRPD1 GLRX HMGN3 ERH PSMB2 CARHSP1 SPC25 NME1 HPRT1 NDUFC2 PRELID1 NDUFS6 ACOT7 SYPL1 CDCA8 TCEAL9 KIF15 DSCC1 LIG1 PRIM1 SPC24 MYADM NCAPH BUB1 TRIP13 DEPDC1 KIF11 RFC3 PSMA5 HPF1 STMN1 GINS1 AKIP1 COX5A CALM3 PSMA6 SYCE2 HAT1 HMGN2 ATP5F1C ANAPC15 PSMC3IP HAUS4 PSMA1 CEP57 KNSTRN TXNDC17 FKBP2 ZDHHC2 PRR11 RBBP8
GO_MEIOTIC_CELL_CYCLE	4.81e-07	6.62e-06	0.659444	-0.388416	-1.74154	183		SMC4 SMC2 UBB MND1 CKS2 HSF1 CDC25B TOP2A SGO1 PTTG1 H2AFX ASPM XRCC2 NUF2 SGO2 CDC20 RAD54L PKMYT1 BRCA2 MSH6 NCAPH BUB1 RPA1 TRIP13 PLK1 NEK2 SMC1A CDK2 RAD51C FBXO5 BUB3 TTK NCAPH2 TUBG1 KLHDC3 STAG3 BUB1B CENPS AURKA FANCD2 CDC25C FANCA EXO1 SYCE2 SMC3 MNS1 TERF1 NCAPD3 PSMC3IP EME1 CCNE2
GO_ATTACHMENT_OF_SPINDLE_MICROTUBULES_TO_KINETOCHORE	0.00593088	0.0194191	0.407018	-0.499517	-1.74049	32		AURKB SGO1 NDC80 NUF2 KNL1 CENPE NEK2 BUB3 RACGAP1 CCNB1 MAD1L1 KIF2C ECT2 SPAG5 KNSTRN MIS12
GSE10325_LUPUS_CD4_TCELL_VS_LUPUS_MYELOID_UP	1.51e-06	1.8e-05	0.643552	-0.377294	-1.73963	191		MAL BEX3 CD3D RPL10A TRBC1 RPL35 SOD1 NPM1 DNAJC9 EVL PRKCA CCT4 PRKCH AQP3 EPHX2 RASGRP1 CDC25B RPSA CD247 LCK LDHB TCF7 ECHDC2 LEF1 CD3G SYNE2 OXCT1 DPP4 SPTBN1 TRIB2 NELL2 FKBP11 CD28 SLC38A1 FBL GRAP2 FHL1 ICOS DENND2D PEBP1 RANGRF ATIC SNRPD2 CD96 NAE1 STAT4 SRSF8 CBR3 GPA33 GPX7 GSPT2 ZSCAN18 REXO2 HMCES ZAP70 MLLT3 TESPA1 FAM171A1 SEPT6 CD27 TBC1D4 PPP3CC GPRASP1
COLINA_TARGETS_OF_4EBP1_AND_4EBP2	1.98e-08	3.85e-07	0.733762	-0.358839	-1.73909	275		AKAP12 CENPH SLC29A1 ILF2 CR1 UBE2T PRKCA ASF1B NUSAP1 GMNN AURKB NRN1 CDC25B VAMP5 TOP2A SNRPD1 MRPL23 TPX2 BIRC5 PBK KIF22 NDC80 CENPK SELENOW CCNA2 ADA PFKL NSG1 HAUS1 NUF2 MELK CDC20 DLGAP5 HNRNPR HELLS FOXM1 HMMR MT2A DIAPH3 BID MME EXOSC8 GPAA1 PLK1 NEK2 FBXO5 NDN KIF20A TTK MRPL37 RACGAP1 CCNB1 ENO2 GRK5 MPP6 AIG1 RBMX HEXB KIF2C HAT1 GLCCI1 ID3 ECT2 PTPRF BST2 DBF4 TIMM10 GPX7 IFI44 PPP1R…
GO_POSITIVE_REGULATION_OF_TELOMERE_MAINTENANCE_VIA_TELOMERE_LENGTHENING	0.00540557	0.0179692	0.407018	-0.489186	-1.73867	35		HNRNPA1 CCT7 PKIB CCT8 CCT4 AURKB CCT5 CCT3 NEK2 CCT2 FBXO4
GO_MITOTIC_CELL_CYCLE_CHECKPOINT	6.88e-06	6.77e-05	0.610527	-0.380827	-1.7385	157		CDK5RAP3 RPL26 ZWINT DONSON RPL24 NOP53 MAD2L1 PCNA MAD2L2 AURKB TOP2A CDK1 CENPF NDC80 GTSE1 CLSPN GADD45A TP53 CDC20 CDC6 RPS27L BRCA1 MSH6 BUB1 TRIP13 MSH2 PLK1 MAP3K20 CDK2 BUB3 TTK CCNB1 CDK5RAP2 BUB1B PRCC AURKA ORC1 CDC25C MAD1L1 CHEK2 SPDL1 NAE1 ZWILCH TPR ANAPC15 E2F7 EME1 USP44 TICRR E2F8 PSMG2 NABP2 XRCC3 BCL2L1 PRMT1
WAKASUGI_HAVE_ZNF143_BINDING_SITES	0.00120776	0.00525168	0.45506	-0.447132	-1.738	59		FEN1 FANCG CHEK1 TP53 NEIL2 BRCA1 MUTYH POLD1 MSH6 MSH2 RAD51C FANCD2 FANCL EXO1 CHEK2 RECQL4 RAD23A NTHL1 POLE FANCB RAD51 APTX UBE2N SEM1 RAD51B
GSE10239_KLRG1INT_VS_KLRG1HIGH_EFF_CD8_TCELL_UP	3.77e-06	3.99e-05	0.627257	-0.387397	-1.73726	161		TPI1 ILF2 SIVA1 STOML2 FABP5 FDPS DDX39A HACD1 C19orf48 GINS2 NME1 KARS LSM2 LDHB GJB2 PFKL ACOT7 RPL36 EIF3D NHP2 VDAC1 CDKN2A PIN1 NDN ALG5 KLHDC3 MRPL11 ELAC2 ATIC PRDX3 RCCD1 EMG1 EXOG POLDIP2 PSMG3 SHMT2 RABEPK DNPH1 ADI1 C1orf216 SUSD3 JOSD2 GLDC EIF4A3 ZNF428 LOX ALDOA SMIM3 JAGN1
WANG_CISPLATIN_RESPONSE_AND_XPC_UP	3.78e-06	3.99e-05	0.627257	-0.394139	-1.7372	145		H2AFZ PCLAF SMC4 HMGB2 RPA3 MAD2L1 XBP1 ILF2 FEN1 FDPS UBE2C CDK1 TMSB15A BIRC5 H2AFX KIF22 CD247 YEATS4 FANCG RFC5 LIG1 POLA2 ASB9 ATP5MC1 GGCT MXD3 POLD1 MSH6 ITGB3BP TRIP13 KIF11 TTK INSIG1 PSMC5 MZT1 MANF AURKA KIF14 DDX11 FADS1 RNASEH2A NCAPD3 RPN1 CDC7 MYEF2 NUP93 GPC3 SLC27A2
GO_MITOCHONDRIAL_PROTEIN_COMPLEX	6.42e-07	8.57e-06	0.659444	-0.356478	-1.73664	253		NDUFB9 ATP5PO NDUFA12 CYC1 MRPL57 MRPL23 MRPL51 ATP5F1A MRPL14 MRPS34 ATP5MC3 NDUFC2 ATP5F1D NDUFS6 SDHA NDUFB6 COX6A1 MRPS18B MRPS14 NDUFA8 C12orf65 ATP5MC1 UQCRH NDUFB2 UQCRFS1 NDUFV1 MRPS2 NDUFB11 ATP5MC2 UQCRQ TOMM22 VDAC1 MRPS26 NDUFB8 DNAJC19 SLC25A6 UQCRC2 MCUB MRPL37 CHCHD3 NDUFC1 UQCRC1 MRPL11 NDUFB10 DMAC1 ATP5F1B NDUFS7 NDUFAB1 COX5A PARK7 MRPL9 ATP5PF NDUFV2 MRPL50 MRPL34 MRPL19 MRPL1…
GSE2770_UNTREATED_VS_TGFB_AND_IL12_TREATED_ACT_CD4_TCELL_2H_DN	1.12e-05	0.000103793	0.593325	-0.382183	-1.73651	158		MAL ANP32B TSPAN7 SMC2 CDKN2C NUSAP1 TUBA1B TOP2A TPX2 ANAPC11 CCNB2 BIRC5 PBK PHB2 SKA3 CDCA2 TMPO SYNE2 GIMAP1 RAD54L BRCA1 APRT POLD1 WDR1 DEPDC1 PRC1 DOHH CD96 CYSLTR2 BRK1 MRPL9 GPD2 COCH KIF2C WDHD1 MX2 CAPS2 LRRC42 PLCL1 CEP126 NDUFA5 TRUB2
YAMAZAKI_TCEB3_TARGETS_DN	1.18e-06	1.46e-05	0.643552	-0.386357	-1.73506	172		ANXA1 HNRNPA1 SERBP1 HMGA1 ADH5 TUBB CKS2 STOML2 UHRF1 NUSAP1 TUBA1B PSMA2 TOP2A MIF SEPT1 LDHB AKR1B1 TCF7 MYBL2 RFC5 NASP MT2A DNMT1 MSH6 ESCO2 FKBP3 VDAC1 CCT3 NEK2 KIF20A RUVBL2 KIF11 OSBPL1A TUBB4B HSP90AA1 STAG3 BUB1B TPD52 AURKA TALDO1 EBNA1BP2 PSRC1 PARK7 VBP1 HAT1 NECTIN3 ECT2 FDFT1 DSG2 CBR3 DBF4
GO_BASE_EXCISION_REPAIR	0.00266689	0.0100979	0.431708	-0.477063	-1.73464	41		RPS3 HMGA1 RPA3 FEN1 TP53 LIG1 NEIL2 MUTYH POLD1 RPA1 UNG RECQL4 SMUG1 NTHL1 POLQ PRMT6 POLE APEX2
GSE1460_DP_THYMOCYTE_VS_NAIVE_CD4_TCELL_CORD_BLOOD_UP	1.7e-06	2e-05	0.643552	-0.376136	-1.73429	191		CD99 SH2D1A SMC2 SSRP1 UBE2E3 HADH CKS2 CENPU FEN1 CKS1B AQP3 PSMA2 TPX2 CDC45 ATP5F1A KIF22 CCNA2 NINL NUDC SNRPE LETM1 TCEAL9 CLGN VOPP1 CENPE BARD1 FOXM1 NCAPG2 SRP9 MSH6 ITGB3BP H2AFV VANGL1 TUBB4B OIP5 GUCY1B1 PPIA MIS18A PLK4 RFC1 STAG3 ATIC NSD2 KIF14 RNASEH2A PARK7 HNRNPA0 PELO C1orf112 PSMA6 NUP62CL SPDL1 KIF2C SMAD6 ATP5F1C DDX46 SMAD1 DGKE RBBP7 TOR1A UBA2 GNG5 DAD1 MPC2 FARP1 PLPP3 PO…
SMID_BREAST_CANCER_RELAPSE_IN_BRAIN_UP	0.00822293	0.0252156	0.38073	-0.532323	-1.73361	23		TMSB15A CENPF LDHB CENPN MCM5 MCM10 KIFC1 HOXA9 BCL11A
FERRANDO_TAL1_NEIGHBORS	0.0120313	0.0344025	0.38073	-0.582499	-1.73233	16		TRBC2 TMSB15A DTYMK LCK TCF7 MYBL2
MORF_MTA1	7.39e-05	0.000514139	0.538434	-0.403906	-1.73131	100		SOD1 PSMB6 ILF2 MTDH TMEM106C CYC1 SERP1 SPCS2 TUFM PSMB2 KARS AKR7A2 SDHA MRPS18B SUMO1 SHMT1 GGCT SRP9 NDUFV1 GPAA1 FIBP ACTL6A RPA1 COX5A BANF1 MRPL9 SNRPA PPM1G
GO_REGULATION_OF_NUCLEAR_DIVISION	6.72e-07	8.93e-06	0.659444	-0.393347	-1.73117	169		MAD2L1 RANBP1 MAD2L2 NUSAP1 SMPD3 MKI67 RCC1 AURKB UBE2C ANAPC11 CCND3 PTTG1 CENPF CCNB2 CDCA5 NDC80 CCNA2 CDC26 PHB2 CCNI2 CHEK1 CDC20 DLGAP5 CENPE CDC6 PKMYT1 KIF20B BUB1 PIN1 TRIP13 PLK1 NEK2 SMC1A FBXO5 BUB3 CD28 KIF11 TTK CCNB1 CDK5RAP2 PEBP1 CCNF BUB1B AURKA CCNG1 AURKAIP1 CDC25C MAD1L1 SPDL1 SMC3 TPR SMC5
RICKMAN_HEAD_AND_NECK_CANCER_B	0.0120828	0.0345171	0.38073	-0.55045	-1.73055	20		NRN1 SYT1 CDKN2A OGN COCH BEX1 GPC3 ZNF738 EIF1AY GTSF1
GO_PROTEIN_LOCALIZATION_TO_CHROMOSOME	0.000174895	0.00107001	0.518848	-0.417767	-1.72971	80		CCT7 CCT8 CCT4 AURKB CDK1 CDCA5 NDC80 CENPA KNL1 EZH2 BRCA2 CCT5 ESCO2 RPA1 MSH2 CCT3 PLK1 BUB3 RUVBL2 TTK CCT2 BUB1B PIH1D1 SPDL1 TERF1 WRAP53 MCM8
GO_NADH_DEHYDROGENASE_COMPLEX_ASSEMBLY	0.000302445	0.00169072	0.498493	-0.444399	-1.72866	64		NDUFB9 NDUFA12 NDUFC2 NDUFS6 NDUFB6 NDUFA8 NDUFAF3 NDUFB2 NDUFV1 NDUFB11 NDUFB8 NDUFC1 NDUFB10 DMAC1 NDUFS7 NDUFAB1 NDUFV2 NDUFS8 NDUFS3 NDUFA11 NDUFA7 NDUFA13 NDUFA5 NDUFA2 NDUFS5 ACAD9 ECSIT NDUFA9 NDUFB1 NDUFB5
GSE34205_HEALTHY_VS_FLU_INF_INFANT_PBMC_UP	3.74e-07	5.27e-06	0.674963	-0.387846	-1.72837	187		RPL7 NAP1L1 RPL31 RPL7A RPL35 RPL8 AKAP12 EEF2 C12orf57 RPL4 RPS3 RPS10 EEF1D RPL15 EIF3L NOP53 RACK1 CR2 RPL5 RPL18 EEF1B2 RPL27 TUFM RPS18 UXT RPS3A RPLP2 RPL32 RPL10 RPL13 ERGIC3 SYPL1 EIF3D EIF3F QARS TRIR DNAJB6 NELL2 SLC25A6 FBL VPS51 RPL21 PTDSS1 ANKH
GO_MITOTIC_SPINDLE_ORGANIZATION	7.98e-05	0.000548917	0.538434	-0.403176	-1.72818	100		RAN RCC1 AURKB TPX2 SPC25 BIRC5 NDC80 MYBL2 NUF2 POC1A CDC20 CENPE KIFC1 PLK1 NEK2 SMC1A KIF11 TTK TUBG1 RACGAP1 MZT1 KIF4A CCNB1 PRC1 STMN1 AURKA PSRC1 CHEK2 VCP SMC3 TPR
chr9q31	0.00554378	0.0183515	0.407018	-0.476596	-1.72714	39		TXN SMC2 PTPN3 CTNNAL1 ERP44 SLC44A1 MRPL50
GO_MITOTIC_G2_M_TRANSITION_CHECKPOINT	0.00313363	0.0115623	0.431708	-0.505882	-1.72609	30		CDK5RAP3 DONSON NOP53 CDK1 CLSPN CDC6 BRCA1 MSH6 ORC1 NAE1
HU_GENOTOXIC_DAMAGE_24HR	0.00680283	0.0216791	0.407018	-0.486884	-1.72391	33		RPL10A EEF2 RPL3 ATF4 HMGB3 H2AFX SLC1A4 NAA38 MTHFD2 BAG3 BANF1 GZMB
GO_CYTOPLASMIC_TRANSLATIONAL_INITIATION	0.00338037	0.0123071	0.431708	-0.5052	-1.72377	30		EIF3L RPL13A EIF3E EIF3H EIF3I EIF4H EIF3D EIF3F EIF3A NCK1
GO_RRNA_CONTAINING_RIBONUCLEOPROTEIN_COMPLEX_EXPORT_FROM_NUCLEUS	0.0127187	0.035985	0.38073	-0.579414	-1.72316	16		NPM1 RAN RPSA RPS15 EIF6 NUP88
REACTOME_METABOLISM_OF_NUCLEOTIDES	0.000358389	0.00194137	0.498493	-0.404858	-1.72093	86		TXN DUT TYMS IMPDH2 RRM2 GUK1 TK1 GLRX RRM1 DTYMK NME1 PAICS HPRT1 ADA APRT GMPS AK2 ATIC
GAZDA_DIAMOND_BLACKFAN_ANEMIA_PROGENITOR_DN	0.00091983	0.00419505	0.477271	-0.441227	-1.72051	63		NAP1L1 NUCB2 PHGDH FABP5 TMSB15A PXMP2 LSM5 RPL36 CLGN HELLS BRCA2 THOC7 CDH2 ELOC SMC5 NOP56 ARL1 PTPRD NUDT2 UBA2 RAB4A AGBL5 GCSH CCT6A
WANG_BARRETTS_ESOPHAGUS_AND_ESOPHAGUS_CANCER_DN	0.0112006	0.032425	0.38073	-0.524778	-1.71913	25		MAL ANXA1 VAT1 FDXR CBR3
GSE33425_CD161_HIGH_VS_INT_CD8_TCELL_DN	2.26e-06	2.57e-05	0.627257	-0.372106	-1.7189	190		TXN RGS10 PCLAF GALNT2 CD8A TUBB TKT CKS2 PCNA HMGB3 IDH2 ASF1B PRKCH OSTC MKI67 RPL41 TOP2A PRDX6 CENPK LCK POLD2 TCF7 CD3G PSAT1 RFC5 EZH2 RPS26 PFKP QARS CDC6 PRIM1 PPA1 DNAJB6 NCAPH BUB1 RPA1 SSBP2 NEK2 PSME2 ACTN1 TTK RACGAP1 PKP4 PPIA RBM17 CD96 FADS1 LMNB1 DHRS4 GALK1 METTL5 SASS6
chr17p12	0.0219153	0.0541739	0.352488	-0.585355	-1.71875	15		TRIM16 ELAC2 TTC19 ZNF286A TVP23C HS3ST3B1 CDRT4
CHOW_RASSF1_TARGETS_UP	0.0112006	0.032425	0.38073	-0.524634	-1.71866	25		PCLAF RRM2 LSM3 FANCG RFC4 SMC1A INSIG1
RAHMAN_TP53_TARGETS_PHOSPHORYLATED	0.00735165	0.0230951	0.407018	-0.543759	-1.71863	21		ANXA1 PHGDH PRDX2 PSMB6 PGAM1 NME1 PDIA6 PCBP1 PPA1 RUVBL2 PRDX3 PARK7
GSE30962_ACUTE_VS_CHRONIC_LCMV_PRIMARY_INF_CD8_TCELL_DN	8.01e-07	1.04e-05	0.659444	-0.379768	-1.71599	188		DUT RGS10 C1QBP RNASEH2B MAD2L1 RANBP1 HMGB3 FEN1 UHRF1 FABP5 PCGF5 VAMP5 SGO1 HMGN3 CCNB2 SPC25 KIF22 CENPK CCNA2 CDK6 OPTN SMCO4 CHEK1 XRCC2 PSAT1 SYPL1 MELK SMYD2 RAD54L CDC6 HELLS NCAPG2 DIAPH3 RFC4 BUB1 FKBP5 TRIP13 ARHGAP11A NEK2 GMPS KIF4A MTHFD2 DTL PLK4 TPD52 CKAP2 FANCD2 MPP6 EXO1 SHCBP1 HAT1 ID3 INPP4B BST2 SPAG5 PSMC3IP BCAP29 CMSS1 IPP ATAD5 TXNDC12 PDCD1 NANP KNSTRN CHST2 SUV39H1 CE…
REACTOME_DEGRADATION_OF_GLI1_BY_THE_PROTEASOME	0.00177117	0.00720158	0.45506	-0.443091	-1.71565	57		PSMB7 PSMB6 UBB RPS27A PSMA2 PSMC3 PSMB2 PSME1 PSME2 PSMC5 PSMA5 PSMA6 PSMF1 PSMB10 PSMA1 PSMD2 PSMA7 PSMD9 PSMD4 PSMD8 PSMA4 PSMB3
CROMER_TUMORIGENESIS_DN	0.00621816	0.0201882	0.407018	-0.516093	-1.7153	27		MAL NUCB2 AQP3 FHL1 SMAGP ALDH9A1
GO_POSITIVE_REGULATION_OF_CELL_CYCLE_G2_M_PHASE_TRANSITION	0.00362711	0.0130531	0.431708	-0.502263	-1.71374	30		NPM1 CDC25B CDK1 RAD51C FBXO5 CCNB1 DTL CDC25C RECQL4 CDC7 ATAD5 MTA3 CDK4 DBF4B CDC25A HSPA2 RAD51B
GSE22886_NAIVE_TCELL_VS_DC_UP	8.84e-07	1.13e-05	0.659444	-0.371497	-1.71212	193		RPS17 CD3D HNRNPA1 TRBC1 MZT2A RPL31 RPL7A RPL35 RPS3 RPL26 RPS10 EEF1D RPL3 RPS7 NOP53 RPL13A RPL23 RPL5 RPL17 PRKCH RPL29 EEF1B2 RASGRP1 CDC25B RPS18 UXT CD247 RPLP2 TCF7 GYPC LINC00623 RPS15 RPL28 ECHDC2 LEF1 RPS15A RPL35A CD3G RPL36 EIF3F DPP4 NELL2 MZT2B RNPS1 VPS51 RPL21 ENO2 RPL11
REACTOME_ASYMMETRIC_LOCALIZATION_OF_PCP_PROTEINS	0.000577043	0.00286558	0.477271	-0.43929	-1.71087	58		PSMB7 PSMB6 UBB RPS27A PSMA2 PSMC3 PSMB2 PSME1 PSME2 PSMC5 PSMA5 PSMA6 PSMF1 PSMB10 PSMA1 PSMD2 PSMA7 PSMD9 PSMD4 PSMD8 SCRIB PSMA4 DVL2 PSMB3
REACTOME_HSF1_ACTIVATION	0.011642	0.0334969	0.38073	-0.518029	-1.70899	26		RPA3 HSPB1 UBB YWHAE HSF1 DNAJB6 EEF1A1 RPA1 FKBP4 HSP90AA1 VCP
GO_HISTONE_KINASE_ACTIVITY	0.0206831	0.0520601	0.352488	-0.562978	-1.70873	17		PRKCA AURKB CDK1 CHEK1 CDK2 CCNB1 VRK1 AURKA
GO_GLYCOSYL_COMPOUND_BIOSYNTHETIC_PROCESS	0.00419303	0.0146785	0.407018	-0.470651	-1.70757	38		IMPDH2 GUK1 TK1 NME1 HPRT1 ADA APRT GMPS PRTFDC1
GO_PEPTIDASE_ACTIVATOR_ACTIVITY_INVOLVED_IN_APOPTOTIC_PROCESS	0.0171612	0.045682	0.352488	-0.541899	-1.70604	19		MAL BEX3 RACK1 RPS27L
GSE2124_CTRL_VS_LYMPHOTOXIN_BETA_TREATED_MLN_UP	4.14e-05	0.000315405	0.557332	-0.388833	-1.70551	119		RPL7 RPL26 RPS10 RPS4X RPS7 RPS6 RPL13A RPL5 RPL17 RPL18 RPL9 IL4 ATP5MC3 RPS3A RPL28 TRAM1 RPS16 COX6A1 EIF3F CCDC167 RPL27A PABPC1 GRAP2 LRP6 GZMM COX5A RPS25 RPS14 SLC9A3 RPL22
GSE8921_UNSTIM_0H_VS_TLR1_2_STIM_MONOCYTE_12H_UP	1.24e-06	1.52e-05	0.643552	-0.38027	-1.70501	183		DUT MZB1 SMS NDUFB9 SWI5 NUSAP1 LSM4 DHFR SSR2 DDX39A CENPK POLD2 SYT1 MCM10 CENPE KIFC1 ASB9 BRCA2 LYAR ZCRB1 RPA1 TRIP13 MSH2 WDR76 FH CDK2 KIF11 CHCHD3 OIP5 CACYBP NUP37 RFC1 BUB1B CHAF1B ORC1 AKIP1 AURKAIP1 CNIH4 C1orf112 MTFP1 ENY2 PSMG1 SPDL1 HAT1 PRIM2 NUDT21 SPAG5 SMARCB1 NUP93 EME1 ATAD5 PPIH NDUFA7 ADI1 CEP152 PNKD RBBP8 PSMA7 ESPL1 NDUFA9 MRPL39 RUVBL1 CCT6A RCN2 TECR TMEM209 AARS FANCB
GO_CONDENSED_NUCLEAR_CHROMOSOME	0.000293324	0.00164965	0.498493	-0.414994	-1.70488	79		RCC1 AURKB H2AFX NDC80 CHEK1 NUF2 CENPA BRCA1 BRCA2 DSN1 NCAPH BUB1 PLK1 NEK2 SMC1A TUBG1 CCNB1 STAG3 BUB1B AURKA SYCE2 SMC3 INCENP NCAPD3 PMF1 SUV39H1 CENPO MIS12
GNF2_KPNB1	0.00049543	0.0025228	0.477271	-0.419605	-1.70381	73		USP1 SSBP1 RTRAF HNRNPF SNRPE EIF3D HNRNPR HSPB11 EXOSC8 SRSF3 HNRNPK BUB3 UQCRC2 FBL SNRPD3 ELAC2 DARS RBMX HNRNPM SMC3 NAE1 TPR LAS1L PPIH PSMA1 SF3B2 CEP57 MAGOH PSIP1 EED HNRNPA3 SRSF1 NCL
GO_CELLULAR_ALDEHYDE_METABOLIC_PROCESS	0.0119869	0.0342953	0.38073	-0.516221	-1.70303	26		ALDH1A2 TPI1 TKT AKR1C3 AKR7A2 PARK7 ALDH9A1 AKR1A1
GSE2770_UNTREATED_VS_IL4_TREATED_ACT_CD4_TCELL_2H_DN	6.05e-07	8.11e-06	0.659444	-0.382397	-1.70289	185		GALNT2 ZWINT EIF3L MND1 XBP1 PRDX4 HMGB3 UBE2T WDR34 CCDC34 SPCS1 PXMP2 DTYMK MIF KIF22 CDCA5 ARHGAP29 SLC25A11 QARS NDUFB2 MSH2 CCT3 FKBP4 TIMELESS TUBG1 E2F2 FAH MIS18A METAP2 MPP6 FANCL HES6 AKIP1 TSFM PSMA6 PSMG1 NSMCE4A CHTF18 FDFT1 CDC7 HAUS4 HTRA2 PPIH UBA2 CENPL RBBP8 NOP16 CASP7 METRN TTC32 POLE PSMD9 NCBP3 CCT6A NSMCE2 DKC1 EED MRPS22 PIDD1 HBG2 TONSL ALDH16A1 MRPL27 POMP DDIAS
BOHN_PRIMARY_IMMUNODEFICIENCY_SYNDROM_UP	0.00377598	0.0135112	0.431708	-0.461554	-1.70283	44		TXN SMC2 ATF4 NUSAP1 MKI67 RPSA TOP2A UBE2C SSR2 ASPM DLGAP5 CENPE SRSF3 DENND2D HAX1 HILPDA SHMT2 TIAM1 NT5DC2 CANX GLDC
CHUNG_BLISTER_CYTOTOXICITY_UP	3.65e-05	0.00028424	0.557332	-0.391269	-1.70262	125		CD3D TPI1 GALNT2 SOD1 CKS2 WDR54 FABP5 CLTA MRPL57 ANAPC11 PSMB2 CYB5A SDHA MCM5 SLC1A4 DDB2 RTL6 RACGAP1 CHCHD3 TUBB4B NUP37 MIF4GD FANCL CHTOP CD96 COX5A MRPL9 TMED9 GNA15 MT1F ZWILCH GZMB SKA2 RAB13 GCHFR RBBP8 BORA PSMD2 AKR1A1 PGAP1 CD8B CHID1
GSE40068_BCL6_POS_VS_NEG_CXCR5_POS_TFH_UP	2.66e-06	2.94e-05	0.627257	-0.366564	-1.70168	189		RGS10 SEC61B LDHA CENPH MND1 ASF1B PSMA2 UBE2C TPX2 SCCPDH PXMP2 CDC45 CARHSP1 SPC25 CENPK GTSE1 OPTN RRP7A MELK TCEAL9 RAD51AP1 MXD3 SPC24 MYADM UQCRQ KIF20A PRC1 DTL CCNF BUB1B AHCY GUSB PAFAH1B3 EXO1 ATP5PF SKA1 ARPC1A SHCBP1 MRPL34 SERHL2 TRAIP FHL2 ECI2 MCM8 NUP93 CMSS1 NFATC1 HMCES PIF1 TTF2 PDCD1 KNSTRN TXNDC17 ADPRM BORA APOO POLQ PPP3CC SLC37A4 AUNIP ANXA4 IL12RB2 FAM129A RDH11 EXOC4 C15…
REACTOME_CONVERSION_FROM_APC_C:CDC20_TO_APC_C:CDH1_IN_LATE_ANAPHASE	0.0180723	0.0472294	0.352488	-0.540317	-1.70106	19		UBE2C ANAPC11 CDC26 CDC20 ANAPC16 ANAPC15
HOUSTIS_ROS	0.0131942	0.0371554	0.38073	-0.529226	-1.7	22		TXN SOD1 PRDX2 PRDX4 PRDX1 GLRX PRDX6 MT2A PRDX3 GPX4
GO_CATALYTIC_STEP_2_SPLICEOSOME	0.000458869	0.00236628	0.498493	-0.399913	-1.69991	86		HNRNPA1 SNRPG SNRPB SNRPN LSM3 SNRPD1 HNRNPF LSM2 SNRPE SNRPF HNRNPR RBM8A DDX41 PABPC1 HNRNPK SNRPD3 RALY SNRPD2 RBMX HNRNPM PRPF19 SF3B2 SNRNP40 PPIL3 MAGOH EIF4A3 FRG1 LSM7 MAGOHB
REACTOME_PROTEIN_METHYLATION	0.0218566	0.054082	0.352488	-0.559741	-1.69891	17		EEF2 HSPA8 RPS2 EEF1A1 VCP
GSE10239_NAIVE_VS_KLRG1INT_EFF_CD8_TCELL_DN	1.46e-06	1.75e-05	0.643552	-0.37865	-1.69775	183		TYMS CENPH MAD2L1 RANBP1 CKS1B GSTO1 DHFR AURKB SCCPDH PSMB2 PBK KIF22 NME1 CCNA2 SKA3 CHEK1 HAUS1 SLC1A4 RFC5 LIG1 RAD54L POLA2 BARD1 RPS27L ATP5MC1 CISD3 NEK2 RAD51C KIF11 ASRGL1 TUBB4B PRC1 CIP2A PLK4 DPY30 STMN1 CENPS MTFR2 MPP6 USP46 KIF18B BANF1 DECR1 SYCE2 INCENP NDUFS3 DBF4 GEMIN6 CMSS1 TIAM1 EME1 PIF1 ANLN E2F8 SNRNP40 CASP7 MRPS28 GLDC
GO_CENTRIOLE_ASSEMBLY	0.00446862	0.015449	0.407018	-0.475706	-1.69756	36		NPM1 BRCA1 CDK2 CCDC78 CDK5RAP2 PLK4 SASS6 CEP152 CEP72 CCP110 CNTROB WDR62 STIL NUP62 CENPJ
GO_MICROTUBULE_CYTOSKELETON_ORGANIZATION_INVOLVED_IN_MITOSIS	7.87e-05	0.000543075	0.538434	-0.385333	-1.69591	120		RAN NUSAP1 RCC1 AURKB TPX2 SPC25 BIRC5 NDC80 MYBL2 NUF2 POC1A CENPA CDC20 CENPE KIFC1 PLK1 NEK2 SMC1A KIF11 TTK TUBG1 RACGAP1 MZT1 KIF4A CCNB1 PRC1 CDK5RAP2 STMN1 AURKA PSRC1 CHEK2 VCP SPDL1 SMC3 TPR CEP126 SPRY2 PTPA BORA ESPL1 MCPH1
GSE17974_1H_VS_72H_UNTREATED_IN_VITRO_CD4_TCELL_DN	1.47e-06	1.76e-05	0.643552	-0.375267	-1.69565	188		DUT HMGB2 RAN MAD2L1 PRDX4 MAD2L2 TBCD CCT8 ASF1B CENPM CCDC34 CLNS1A YWHAQ PAICS CCNA2 UGP2 LSM2 PFKL MCM5 C8orf88 HIRIP3 SLC25A11 CDC6 VDAC1 WDR76 ORC6 SPAG16 CSNK2B UQCRC1 NUP37 SEC11A CHAF1B ATP5F1B FANCL FAM45A ZDHHC12 TMUB1 FANCA PARK7 PPA2 EXO1 GPANK1 PSMG1 VBP1 SHCBP1 PKN3 TMEM237 SNRPA HNRNPLL NCAPD3 SNRNP25 RBBP7 CMSS1 CCDC25 E2F7 PPIH C1orf216 SKP2 STAP2 WRB GLE1 KYAT3 GLT8D1 TMEM97 PK…
YU_BAP1_TARGETS	0.00762073	0.023751	0.407018	-0.510162	-1.69559	27		USP1 GMNN CDK1 CDC45 BIRC5 CHEK1 CDC6 BRCA1 RFC3 CCNE2 SKP2
MAGRANGEAS_MULTIPLE_MYELOMA_IGG_VS_IGA_UP	0.0230301	0.0560628	0.352488	-0.557668	-1.69261	17		ANXA1 BEX3 INPP1 FAH DARS GATA2 PPP1CA NAA10
GO_CHROMOSOMAL_REGION	1.58e-08	3.15e-07	0.733762	-0.341863	-1.69248	324		ZWINT CENPH MCM7 MAD2L1 PCNA CENPU FEN1 HSF1 XRCC6 CENPM PPP1CC AURKB CDK1 SGO1 CENPF MCM3 SPC25 BIRC5 H2AFX HIST1H4C KIF22 CDCA5 NDC80 CENPK MCM6 NCAPG CENPN SKA3 CENPW NSMCE1 CHEK1 CDCA8 NUF2 MCM5 CENPA SGO2 KNL1 DSCC1 EZH2 CENPE HELLS HJURP BRCA2 SPC24 NHP2 POLD1 DNMT1 DSN1 ITGB3BP ESCO2 THOC7 BUB1 RPA1 MSH2 PLK1 NEK2 SMC1A CDK2 BUB3 TTK OIP5 CCNB1 DCTN3 MCM4 MIS18A NUP37 STAG3 BUB1B CENPS AUR…
GO_GPI_ANCHOR_BIOSYNTHETIC_PROCESS	0.008919	0.0269651	0.38073	-0.501869	-1.69241	29		PYURF DPM2 GPAA1 PIGZ PIGU PIGF PGAP1 DPM1 PIGP PIGO PIGV DPM3
PETROVA_ENDOTHELIUM_LYMPHATIC_VS_BLOOD_UP	0.000173648	0.00106411	0.518848	-0.398992	-1.69197	103		PCLAF SMC4 HMGB2 CKS1B AURKB TK1 TOP2A UBE2C ITGA1 CDK1 PTTG1 CENPF CCNB2 CDKN3 HIST1H4C NDC80 MCM6 CCNA2 MYBL2 FOXM1 BUB1 PLK1 KIF11 TTK CCNB1 BUB1B GINS1 LMNB1 KIF2C GMFG SPAG5 SOCS2 CTDSPL CCNE2 SMAGP
KIM_ALL_DISORDERS_DURATION_CORR_DN	3.34e-05	0.000262748	0.557332	-0.387195	-1.69163	128		MAL CCT7 TPI1 IMPDH2 C9orf16 CLTA COX8A MRPL23 TUFM VPS28 AKR1B1 NUDC ACOT7 RPL13 SLC25A11 ATP5MC1 TRAP1 NDUFAF3 UQCRQ PIN1 RNPS1 EIF6 RUVBL2 VPS51 NDUFC1 PPIA HAX1 NDUFS7 TALDO1 PARP1 PAFAH1B3 NDUFS8 SNRPA SUCLG1 NUP93 NDUFA7 SF3B2 NELFE ARL4A NTHL1 CREB3 AKR1A1 RABAC1 ECSIT NDUFB1 ACD RBM10 EIF3G GRHPR PUF60
MARCHINI_TRABECTEDIN_RESISTANCE_UP	0.0269161	0.0627972	0.352488	-0.555563	-1.69099	18		DUT AKAP12 MIF YWHAQ RAD51C VBP1
GSE25123_CTRL_VS_ROSIGLITAZONE_STIM_MACROPHAGE_DN	1.98e-05	0.000168589	0.57561	-0.374438	-1.69058	151		SEC61B SMC2 RAN MAD2L1 NDUFA12 EIF3E CENPU EIF3H WDR54 PSMA2 GMNN PPP1CC NRN1 RTRAF HPRT1 ACP1 AKR1B1 RPP30 UGT3A2 NASP MED30 NCAPH NOVA1 RNPS1 PSMA5 PLK4 HPF1 POLR3K FANCL SMIM15 CEP55 ECT2 GMFG TAL1 GEMIN6 RBBP7 CAMLG NANP NDUFA2 DDX54
MORF_PPP2R4	0.00197482	0.00785123	0.431708	-0.441907	-1.68846	51		C9orf16 SIVA1 PSMC3 AP2M1 URM1 TBCA TMED2 BANF1 VCP POLR2H EIF4E2 PTPA PDCD6 PRMT1 NDUFB1 PSMD8 MORF4L2 CNIH1 CDIPT RER1 CNPY2
MODULE_53	1.27e-08	2.57e-07	0.74774	-0.346322	-1.68731	336		ANXA1 CD3D RGS10 PCLAF DNTT TYMS IL7R SERBP1 ZWINT RPA3 MAD2L1 CKS2 PCNA CDKN2C FEN1 MKI67 RRM2 RCC1 TMEM106C DHFR FDPS CDC25B TOP2A UBE2C CDK1 TMSB15A GLRX TPX2 PCDH9 RRM1 PTTG1 CDC45 CENPF DTYMK CCNB2 MCM3 CDKN3 H2AFX HIST1H4C NDC80 PAICS GTSE1 HPRT1 DBN1 MCM6 CCNA2 ADA CDK6 POLD2 BOP1 TMX1 RRP7A MYBL2 CENPA CDC20 EZH2 RAD54L DLGAP5 KIFC1 PKMYT1 FOXM1 HMMR PRIM1 DNMT1 MSH6 RFC4 RPA1 ZNF22 TRIP1…
GSE39820_TGFBETA3_IL6_VS_TGFBETA3_IL6_IL23A_TREATED_CD4_TCELL_DN	1.08e-05	0.00010017	0.593325	-0.376245	-1.68681	160		UBE2T STOML2 WDR34 IDH2 HSF1 XRCC6 MRPL23 HACD1 GINS2 CD247 RPLP2 AKR7A2 COPE CENPW RFC5 MRPS14 COMTD1 BID ZNRD1 ORC6 FKBP11 CDH2 PSMA5 AK2 AIG1 LAMTOR4 GUSB TSFM SYCE2 MRPL34 MRPL19 CBR3 NDUFS3 MRPL24 ABCC5 MRPL32 PSMB10 SS18L2 RPP21 MRPL16
LI_DCP2_BOUND_MRNA	0.000975518	0.00440123	0.477271	-0.395189	-1.68612	85		PHGDH EEF1D ENO1 NOP53 LSM3 RPSA CYC1 MRPL23 PSMC3 ADA APRT BID RUVBL2 PSMC5 FAHD2A UQCRC1 NOL7 NDUFS7 CHAF1A PPIB SMC3 TPR NDUFS8 NOP56 FLII NT5DC2 NDUFA13
GO_MITOCHONDRIAL_RESPIRATORY_CHAIN_COMPLEX_ASSEMBLY	0.000376415	0.00202081	0.498493	-0.39275	-1.68601	95		NDUFB9 NDUFA12 NDUFC2 NDUFS6 NDUFB6 NDUFA8 NDUFAF3 NDUFB2 NDUFV1 NDUFB11 NDUFB8 NDUFC1 NDUFB10 DMAC1 NDUFS7 NDUFAB1 NDUFV2 SDHAF3 NDUFS8 NDUFS3 NDUFA11 NDUFA7 NDUFA13 SMIM20 NDUFA5 COA5 NDUFA2 NDUFS5 TTC19 ACAD9 COA3 ECSIT IMMP2L NDUFA9 NDUFB1 NDUFB5
GO_EUKARYOTIC_TRANSLATION_INITIATION_FACTOR_3_COMPLEX	0.0167198	0.044705	0.352488	-0.566712	-1.68538	16		EIF3L EIF3E EIF3H EIF3I EIF3D EIF3F EIF3A
GO_RESPIRASOME	0.000468649	0.00240681	0.498493	-0.397235	-1.68507	90		NDUFB9 NDUFA12 CYC1 COX8A NDUFC2 NDUFS6 SDHA COX7A2L NDUFB6 COX6A1 NDUFA8 UQCRH NDUFB2 UQCRFS1 NDUFV1 NDUFB11 UQCRQ HIGD2A NDUFB8 UQCRC2 NDUFC1 UQCRC1 NDUFB10 STMP1 DMAC1 NDUFS7 NDUFAB1 COX5A PARK7 NDUFV2 NDUFS8 NDUFS3 NDUFA11 NDUFA7 NDUFA13 NDUFA5 NDUFA2 NDUFS5 TTC19 SDHB NDUFA9 SDHC NDUFB1 NDUFB5
MODULE_93	2.79e-05	0.000226012	0.57561	-0.386372	-1.68479	137		LDHA SOD1 IMPDH2 MDH1 AKR1C3 PRDX4 PRDX1 SIVA1 IDH2 GSTO1 CYC1 GLRX P4HB PRDX6 SELENOW AKR1B1 AKR7A2 NDUFS6 PDIA4 COX6A1 UQCRFS1 NDUFV1 NDUFB8 UQCRC2 MTHFD1 UQCRC1 GPX4 NDUFAB1 FADS1 DECR1 NDUFV2 NDUFS8 NDUFS3 TXNDC12 QDPR NDUFA2 ALDH9A1 DHCR24 AKR1A1 SDHC NDUFB1
GSE30962_PRIMARY_VS_SECONDARY_CHRONIC_LCMV_INF_CD8_TCELL_UP	2.45e-06	2.73e-05	0.627257	-0.372901	-1.68345	181		RPA3 PCNA SWI5 HMGB3 NUCKS1 HMGN3 KIF22 TCF19 ATP5MC3 CLSPN OPTN TCF7 XRCC2 HAUS1 TMPO SMYD2 RAD51AP1 DSCC1 CEP41 FANCI BRCA1 HELLS MRPS2 FKBP5 CDK2 TIMELESS BUB3 GMPS TUBG1 PSMA5 CIP2A NUP37 COQ4 HSP90AA1 DPY30 STMN1 AURKA GINS1 EMG1 BEX1 PIGU PSMG1 SHCBP1 MNS1 HAT1 ZWILCH NUDT21 DGKE SLAMF6 NUP93 PTRH1 PSMA1 NOA1 PSMG2 SUV39H1 TBC1D4 ACAD9
GO_RIBONUCLEOPROTEIN_COMPLEX_SUBUNIT_ORGANIZATION	1.67e-06	1.97e-05	0.643552	-0.347291	-1.68288	235		C1QBP RPS10 RPL3 RPL24 NPM1 SNRPG EIF3L NOP53 SNRPB RPL12 RPL13A RPL5 EIF3E EIF3H LSM3 LSM4 RPSA SNRPD1 CLNS1A SNU13 RPL23A EIF3I EIF4H BOP1 SRPK2 RRP7A RPS15 RPL10 SNRPE EIF3D SNRPF EIF3F RPS27L MRPS2 EIF3A EIF6 RUVBL2 SNRPD3 MRPL11 HSP90AA1 RPL11 LUC7L3 RPLP0 LUC7L2 SNRPD2 PIH1D1 NLE1 PELO VCP NUDT21 PRPF19 RPS14 GCFC2 GEMIN6 GEMIN4 SRSF5 CD2BP2 GEMIN8 ZFAND1 MTIF2 SRPK1 TICRR
GO_NEGATIVE_REGULATION_OF_MITOTIC_CELL_CYCLE	2.21e-08	4.22e-07	0.733762	-0.347516	-1.68223	280		CDK5RAP3 PSMB7 RPL26 ZWINT DONSON RPL24 NOP53 PSMB6 MAD2L1 PCNA CDKN2C MAD2L2 PSMA2 AURKB TOP2A CDK1 PSMC3 PTTG1 CENPF PSMB2 NDC80 GTSE1 CLSPN CDK6 PTPN3 GADD45A CHEK1 TP53 CDC20 EZH2 CDC6 CDK2AP2 RPS27L BRCA1 PSME1 MSH6 BUB1 CDKN2A TRIP13 MSH2 PLK1 MAP3K20 CDK2 FBXO5 PSME2 BUB3 TTK PSMC5 FHL1 CCNB1 PSMA5 CDK5RAP2 BUB1B PRCC AURKA ORC1 AURKAIP1 CDC25C SLFN11 MAD1L1 NLE1 CHEK2 PSMA6 SPDL1 NAE1 ZWI…
REACTOME_GLOBAL_GENOME_NUCLEOTIDE_EXCISION_REPAIR_GG_NER	0.000828822	0.00385255	0.477271	-0.399839	-1.68207	84		RPA3 UBB PCNA RPS27A POLD2 RFC5 SUMO1 LIG1 POLD1 RFC4 DDB2 ACTL6A RPA1 SUMO2 RFC3 RFC1 PARP1 COPS6 RAD23A COPS3 UBE2V2 POLE4 POLE RUVBL1 POLE2 POLE3
REACTOME_REGULATION_OF_APOPTOSIS	0.00224401	0.00874338	0.431708	-0.43987	-1.68047	52		PSMB7 PSMB6 UBB RPS27A PSMA2 PSMC3 PSMB2 PSME1 PSME2 PSMC5 PSMA5 PSMA6 PSMF1 PSMB10 PSMA1 PSMD2 PSMA7 PSMD9 PSMD4 PSMD8 PSMA4 PSMB3
GO_RECOMBINATIONAL_REPAIR	0.000120401	0.000777434	0.538434	-0.383034	-1.68034	118		RPA3 SWI5 MAD2L2 FEN1 NUCKS1 CDC45 GINS2 H2AFX RMI2 NSMCE1 CHEK1 XRCC2 RAD51AP1 RHNO1 RAD54L BRCA1 BRCA2 RPA1 GINS4 RAD51C TIMELESS PARPBP PARP1 RECQL4 SMC5 PPP4C WRAP53 MCM8 CDC7 RBBP8 POLQ NABP2 XRCC3 AUNIP NSMCE2 SLX1A MAGEF1 FANCB MMS22L TONSL RAD51 RAD54B SMC6
GSE12366_GC_VS_MEMORY_BCELL_UP	3.28e-06	3.55e-05	0.627257	-0.373864	-1.68021	177		HNRNPA1 PTP4A2 SMS HMGB2 MCM7 GCSAM UBE2J1 UHRF1 TUBA1B TMEM106C CENPM TK1 TPX2 CENPF MCM3 SPC25 PBK CDCA5 ATAD2 HPRT1 EIF4H CHEK1 CDCA2 SLC25A5 MCM10 CDC20 SYNE2 RAD54L HELLS SPC24 DEPDC1B DNMT1 EIF3A SRSF3 HNRNPK TIMELESS KIF20A ASRGL1 KIF4A MCM4 DTL PLK4 VRK1 RBM17 TMPO-AS1 METAP2 ASB13 GINS1 PSRC1 LMNB1 PARP1 SAE1 ZWILCH SPAG5 SMARCB1 TUBA1C POU2AF1 CDC7 ANAPC15
KOKKINAKIS_METHIONINE_DEPRIVATION_48HR_DN	0.00262928	0.00997057	0.431708	-0.435883	-1.67936	55		TYMS FGFR1 PRKCA AURKB TK1 CDC25B RRM1 BIRC5 NME1 ECHDC2 LEF1 DNMT1 GSTK1
GO_TRANSLATION_FACTOR_ACTIVITY_RNA_BINDING	0.00111817	0.00491758	0.45506	-0.404885	-1.67857	81		EEF2 EEF1D EIF3L EIF3E EIF3H EEF1B2 TUFM EIF3I EIF4H EIF2S2 EIF3D EIF3F C12orf65 EIF5A EIF3A EEF1A1 EIF6 TSFM EIF4E3 EIF4E2 GSPT2 MTIF2 EIF1AY EIF2D EIF5AL1 AGO2 EIF3M EIF4G3
GO_CHROMATIN_REMODELING_AT_CENTROMERE	0.00478686	0.0163018	0.407018	-0.453927	-1.67469	44		CENPH NPM1 CENPU CENPM HIST1H4C CENPK CENPN CENPW CENPA KNL1 NASP HELLS HJURP ITGB3BP OIP5 MIS18A CENPS RBBP7 CENPL CENPO RUVBL1 CENPQ POLE3
GSE40274_CTRL_VS_FOXP3_AND_GATA1_TRANSDUCED_ACTIVATED_CD4_TCELL_DN	3.79e-05	0.000291955	0.557332	-0.384843	-1.67302	132		DNTT SLC29A1 MKI67 PPDPF RRM1 SGO1 KIF22 MYH10 GTSE1 CCNA2 HAUS1 CDC6 BSG ATP5MC1 RBM8A NFIC TUBG1 NUP37 RANGRF AURKA SLC41A3 FADS1 TROAP SLBP GZMB GEMIN4 CMSS1 MDK CD59 LAGE3 ANKLE1 PIR IFRD2 PMF1 MRPS28 GID4 WDR18 PSMD9 ABCD3 EIF3G PIDD1 PFKM TMEM183A EPCAM KBTBD6 TIPIN HEMGN
GSE41867_DAY6_VS_DAY8_LCMV_ARMSTRONG_EFFECTOR_CD8_TCELL_UP	3.17e-06	3.45e-05	0.627257	-0.370956	-1.67289	180		BEX3 MYO7B RGS10 GALNT2 MZB1 ADH5 PRDX4 CKS1B AQP3 PPP1CC SSR2 HACD1 CDKN3 H2AFX YWHAQ PRELID1 GCAT RPL28 LEF1 RPL32 PDIA4 SSR3 TCEAL9 MRPS14 QARS MUTYH SRP9 BID MYDGF FKBP11 MSRB3 ACYP1 SLC44A1 DENND2D UNG FANCL PIMREG GUSB RNASEH2A PARP1 PAFAH1B3 GALK1 ERLEC1 DERL3
GSE7460_CTRL_VS_FOXP3_OVEREXPR_TCONV_1_UP	3.56e-05	0.000277679	0.557332	-0.37721	-1.6727	146		ANP32B SCN2A MDH1 SNRPB ILF2 TRAT1 PGAM1 SCCPDH MCM3 METTL9 MCM6 PRELID1 LRR1 DSCC1 PFKP ARHGAP29 HELLS NCAPG2 ESCO2 RNPS1 BUB3 OIP5 UBE3D CDCA4 DRAXIN OSBPL5 MAD1L1 CEP55 RECQL4 ECT2 CAPS2 SSNA1 MTIF2 GPKOW NANP
XU_HGF_TARGETS_INDUCED_BY_AKT1_48HR_DN	0.018018	0.0471201	0.352488	-0.531895	-1.67221	20		TXN SMC4 CENPF SPC25 ASPM CENPA CDCA3 HMMR KIF14
GO_MRNA_5_UTR_BINDING	0.0178527	0.0468181	0.352488	-0.520487	-1.67193	22		RPL26 RPS7 RPL5 RPL41 MYH10 RPS3A SHMT1 CCT5 RSL1D1 RPS14 RPS13
REACTOME_RESOLUTION_OF_D_LOOP_STRUCTURES	0.0103832	0.030574	0.38073	-0.472103	-1.67158	33		RMI2 XRCC2 RAD51AP1 BARD1 BRCA1 BRCA2 RAD51C EXO1 EME1 RBBP8 XRCC3 SLX1A BRIP1 RAD51
RB_P130_DN.V1_UP	0.000380943	0.00204058	0.498493	-0.392019	-1.67133	94		SLC29A1 NKD2 SNRPB LSM4 AURKB TK1 UBE2C CDK1 CCNB2 BIRC5 KIF22 POLD2 NSMCE1 KIF20A RUVBL2 RACGAP1 SPATA13 AURKA ICA1 ORC1 PIMREG CMTM7 CDC7 RABEPK
MORF_CTBP1	2.75e-06	3.03e-05	0.627257	-0.378479	-1.67071	168		CCT7 DEK ANP32B PSMB7 RAN MDH1 CALM2 MTDH EIF3H XRCC6 SLC25A3 CYC1 CLTA SSR2 MRPL23 AP2M1 YWHAQ KARS JTB ACP1 EIF4H CNBP SNRPE SYPL1 SUMO1 UBE2L3 SRP9 UQCRFS1 NDUFV1 GPAA1 PIN1 WDR1 HNRNPK H2AFV SUMO2 RNPS1 CSNK2B CCT2 HSP90AA1 TMED2 SNRNP70 PTBP1 PARK7 MRPL9 COPS6 RAD23A NDUFS3 RPN1 PPP1CA UBA2 SF3B2 RHEB NDUFA2
GO_MITOTIC_CHROMOSOME_CONDENSATION	0.0262572	0.061644	0.352488	-0.550215	-1.66999	17		SMC4 SMC2 NUSAP1 CDCA5 NCAPG NCAPH NCAPH2 NCAPD3
GSE3982_NEUTROPHIL_VS_TH2_DN	9.75e-07	1.23e-05	0.643552	-0.374689	-1.66995	186		ANP32B RPL4 RCN1 NOP53 RPA3 CKS2 RPL5 NUSAP1 PSMA2 NUCKS1 THRAP3 PXMP2 PTTG1 CENPF PSMB2 KIF22 NDUFC2 ACOT7 RPL32 SNRPF KIF15 EIF3F RPS27L BRCA1 MT2A NAA38 NDUFB8 EIF6 UQCRC2 MTHFD1 KDELR2 NSD2 EMC6 METAP2 BANF1 BIRC3 NUDT21 LRRC42 LMAN1 REXO2 CSE1L NDUFA5 PSMG2 RBBP8
GO_INTRAMOLECULAR_OXIDOREDUCTASE_ACTIVITY	0.00887277	0.0268361	0.38073	-0.464469	-1.66855	37		TPI1 P4HB MIF DDT PDIA6 ERP44 PDIA4 RPIA HYI
GSE24210_RESTING_TREG_VS_TCONV_DN	6.62e-06	6.54e-05	0.610527	-0.358945	-1.6663	189		RNASEH2B PRDX1 RCC1 GSTO1 SSBP1 PTTG1 ESD NDUFC2 PHB2 AKR1B1 YBX1 TPRKB EIF2S2 COMTD1 CLPP LSM6 NDUFB2 NHP2 CASP4 ATP5MC2 POLR1D ABI2 POLR2F RUVBL2 MTHFD1 NDUFC1 CCT2 DPY30 ELAC2 UNG OLA1 PTBP1 CNIH4 PSMA6 BEX1 PSMG1 HAT1 MRPL13 RSL1D1 PSMF1 NUDT2 RBBP7 NDUFA7 ADI1 PVT1 NELFE IFRD2 CKAP5 EIF4A3 PKM NAA10 RUVBL1 GCSH ACO1 CCT6A JAGN1 TSEN2 DGKH JRK BYSL YES1
GO_POSITIVE_REGULATION_OF_PROTEIN_EXPORT_FROM_NUCLEUS	0.018958	0.0487477	0.352488	-0.529976	-1.66618	20		ANP32B YWHAE GTSE1 TP53 BAG3 TPR
MORF_PPP6C	0.000124414	0.000800599	0.518848	-0.390339	-1.66507	102		EEF1D SNRPG C9orf16 SIVA1 LSM3 PSMA2 PSMC3 URM1 RPL36AL CNBP CD47 SYPL1 SUMO1 PSME1 PSMC5 GLOD4 TBCA SEC11A COX5A VCP PPP6C UBXN4 ATP5F1C PPP4C POLR2G EIF4E2 PPP1CA
HERNANDEZ_MITOTIC_ARREST_BY_DOCETAXEL_1_DN	0.0154399	0.042145	0.38073	-0.49988	-1.66476	28		TUBB SLC29A1 CKS1B UBE2C CDK1 GLRX HIST1H4C CDC6 CDK2 FBXO5 DTL FHL2 CASP7 CTHRC1
KEGG_PRIMARY_IMMUNODEFICIENCY	0.0103832	0.030574	0.38073	-0.470115	-1.66454	33		CD3D CD8A IL7R IGLL1 LCK ADA CD4 ICOS UNG RAG2 RFXAP ZAP70
REACTOME_G2_M_CHECKPOINTS	2.23e-05	0.000185997	0.57561	-0.370963	-1.66357	161		PSMB7 MCM7 PSMB6 RPA3 UBB YWHAE RPS27A PSMA2 CDK1 PSMC3 CDC45 PSMB2 CCNB2 MCM3 H2AFX HIST1H4C YWHAQ GTSE1 MCM6 CLSPN RMI2 CHEK1 TP53 MCM5 MCM10 RFC5 SUMO1 RHNO1 BARD1 CDC6 PKMYT1 BRCA1 PSME1 RFC4 RPA1 ORC6 CDK2 PSME2 PSMC5 RFC3 CCNB1 PSMA5 MCM4 NSD2 ORC1 CDC25C EXO1 CHEK2 PSMA6 DBF4 MCM8 PSMF1 CDC7 BABAM1 PSMB10 UBE2V2 PSMA1
GO_CELL_CYCLE_CHECKPOINT	3.51e-07	4.98e-06	0.674963	-0.36718	-1.66136	203		CDK5RAP3 RPL26 ZWINT DONSON RPL24 RNASEH2B NOP53 MAD2L1 PCNA MAD2L2 AURKB TOP2A CDK1 CDC45 CENPF H2AFX NDC80 GTSE1 CLSPN GADD45A CHEK1 TP53 CDC20 RHNO1 CDC6 RPS27L BRCA1 MSH6 BUB1 TRIP13 MSH2 WDR76 PLK1 MAP3K20 CDK2 TIMELESS BUB3 TTK CCNB1 CDK5RAP2 DTL FBXO4 BUB1B PRCC AURKA ORC1 CDC25C MAD1L1 CHEK2 SPDL1 NAE1 ZWILCH TPR PRPF19 ANAPC15 BABAM1 E2F7 EME1 USP44 TICRR E2F8
GO_APOPTOTIC_DNA_FRAGMENTATION	0.0195847	0.0498918	0.352488	-0.528227	-1.66068	20		HMGB2 H1F0 HSF1 DNASE2 HMGB1
SAKAI_TUMOR_INFILTRATING_MONOCYTES_DN	0.00108758	0.00481546	0.45506	-0.403922	-1.66058	75		TXN PRDX2 RAN UBE2E3 PCNA PRDX1 CCT8 CCT4 TOP2A PRDX6 CDKN3 NCOR1 SNRPF LSM6 RBM8A FKBP3 RAD51C PPIA PSMA5 PRDX3 PPIB PPP6C GEMIN4 NUP107 SCAND1
REACTOME_REGULATION_OF_PLK1_ACTIVITY_AT_G2_M_TRANSITION	0.000774171	0.00364236	0.477271	-0.39062	-1.66041	86		TUBB UBB YWHAE RPS27A CDK1 CCNB2 NINL OPTN HAUS1 CEP41 PLK1 NEK2 TUBG1 TUBB4B CCNB1 DCTN3 CDK5RAP2 PLK4 HSP90AA1 CEP78 AURKA HAUS8 PCM1 SSNA1 HAUS4 CEP152 CEP57 BORA CEP72 HAUS7 CKAP5
GO_ANTIBIOTIC_CATABOLIC_PROCESS	0.00699249	0.02218	0.407018	-0.486595	-1.66029	30		PRDX2 ADH5 AKR1C3 PRDX4 PRDX1 PRDX6 ESD
GSE9239_CTRL_VS_TNF_INHIBITOR_TREATED_DC_DN	3.97e-06	4.16e-05	0.610527	-0.367691	-1.65993	181		DNTT MZB1 RNASEH2B UHRF1 SNRPD1 SGO1 CENPF H2AFX CDCA5 ADA TRAPPC1 LRR1 LSM5 MYBL2 CKAP2L ARL6IP6 CDCA3 CLGN UBE2L3 DLGAP5 KIFC1 NASP BRCA1 SPC24 DDX41 RAD51C CIP2A POLR3K CIT FANCD2 GINS1 C1orf112 CEP55 RECQL4 INCENP TTC16 PHF5A MYEF2 TMEM243 DGKE ZBTB8OS CMSS1 E2F7 EME1 SLC27A2 CCNE2 PDCD1 INTS11 PRR11 SEPT6 WDR4 CEP128 RAPGEF5 CBX1 ZNF428 AUNIP KIF18A CENPQ ENDOD1 C6orf203 TMEM26 ERCC6L HAUS6 …
GO_HISTONE_EXCHANGE	0.00272223	0.0102764	0.431708	-0.434138	-1.65978	53		CENPH NPM1 CENPU CENPM HIST1H4C CENPK CENPN CENPW CENPA KNL1 NASP HJURP ITGB3BP OIP5 MIS18A CENPS RBBP7 PTMA CENPL CENPO ANP32E RUVBL1 CENPQ POLE3
ZAMORA_NOS2_TARGETS_UP	0.00280429	0.0105385	0.431708	-0.441176	-1.65926	48		H2AFZ TYMS SMS HMGB2 PCNA RACK1 FEN1 RRM1 MCM6 MCM5 LIG1 APRT PPA1 POLR1D CDK2 MCM4
GSE39556_CD8A_DC_VS_NK_CELL_UP	8.17e-06	7.86e-05	0.593325	-0.357209	-1.65825	189		CD99 TXN DUT LDHA TSPAN7 IMPDH2 RCN1 ZNF423 HSPB1 CKS2 CKS1B TMEM106C TK1 UBE2C CDK1 HOXA10 CENPF H2AFX NME1 PAICS HPRT1 CCNA2 GYPC FANCG CHEK1 FOXM1 TRAP1 MT2A HSPB11 BID RFC4 NCAPH TRIP13 FKBP4 NDN KIF11 HOXA9 MTHFD1 GMPS ACTN1 TTK TRIM14 FHL1 CACNB3 MTHFD2 ATIC CIT FANCL GINS1 CD96 GSS HEXB PSMG1 KIF2C NAE1
REACTOME_NUCLEAR_IMPORT_OF_REV_PROTEIN	0.00723948	0.022856	0.407018	-0.46639	-1.65801	34		NPM1 RAN RCC1 RANBP2 NUP37 TPR NUP93 NUP107 NUP88 NUP205 NDC1 NUP35 NUP62 KPNB1 NUP210
KEGG_DRUG_METABOLISM_OTHER_ENZYMES	0.0206258	0.0519429	0.352488	-0.515687	-1.65651	22		IMPDH2 TK1 HPRT1 GMPS GUSB UCK1 UCK2
GO_MITOCHONDRIAL_RESPIRATORY_CHAIN_COMPLEX_I	0.00354875	0.0128171	0.431708	-0.433317	-1.65646	50		NDUFB9 NDUFA12 NDUFC2 NDUFS6 NDUFB6 NDUFA8 NDUFB2 NDUFV1 NDUFB11 NDUFB8 NDUFC1 NDUFB10 DMAC1 NDUFS7 NDUFAB1 PARK7 NDUFV2 NDUFS8 NDUFS3 NDUFA11 NDUFA7 NDUFA13 NDUFA5 NDUFA2 NDUFS5 NDUFA9 NDUFB1 NDUFB5
GO_NEGATIVE_REGULATION_OF_INTRACELLULAR_PROTEIN_TRANSPORT	0.00917451	0.0275547	0.38073	-0.465408	-1.65416	35		TXN UBE2J1 SVIP BARD1 INSIG1 ITGB1BP1 BAG3 PARK7 ERLEC1 DERL3 LMAN1
REACTOME_HOST_INTERACTIONS_OF_HIV_FACTORS	0.000126413	0.000810337	0.518848	-0.376045	-1.6536	129		PSMB7 HMGA1 NPM1 RAN PSMB6 UBB RANBP1 RPS27A RCC1 PSMA2 PSMC3 AP2M1 RANBP2 PSMB2 CD247 LCK ARF1 SLC25A5 PSME1 CD4 PSME2 SLC25A6 CD28 PSMC5 PPIA PSMA5 NUP37 BANF1 ELOC PSMA6 TPR PSMF1 NUP93 NUP107 PSMB10 NUP88 PSMA1 SLC25A4 PSMD2 PSMA7 NUP205 PSMD9 CD8B PSMD4 PSMD8
REACTOME_INTERACTIONS_OF_VPR_WITH_HOST_CELLULAR_PROTEINS	0.0101137	0.029927	0.38073	-0.460005	-1.65251	37		HMGA1 RANBP2 SLC25A5 SLC25A6 NUP37 BANF1 TPR NUP93 NUP107 NUP88 SLC25A4 NUP205 PSIP1 NDC1 NUP35
KEGG_PARKINSONS_DISEASE	0.000252493	0.00145644	0.498493	-0.38068	-1.65131	111		NDUFB9 UBB ATP5PO UBE2J1 CYC1 COX8A ATP5F1A ATP5MC3 NDUFC2 ATP5F1D NDUFS6 SDHA COX7A2L NDUFB6 COX6A1 SLC25A5 NDUFA8 UBE2L3 ATP5MC1 UQCRH NDUFB2 UQCRFS1 NDUFV1 ATP5MC2 UQCRQ VDAC1 NDUFB8 SLC25A6 UQCRC2 NDUFC1 UQCRC1 NDUFB10 ATP5F1B NDUFS7 NDUFAB1 COX5A PARK7 ATP5PF NDUFV2 NDUFS8 ATP5F1C NDUFS3 HTRA2 NDUFA7 NDUFA5 SLC25A4 NDUFA2 NDUFS5 ATP5PB SDHB NDUFA9 SDHC ATP5PD NDUFB1 VDAC2 NDUFB5
HILLION_HMGA1B_TARGETS	0.000898163	0.00411622	0.477271	-0.424323	-1.651	62		ANXA1 ANXA5 SOD1 PSMB6 PCNA TK1 CCND3 MIF NME1 RPL13 CD3G SLC25A5 RPL11 ATP5F1B GPX4 PSMA6 VCP ID3 RPL19 PTMA PSMA1 ATP5PB AKR1A1 AK3 ATP5PD
GSE20715_0H_VS_48H_OZONE_TLR4_KO_LUNG_DN	1.56e-05	0.000137771	0.57561	-0.366231	-1.65073	173		CCT7 LDHA TUBB RANBP1 CKS2 PCNA CKS1B RPL18 UHRF1 RRM2 PSMA2 TK1 CDK1 DDX39A ERH CCNB2 PBK MIF ESD HSPA8 LSM2 RPP30 ACOT7 MRPS18B TCEAL9 CDK2AP2 PMEPA1 EIF3A PPA1 BUB1 KIF20A EIF6 ACTN1 TTK RRAS2 DCTN3 RHOU CACYBP MANF EMG1 COX5A LRRC59 CEP55 FDFT1 HNRNPLL ISYNA1
REACTOME_PYRUVATE_METABOLISM_AND_CITRIC_ACID_TCA_CYCLE	0.00334225	0.0122032	0.431708	-0.437805	-1.65002	49		LDHA IDH2 MDH2 LDHB SDHA BSG VDAC1 FH SLC16A1 ME3 SUCLG1 LDHC MPC2 SDHB SDHC
RIZ_ERYTHROID_DIFFERENTIATION	0.0011934	0.00520428	0.45506	-0.401256	-1.64962	75		HMGB2 MCM7 FEN1 HSF1 UHRF1 AURKB TOP2A MCM3 MYBL2 MCM5 CENPA EZH2 BRCA1 POLD1 DNMT1 KIF4A MCM4 C1D EXO1 SMAD6 POLR2J HMGN2
REACTOME_CENTROSOME_MATURATION	0.000535483	0.00269661	0.477271	-0.398392	-1.64949	80		MZT2A TUBB YWHAE CDK1 NINL HAUS1 CEP41 MZT2B PLK1 NEK2 TUBG1 MZT1 TUBB4B DCTN3 CDK5RAP2 PLK4 HSP90AA1 CEP78 HAUS8 PCM1 SSNA1 HAUS4 CEP152 CEP57 CEP72 HAUS7 CKAP5
GSE7509_UNSTIM_VS_FCGRIIB_STIM_MONOCYTE_UP	1.47e-05	0.000130734	0.593325	-0.371948	-1.64823	162		CCT7 PHGDH PRDX2 SSRP1 CALM2 LSM3 PSMA2 TRMT112 TUFM UXT HPRT1 KARS CNBP LMAN2 PSAT1 EIF3D EIF3F POLR1D TOMM22 CCT3 SUMO2 NCAPH2 NDUFB10 SEC11A GHITM TMEM109 DARS LRRC59 PPP6C CRIPT FDFT1 ABRACL CLDND1 CIB1 TSPO PSMB10 RWDD4 NOP16 HAUS7 PSMG4 RABAC1 NDUFA9 MRPL39 OGFR GDI2 PLS3 C6orf203 EIF3G SERPINB6 SUMO3
GSE22601_CD4_SINGLE_POSITIVE_VS_CD8_SINGLE_POSITIVE_THYMOCYTE_UP	1.77e-05	0.000153617	0.57561	-0.349849	-1.64753	195		DEK SOD1 NPM1 RAN SLC29A1 PCNA FEN1 TUBA1B FABP5 DHFR CLTA SNRPD1 CDC45 GTSE1 ACP1 ERGIC3 SSR3 CENPA FANCI KIFC1 HJURP APRT MAPKAPK3 C9orf40 NAA38 NEK2 CD28 PSMA5 CIP2A MIF4GD GRK5 AHCY FAM111A ATP5F1B CD96 RNASEH2A MAD1L1 CNIH4 PIGU SPDL1 RTN3 SAE1 WDHD1 FDFT1 GEMIN6 TPGS2 STRADB PDZD11 DNPH1 TAX1BP3 SRPK1 NANP FKBP2 PAXIP1 CEP72
MODULE_355	0.017506	0.046256	0.352488	-0.499311	-1.64724	26		HSPB1 CCT8 HSPA8 TRAP1 FKBP4 PPIA CCT2 BAG3 TBCA CANX CCT6A CDC37
GO_CELLULAR_RESPONSE_TO_OXYGEN_RADICAL	0.0118371	0.0339602	0.38073	-0.520432	-1.64489	21		SOD1 PRDX2 PRDX1 DHFR
GSE26030_TH1_VS_TH17_RESTIMULATED_DAY15_POST_POLARIZATION_UP	5.73e-06	5.79e-05	0.610527	-0.363274	-1.64347	182		RGS10 TYMS SOD1 ZWINT HMGB2 CKS2 RACK1 IDH2 ASF1B MKI67 RRM2 GIMAP7 TMEM106C CENPM CDK1 TPX2 RRM1 GINS2 CDKN3 BIRC5 METTL9 TCF19 CCNA2 GIMAP2 SVIP CDCA8 MELK MCM10 RFC5 RAD51AP1 GIMAP1 SHMT1 HJURP PRIM1 HSPB11 DSN1 POLR1D PLK1 H2AFV CDK2 BUB3 KIF4A PRC1 MIS18A STMN1 GRK5 ANTXR1 PPP6C PRIM2 RPS4Y1 MX2 SYK SLAMF6 DCAF12 FAM83D SKP2 LTA4H MLLT3
REACTOME_THE_CITRIC_ACID_TCA_CYCLE_AND_RESPIRATORY_ELECTRON_TRANSPORT	1.8e-05	0.00015602	0.57561	-0.368154	-1.6433	164		LDHA NDUFB9 ATP5PO NDUFA12 IDH2 CYC1 COX8A MDH2 ATP5F1A ATP5MC3 NDUFC2 ATP5F1D LDHB NDUFS6 SDHA COX7A2L NDUFB6 COX6A1 NDUFA8 BSG ATP5MC1 UQCRH TRAP1 NDUFAF3 NDUFB2 UQCRFS1 NDUFV1 NDUFB11 ATP5MC2 UQCRQ VDAC1 NDUFB8 FH UQCRC2 SLC16A1 NDUFC1 UQCRC1 NDUFB10 ME3 ATP5F1B NDUFS7 NDUFAB1 COX5A ATP5PF NDUFV2 NDUFS8 ATP5F1C NDUFS3 NDUFA11 SUCLG1 LDHC NDUFA7 NDUFA13 NDUFA5 MPC2 NDUFA2 NDUFS5 ATP5PB SDHB ACA…
SCHLOSSER_MYC_TARGETS_REPRESSED_BY_SERUM	5.93e-05	0.000427038	0.557332	-0.359797	-1.6425	157		TXN HNRNPA1 ANP32B SERBP1 RAN MAD2L1 RANBP1 CCT8 PGAM1 SSBP1 SERP1 HPRT1 PDIA6 LDHB ACP1 CNBP TMX1 NDUFB6 SNRPF CCT5 C12orf29 EIF3A EXOSC8 ACTL6A FH BUB3 SLC16A1 MTHFD2 CCT2 GLOD4 DARS PSMG1 BLMH NAE1 ATP5F1C SRSF8
NADLER_OBESITY_DN	0.00698553	0.0221626	0.407018	-0.460259	-1.64244	36		SOD1 UBB CDKN2C CYC1 COX8A DDT LDHB PPA1 EEF1A1 UQCRC2 GPD2 FDFT1 TSHR SDHB UCK1
GSE37605_FOXP3_FUSION_GFP_VS_IRES_GFP_TREG_NOD_UP	1.83e-06	2.13e-05	0.643552	-0.368453	-1.64216	186		CD99 TXN DUT LDHA RPL24 NOP53 HADH MAD2L1 PRDX4 CKS2 CDKN2C HMGB3 UHRF1 MRPL57 UBE2C MRPL23 PSMB2 BIRC5 METTL9 TCF19 RAB32 NDUFS6 NIT2 UBE2L3 MT2A NDUFB11 ATP5MC2 VDAC1 ORC6 NDUFB8 MRPL11 ENO2 MID1IP1 VRK1 HDDC2 HPF1 BAG3 STMP1 AHCY AURKA RBMX BANF1 COPS6 ATP5PF SYCE2 TMEM160 INCENP PRPF19 MX2 NUP93 KLHDC2 AGTRAP SCAND1 IFT57 DAD1 RBBP8 NELFE MRPL12 MRPS28 INPP5K HGSNAT PDCD6 COMMD4 CROCC PHF7 CH…
GO_MEIOTIC_CHROMOSOME_SEPARATION	0.0297776	0.0677797	0.352488	-0.541015	-1.64207	17		TOP2A NCAPH TTK NCAPH2 CENPS EME1 ESPL1 MLH1
MATZUK_MEIOTIC_AND_DNA_REPAIR	0.0138442	0.0386743	0.38073	-0.479827	-1.64194	31		UBB CKS2 CDC25B FANCG SGO2 TRIP13 CDK2 FANCL FANCA
MODULE_245	0.0213753	0.0533301	0.352488	-0.501134	-1.64175	24		CCT4 SSR2 HSPA8 PDIA6 SRP9 KDELR2 BAG3 VBP1
BIOCARTA_ATRBRCA_PATHWAY	0.023399	0.0566684	0.352488	-0.510911	-1.64117	22		FANCG CHEK1 TP53 BRCA1 BRCA2 FANCD2 FANCA CHEK2
MORF_RAD23B	1.49e-05	0.000132044	0.593325	-0.363588	-1.64093	176		SOD1 SNRPG MDH1 PSMB6 YWHAE STOML2 MTDH LSM3 PSMA2 TMEM106C CYC1 PSMC3 SSBP1 SPCS2 URM1 PSMB2 KARS RPL36AL CNBP SDHA SYPL1 SUMO1 SHMT1 GGCT SRP9 RPA1 CSNK2B TBCA PRDX3 UNG TMED2 NDUFAB1 COX5A BANF1 ELOC ATP5PF VCP PPP6C HAT1 TPGS2 EIF4E2 PDAP1 PPP1CA PTPA SF3B2 DNPEP PRPSAP1 CANX PDCD6 TMEM97 PRMT1 SDHC PSMD9 SARS PSMD8 MORF4L2 PPP2R1A CRK HNRNPA3
REACTOME_NUCLEOBASE_BIOSYNTHESIS	0.0359929	0.078197	0.321776	-0.558806	-1.64079	15		IMPDH2 PAICS GMPS ATIC
GCNP_SHH_UP_LATE.V1_UP	6.03e-05	0.000433439	0.557332	-0.360655	-1.6387	158		SMC4 NPM1 SMC2 SLC29A1 CDCA7 CKS2 YWHAE IDH2 NUSAP1 RRM2 AURKB TK1 TOP2A CDK1 DDX39A RRM1 SGO1 MCM6 CHEK1 MCM5 MCM10 LIG1 DLGAP5 POLA2 KIFC1 CASP4 EIF3A SARDH TRIP13 MCM4 PRC1 LUC7L3 UNG AURKA SQOR CDC25C KIF2C INCENP NOP56 RAG2 SOCS2 PSMC3IP FRMD6 CD59 SMIM20 E2F8 UFD1
REACTOME_E2F_MEDIATED_REGULATION_OF_DNA_REPLICATION	0.023399	0.0566684	0.352488	-0.5101	-1.63856	22		CDK1 POLA2 PRIM1 ORC6 CCNB1 ORC1 PRIM2 MCM8 TFDP2 PPP2R1A POLA1
GO_REGULATION_OF_CELLULAR_AMINO_ACID_METABOLIC_PROCESS	0.00220568	0.00861188	0.431708	-0.431243	-1.63811	54		PSMB7 PSMB6 PSMA2 PSMC3 OAZ1 PSMB2 PSME1 PSME2 PSMC5 PSMA5 PSMA6 PSMF1 PSMB10 PSMA1 PSMD2 PSMA7 PSMD9 PSMD4 PSMD8 PSMA4 PSMB3 COMT
GO_MITOTIC_G2_DNA_DAMAGE_CHECKPOINT	0.0220915	0.0544571	0.352488	-0.520974	-1.63788	20		CDK5RAP3 DONSON NOP53 CDK1 CLSPN MSH6
GO_DNA_CATABOLIC_PROCESS_ENDONUCLEOLYTIC	0.0128736	0.0363683	0.38073	-0.49253	-1.63699	27		HMGB2 H1F0 HSF1 DNASE2 HMGB1 REXO4 EXOG
GO_SPINDLE	3.62e-07	5.12e-06	0.674963	-0.334902	-1.63629	304		MZT2A RPS3 NPM1 CALM2 HSPB1 MAD2L1 MAD2L2 HSF1 NUSAP1 KIF3A AURKB CDC25B CLTA CDK1 TPX2 RTRAF SGO1 CENPF BIRC5 KIF22 MYH10 UXT JTB ASPM NCOR1 TCTEX1D2 SKA3 CKAP2L HAUS1 CDCA8 POC1A KIF15 SLC25A5 CDC20 NEIL2 DLGAP5 CENPE CDC6 KIFC1 DSN1 KIF20B MZT2B PLK1 NEK2 SMC1A FBXO5 KIF20A KIF11 TTK TUBG1 RACGAP1 PKP4 MZT1 KIF4A CCNB1 DCTN3 PRC1 CDK5RAP2 VRK1 BUB1B CKAP2 AURKA KIF14 PSRC1 DDX11 KIF18B MAD1L1 …
GO_REGULATION_OF_TRANSCRIPTION_INVOLVED_IN_G1_S_TRANSITION_OF_MITOTIC_CELL_CYCLE	0.017506	0.046256	0.352488	-0.495924	-1.63607	26		TYMS PCNA RRM2 DHFR CDC45 CDC6 FBXO5 ORC1 E2F7
GO_MITOTIC_SPINDLE	0.000865348	0.00399138	0.477271	-0.385675	-1.63603	90		RPS3 MAD2L1 HSF1 NUSAP1 AURKB CDK1 TPX2 RTRAF KIF22 ASPM NCOR1 CKAP2L CENPE KIFC1 KIF20B SMC1A KIF11 RACGAP1 PKP4 CDK5RAP2 AURKA KIF18B MAD1L1 SMC3 ECT2 TPR SPAG5 CDC7 FAM83D SPOUT1 KNSTRN AGBL5 ESPL1
GO_INNER_MITOCHONDRIAL_MEMBRANE_PROTEIN_COMPLEX	9.6e-05	0.000643208	0.538434	-0.37579	-1.63519	127		NDUFB9 ATP5PO NDUFA12 CYC1 ATP5F1A ATP5MC3 NDUFC2 ATP5F1D NDUFS6 SDHA NDUFB6 COX6A1 NDUFA8 ATP5MC1 UQCRH NDUFB2 UQCRFS1 NDUFV1 NDUFB11 ATP5MC2 UQCRQ NDUFB8 DNAJC19 SLC25A6 UQCRC2 MCUB CHCHD3 NDUFC1 UQCRC1 NDUFB10 DMAC1 ATP5F1B NDUFS7 NDUFAB1 COX5A PARK7 ATP5PF NDUFV2 NDUFS8 ATP5F1C NDUFS3 NDUFA11 TIMM10 NDUFA7 NDUFA13 NDUFA5 NDUFA2 NDUFS5 ATP5PB SDHB APOO IMMT TIMM22 IMMP2L NDUFA9 SDHC ATP5PD NDU…
DAIRKEE_CANCER_PRONE_RESPONSE_BPA	0.00506918	0.017089	0.407018	-0.440869	-1.63439	45		C1QBP RANBP1 PSMA2 TOP2A SNRPD1 HIST1H4C SDHA EIF2S2 TRAP1 NDUFB2 FKBP5 RDX MTHFD1 PPM1G NUP93 CSE1L QDPR
GSE24142_EARLY_THYMIC_PROGENITOR_VS_DN2_THYMOCYTE_DN	6.64e-06	6.56e-05	0.610527	-0.370198	-1.63415	168		CD3D PTCRA PCLAF IL7R SH2D1A PRKCA ASF1B LAT WDR54 CENPM TRAT1 TK1 CDC25B TPX2 FAM173A CCND3 CDC45 CARHSP1 CD247 CCNA2 LCK ADA CD3G DPP4 LIG1 KIFC1 CDK2AP2 PMEPA1 NCAPH FKBP5 CD28 MCUB GRAP2 CXCR4 KIF4A MTHFD2 DENND2D MIF4GD PTPRF RTKN2 POU2AF1 DGKE SLAMF6 PTRH1 REXO2 PDCD1 DAD1 MLLT3 NCKAP1
chr8q21	0.0033488	0.0122229	0.431708	-0.434354	-1.6336	48		RPL7 FABP5 LRRCC1 C8orf88 ZNF704 TPD52 ELOC DECR1 TERF1 ZFAND1 JPH1 MRPS28 PEX2 CRISPLD1
LEE_INTRATHYMIC_T_PROGENITOR	0.0227182	0.0555014	0.352488	-0.519612	-1.63359	20		FXYD2 ATP6AP1L CDK6 MEST NDN HOXA9 RRAS2 GUCY1B1 RAB13 ETS2 RGPD1
GO_RIBOSOMAL_SMALL_SUBUNIT_BIOGENESIS	0.0023819	0.00919014	0.431708	-0.418843	-1.63322	63		RPS17 RPS10 NPM1 RPS7 RPS6 RPSA FAM207A RRP7A RPS15 RPS16 RPS27L LSM6 NOB1
GSE3982_EOSINOPHIL_VS_NKCELL_DN	9.17e-06	8.66e-05	0.593325	-0.37053	-1.63275	166		CD99 CD1B CCT7 RPL7A RPL4 SMC2 MDH1 AKR1C3 EIF3E MCM3 SEPT8 PAICS CD247 LCK RPS16 PCBP3 DLGAP5 PSME1 FKBP11 SMC1A FH FBL VPS51 TTK TRIM14 F2RL3 SNRPD3 RACGAP1 MANF OLA1 MRPL34 BLMH STAT4 ATP5F1C TERF1 CBR3 CCDC25 GADD45GIP1 CAMLG SEPT6 MRPL16 CEP72 METRN AKR1A1 NDUFA9 COQ3 RUVBL1 ENDOD1
GO_DETOXIFICATION	0.00148938	0.00624502	0.45506	-0.389228	-1.63242	82		TXN SOD1 PRDX2 ADH5 PRDX4 PRDX1 GSTO1 DHFR PRDX6 ESD SELENOW MT2A MT1X GSTK1 PRDX3 GPX4 PARK7 MT1F GPX7 HBA2 HBA1 TXNDC17 MT1G AKR1A1 NXN TXNRD2 RDH11 HBG2
GOLUB_ALL_VS_AML_UP	0.0220819	0.0544425	0.352488	-0.498072	-1.63172	24		IL7R CCND3 MCM3 ADA SRP9 ZNF22 MYL6B STMN1 PSMA6 NUP88 CBX1
GO_GAMMA_TUBULIN_COMPLEX	0.0236583	0.0570817	0.352488	-0.518844	-1.63118	20		MZT2A UXT BRCA1 MZT2B TUBG1 MZT1 CDK5RAP2
RICKMAN_TUMOR_DIFFERENTIATED_WELL_VS_POORLY_UP	1.19e-05	0.000108618	0.593325	-0.340632	-1.62879	220		NAP1L1 CCT7 SMC4 EEF1D RPS7 EIF3L NOP53 MDH1 RPL23 RPL5 RPL17 UBE2T NUCKS1 CENPF ATP5F1A MCM3 HIST1H4C NINL NCOR1 RMI2 ECHDC2 RPIA RPL35A SNRPE TMPO TNRC6C NASP MUTYH MSH6 ATP5MC2 SRSF3 ABI2 CCT3 SLC25A6 FBL CCDC74A ZNF704 PKP4 CACYBP GMCL1 LUC7L3 LRP6 CENPS GINS1 BOLA1 BCL11A PARP1 GLCCI1 SPAG5 TERF1 HNRNPLL GCFC2 ISYNA1 PLCB4 VARS2 SPRY2 KLHL12 BCL2L11 FARP1 FAM171A1 IMMT AGBL5 FRMD4A
NAKAMURA_CANCER_MICROENVIRONMENT_DN	0.00634767	0.0205244	0.407018	-0.445406	-1.62863	43		LSM4 DHFR CCNB2 CDCA2 PSAT1 RFC5 CDC20 FANCI CDC6 RFC4 BUB1 TRIP13 AURKA PA2G4 PSMG1 KIF2C SPAG5 FAM83D KNSTRN
MOREAUX_MULTIPLE_MYELOMA_BY_TACI_DN	2e-05	0.000169999	0.57561	-0.364989	-1.62778	171		TYMS C1QBP RAN LSM4 SNRPD1 CDK1 SSBP1 LSM5 CHEK1 HAUS1 SGO2 EZH2 BARD1 NASP CMC1 CCT5 FIBP ACTL6A BUB3 RUVBL2 SLC38A1 SLC16A1 RACGAP1 CCT2 DARS FANCL EBNA1BP2 MRPL50 MRPL19 TERF1 RPL26L1 NCAPD3 DBF4 NDUFA13 CEP152 IFT57 SF3B2 CEP57 TMEM165 ILF3 PDCD6 TMA16 COMMD4 GLT8D1 MCM2 EIF3M TMEM126A ACD GCSH EMC4 PSMD8 EIF3G DKC1 KEAP1 IFT74 PTPMT1 MALSU1 ASF1A ZNF277 EOGT ABHD3 SEM1 NUDT5 DDX1 MRPL43 AIMP2
GO_RRNA_METABOLIC_PROCESS	2.35e-06	2.64e-05	0.627257	-0.359746	-1.62772	202		RPS17 RPL7 RPL10A RPL7A RPL35 RPL26 RPS7 NOP53 RPS6 RPL5 RPSA TRMT112 RPL27 SNU13 BOP1 FAM207A RRP7A RPS15 RPL35A RPS16 RPS2 LSM6 LYAR NHP2 EXOSC8 NOB1 EXOSC3 FBL C1D RPL11 EBNA1BP2 EMG1 PIH1D1 PA2G4 REXO4 RSL1D1 NOP56 RPS14 GEMIN4 LAS1L EXOSC9 PELP1 EXOSC2 SUV39H1 DCAF13 IMP3 EIF4A3 WDR18 FRG1
GO_COMPLEMENT_ACTIVATION	0.00197291	0.00784573	0.431708	-0.423155	-1.62765	60		TRBC1 C1QBP IGLL1 TRBC2 CR2 CR1 TRDC
MORF_AP3D1	0.000115969	0.000754982	0.538434	-0.374144	-1.62732	130		CCT7 PSMB7 MDH1 ATP5PO ILF2 XRCC6 PGAM1 SLC25A3 AP2M1 SSBP1 PSMB2 HSPA8 YWHAQ ATP5MC3 KARS PDIA6 LSM2 EIF4H SDHA EIF2S2 UBE2L3 UQCRH SND1 MYDGF GPAA1 PIN1 WDR1 SUMO2 RUVBL2 CSNK2B NDUFC1 HAX1 PTBP1 TMED9 ATP5PF RAD23A SNRPA
YAO_TEMPORAL_RESPONSE_TO_PROGESTERONE_CLUSTER_13	2.39e-05	0.000197592	0.57561	-0.364491	-1.62695	164		ANXA1 HNRNPA1 H2AFZ PRDX2 GTF2A2 TKT ATP5PO LSM3 GUK1 MRPL23 ESD TCF19 RPP30 PSAT1 COX6A1 NDUFB11 FIBP FKBP3 NAA38 NDUFB8 PSME2 SF3B5 UQCRC2 NDUFC1 PSMA5 MRPL11 C1D HDDC2 SELENOF POLR3K EMC6 GPX4 PARK7 PPIB PAFAH1B3 ATP5PF PSMA6 CUTA MRPL13 PCCB SSNA1 DYNLRB1 PPIH LAGE3 NDUFA13 NDUFA5 NDUFA2 TXNDC17 LSM8 RAB28 CKAP5 PSMG4 COA3 NDUFA9 OGFR ELOF1 NDUFB5 POLE3 HNRNPH2 CETN3
GSE31082_DP_VS_CD4_SP_THYMOCYTE_UP	6.95e-06	6.83e-05	0.610527	-0.352888	-1.62635	193		H2AFZ CCT7 SMC4 PRDX2 HMGB2 TUBB UBE2E3 GTF2A2 UHRF1 PPP1CC MRPL51 OAZ1 ATP5F1A DTYMK LCK SCAI CDCA2 PCBP3 NDUFB6 COX6A1 TCEAL9 POC1A HELLS MXD3 MED30 RFC4 RPA1 SLC38A1 TUBG1 FAM92A DOHH PARPBP CKAP2 METAP2 ATP5F1B GINS1 PSRC1 FADS1 EXO1 HAUS8 SKA1 SMC3 SMC5 RTKN2 HNRNPH3 DYNLRB1 EIF4E3
BIOCARTA_EFP_PATHWAY	0.04002	0.085246	0.321776	-0.553783	-1.62604	15		CDK1 CCNB2 CDK6 TP53 CDK2 CCNB1
GO_DNA_REPLICATION_CHECKPOINT	0.0280503	0.06476	0.352488	-0.546533	-1.62537	16		CDC45 CLSPN CDC6 TIMELESS ORC1 NAE1 TICRR
GO_CENTROMERE_COMPLEX_ASSEMBLY	0.00367387	0.0132087	0.431708	-0.425428	-1.6253	52		CENPH NPM1 CENPU CENPM CENPF HIST1H4C CENPK CENPN CENPW CENPA KNL1 CENPE NASP HELLS HJURP ITGB3BP OIP5 MIS18A CENPS RBBP7 CENPL CENPO MIS12 RUVBL1 CENPQ POLE3
GSE25123_WT_VS_PPARG_KO_MACROPHAGE_DN	3.54e-06	3.77e-05	0.627257	-0.364949	-1.62519	185		CD1E CD1B RPL7 RPL10A ALDH1A2 RPL8 SERBP1 RPL24 RAN PSMB6 BEX2 RPL12 RPL5 CCT8 RPS27A PSMA2 EEF1B2 VAMP5 DDX39A SNU13 PSMB2 NME1 KARS RPLP2 YBX1 SMCO4 RPL35A SNRPE RPS16 ATP1B3 RPS2 NASP RBM8A PPA1 TOMM22 HIGD2A CKLF FKBP4 PSME2 PSMC5 PPIA PSMA5 PRDX3 GPX4 EMG1 ISCA2 PTBP1 SLFN11
MODULE_352	0.0315465	0.0707878	0.321776	-0.53529	-1.62469	17		RAN RANBP2 TMPO SUMO1 TPR NUP107 NUP88 CSE1L
ALONSO_METASTASIS_UP	8.5e-06	8.14e-05	0.593325	-0.367929	-1.62414	168		MAL RPL10A ALDH1A2 RPS10 ENO1 RAN MDH1 PRKCA CKS1B EIF3H CYC1 COX8A RCBTB2 SPCS1 HIST1H4C HSPA8 YWHAQ PAICS AKR7A2 RPL35A TCEAL9 CCT5 HMMR NHP2 NDUFB11 VDAC1 PFN1 KIF11 MRPL37 FHL1 CDH2 FAIM GHITM POLR3K NDUFAB1 TMEM258 BRK1 ELOC VBP1
MODULE_485	0.00607174	0.0198069	0.407018	-0.445661	-1.62376	42		PCLAF SNRPB PCNA RRM2 CCNA2 MYBL2 MAP1A DLGAP5 CDC6 RFC4 BUB1 UNG AURKA NT5DC2 BDH1 POLE MCF2L2 DENND3
REACTOME_REGULATION_OF_TP53_ACTIVITY_THROUGH_PHOSPHORYLATION	0.000924812	0.00421521	0.477271	-0.38459	-1.62355	87		TAF7 SSRP1 RPA3 UBB RPS27A AURKB TPX2 CCNA2 RMI2 CHEK1 TP53 RFC5 RHNO1 BARD1 BRCA1 RFC4 PIN1 RPA1 CDK2 CSNK2B RFC3 AURKA EXO1 CHEK2 HIPK2
REACTOME_GLUCOSE_METABOLISM	0.000666889	0.00323481	0.477271	-0.392119	-1.62351	80		TPI1 GAPDH ENO1 MDH1 PGAM1 MDH2 RANBP2 PFKL PFKP SLC25A11 NUP37 ENO2 TPR NUP93 NUP107 HK1 NUP88 NUP205 G6PC3 SLC37A4 PKM GOT2 SLC25A10 ALDOA PCK2 BPGM PPP2R1A NDC1 PFKM NUP35
REACTOME_RESOLUTION_OF_D_LOOP_STRUCTURES_THROUGH_SYNTHESIS_DEPENDENT_STRAND_ANNEALING_SDSA	0.0211371	0.0529289	0.352488	-0.49515	-1.62207	25		RMI2 XRCC2 RAD51AP1 BARD1 BRCA1 BRCA2 RAD51C EXO1 RBBP8 XRCC3 BRIP1 RAD51 RAD51B TOP3A
KEGG_STEROID_HORMONE_BIOSYNTHESIS	0.0286057	0.065729	0.352488	-0.54492	-1.62057	16		AKR1C3 SRD5A3 HSD17B12 COMT HSD17B8 AKR1C1 CYP3A5 CYP17A1 HSD17B7
GO_RESPIRATORY_CHAIN_COMPLEX	0.000585292	0.00290271	0.477271	-0.397335	-1.61991	77		NDUFB9 NDUFA12 CYC1 COX8A NDUFC2 NDUFS6 SDHA NDUFB6 COX6A1 NDUFA8 UQCRH NDUFB2 UQCRFS1 NDUFV1 NDUFB11 UQCRQ NDUFB8 UQCRC2 NDUFC1 UQCRC1 NDUFB10 DMAC1 NDUFS7 NDUFAB1 COX5A PARK7 NDUFV2 NDUFS8 NDUFS3 NDUFA11 NDUFA7 NDUFA13 NDUFA5 NDUFA2 NDUFS5 SDHB NDUFA9 SDHC NDUFB1 NDUFB5
DANG_REGULATED_BY_MYC_UP	0.00139769	0.00594176	0.45506	-0.416424	-1.61985	64		TXN TYMS SNRPB YWHAE SLC25A3 TK1 UBE2C UXT TP53 SHMT1 SFXN1 VDAC1 SUMO2 RUVBL2 SLC16A1 SNRPD3 VRK1 SRSF2 SNRPD2 SNRNP70
WHITFIELD_CELL_CYCLE_G1_S	0.000267248	0.00152632	0.498493	-0.367976	-1.61953	120		CDCA7 PCNA UHRF1 GMNN GINS2 ESD ATAD2 MCM6 CLSPN FANCG RMI2 MCM5 SSR3 DSCC1 BARD1 CDC6 NASP MSH2 WDR76 ACYP1 E2F2 MCM4 DTL UNG CHAF1B ORC1 CHAF1A SLBP RECQL4 TMEM243 FAM111B CCNE2 SKP2 GINS3
DUTERTRE_ESTRADIOL_RESPONSE_6HR_UP	4.36e-06	4.52e-05	0.610527	-0.363655	-1.61943	185		MCM7 SLC29A1 PKIB CDCA7 PCNA CENPU FEN1 UHRF1 CDC45 GINS2 MCM3 PAICS MCM6 RPL32 CHEK1 XRCC2 DPM2 MCM5 SLC1A4 MCM10 DSCC1 POLA2 CDC6 SEC14L2 BRCA1 HELLS PRIM1 LYAR FKBP5 WDR76 FKBP4 SLC16A1 RFC3 MCM4 ANKH DTL UNG ASB13 CHAF1A EXO1 WDHD1 NOP56 MCM8 ISOC1 TIAM1 SLC27A2 CCNE2 TICRR GINS3 FARP1 RBBP8 WDR4 TMA16 MCM2 XRCC3 RUVBL1 ENDOD1 POLE2 PAX9 EXOSC5 DKC1 ELF1 KCNK5 AKAP1 IFNAR2 BRIP1 MMS22L
GO_NEGATIVE_REGULATION_OF_DNA_REPLICATION	0.0145908	0.0403031	0.38073	-0.450776	-1.61936	37		DONSON GMNN CDC6 TTF1 BRCA2 MSH6 SMC1A FBXO5 TIMELESS SLFN11 CHEK2 SMC3 TERF1
GO_MITOTIC_SPINDLE_ASSEMBLY	0.0037656	0.0134869	0.431708	-0.423723	-1.61898	51		AURKB TPX2 BIRC5 MYBL2 CDC20 KIFC1 PLK1 NEK2 SMC1A KIF11 RACGAP1 MZT1 KIF4A CHEK2 SMC3 TPR
MOOTHA_TCA	0.0430404	0.0903355	0.321776	-0.551374	-1.61897	15		IDH2 MDH2 SDHA FH SUCLG1 SDHB SDHC
GO_TRANSLATION_REGULATOR_ACTIVITY	0.000148812	0.000934788	0.518848	-0.372013	-1.61883	125		EEF2 TYMS C1QBP EEF1D EIF3L EIF3E EIF3H EEF1B2 DHFR JAKMIP1 TUFM EIF3I EIF4H EIF2S2 RPL10 EIF3D EIF3F SHMT1 C12orf65 EIF5A RPS27L EIF3A PABPC1 EEF1A1 EIF6 MIF4GD TSFM RPS14 EIF4E3 EIF4E2 GSPT2 MTIF2 EIF1AY EIF2D EIF4A3 EIF5AL1 AGO2 EIF3M EIF4G3
GSE5589_WT_VS_IL6_KO_LPS_AND_IL10_STIM_MACROPHAGE_45MIN_UP	9.55e-06	8.99e-05	0.593325	-0.358454	-1.61823	181		CENPH PKIB H1F0 UBE2T TK1 CLTA TPX2 CCND3 SPC25 KIF22 CDCA5 NDC80 TRAPPC1 GCAT CENPW RAD51AP1 DSCC1 BRCA1 HJURP DIAPH3 SPC24 ESCO2 NCAPH SMC1A TTK FAM92A PKP4 OSBPL1A MIS18A CIP2A SORBS3 PLK4 PARPBP GLOD4 AURKA PIMREG KIF18B LMNB1 PARK7 FAAP20 VBP1 SYCE2 CHTF18 NUDT21 SELENOK DBF4 LAGE3 TMEM141 KNSTRN SUV39H1 CENPO ESPL1 POLE LRRC45 KIF18A CENPQ RDH11 SERPINB6 HNRNPA3 BRIP1 CCP110 TONSL UBQLN2 EB…
KAYO_AGING_MUSCLE_DN	0.000362527	0.00195885	0.498493	-0.374181	-1.61664	110		DNTT RPL31 RPS7 MDH1 HADH UBB COX8A ATP5F1A RPS18 ATP5MC3 UGP2 ACP1 RPL36AL COX6A1 DPP4 QARS UQCRH CASP4 POLR2F FH ICA1 ELOC ATP5PF PSMA6 NDUFV2 RPS25 ATP5F1C POLR2G PPP5C ALDH9A1 SDHB PIGF VDAC2 PON2 LNPEP TOP1 CD1D
GO_MICROTUBULE_ORGANIZING_CENTER_ORGANIZATION	0.000100809	0.00067111	0.538434	-0.369947	-1.61649	124		PCLAF NPM1 RANBP1 KIF3A CDK1 SGO1 UXT GADD45A CHEK1 XRCC2 HAUS1 POC1A SYNE2 BRCA1 BRCA2 PLK1 NEK2 CDK2 KIF11 SLC16A1 CCDC78 CDK5RAP2 PLK4 CCNF AURKA HAUS8 PCM1 CNTLN SASS6 HAUS4 CEP152 CEP72 HAUS7 CKAP5 CROCC XRCC3 MCPH1
MORF_CUL1	0.00213251	0.00837188	0.431708	-0.398271	-1.61647	72		DEK SMS MDH1 ILF2 SSBP1 PSMB2 HSPA8 YWHAQ KARS EIF4H SDHA EIF2S2 UBE2L3 GPAA1 SUMO2
MODULE_286	0.014565	0.0402572	0.38073	-0.486046	-1.61544	27		LDHA IMPDH2 MDH1 IDH2 MDH2 AKR1B1 AKR7A2
GO_CARBON_OXYGEN_LYASE_ACTIVITY	0.00464089	0.0159092	0.407018	-0.415587	-1.61538	59		TPI1 RPS3 ENO1 XRCC6 HACD1 ECHDC2 ENOSF1 NEIL2 FH ENO2 PARK7 HACD3 NTHL1 POLQ APIP APEX2 ACO1
GO_TRICARBOXYLIC_ACID_CYCLE	0.0144953	0.0401276	0.38073	-0.455937	-1.61434	33		MDH1 IDH2 MDH2 SDHA FH ME3 SUCLG1 SDHB SDHC ACO1 OGDHL PDHA1
GSE28726_ACT_CD4_TCELL_VS_ACT_NKTCELL_UP	8.94e-06	8.47e-05	0.593325	-0.348425	-1.61371	194		TXN RGS10 TPI1 LDHA GAPDH NPM1 RCN1 ENO1 SLC29A1 PSMB6 RPA3 CCT4 TUBA1B FABP5 PPP1CC HNRNPF EIF3I NME1 HPRT1 RRP7A NDUFS6 LYST MAPKAPK3 GGCT NHP2 RFC4 MYDGF VDAC1 FH CD28 RUVBL2 RPN2 RFC3 RRAS2 HDDC2
GO_PHAGOCYTOSIS_RECOGNITION	0.0138547	0.0386963	0.38073	-0.453639	-1.61232	35		TRBC1 IGLL1 TRBC2 TRDC
GSE14699_DELETIONAL_TOLERANCE_VS_ACTIVATED_CD8_TCELL_DN	2.74e-05	0.000222383	0.57561	-0.357143	-1.61184	176		ANXA1 BEX3 RAN RANBP1 CDKN2C SIVA1 ASF1B LSM3 PGAM1 CCDC34 GLRX DDX39A MDH2 ERH PSMB2 CARHSP1 PBK KIF22 NME1 HPRT1 LSM2 ACP1 PRELID1 NDUFS6 ACOT7 SYPL1 TCEAL9 RAD51AP1 DSCC1 HIRIP3 MXD3 FAM136A PPA1 MYADM ORC6 FBXO5 DEPDC1 BUB3 TUBB4B RFC3 PSMA5 NUP37 SURF4 POLR3K AURKA AKIP1 TROAP CALM3 SPDL1 SYCE2 PRIM2 HMGN2 ANAPC15 PSMC3IP RBBP7 E2F7 EME1
GSE14769_UNSTIM_VS_360MIN_LPS_BMDM_UP	3.27e-05	0.000258486	0.557332	-0.349454	-1.61126	191		DUT RPL4 NPM1 IMPDH2 UBE2E3 ASF1B LSM3 FDPS TOP2A MDH2 ERH MCM6 PHB2 YBX1 NUDC OXCT1 KNL1 EZH2 POLA2 MAF1 RPS27L SPC24 POLD1 RFC4 TUBG1 TCEAL8 MCM4 MRPL11 ITGB1BP1 DPY30 STMN1 CEP78 NSD2 PRDX3 SNRPD2 PA2G4 PAFAH1B3 SPDL1 NUDT21 MRPS6 ATP5F1C SELENOK PCCB
GO_DNA_BIOSYNTHETIC_PROCESS	1.56e-05	0.00013796	0.57561	-0.36561	-1.61106	166		HNRNPA1 CCT7 PCLAF DNTT TYMS PKIB RPA3 UBB PCNA MAD2L2 CCT8 CCT4 RPS27A SMPD3 AURKB TK1 CENPF POLD2 TP53 RFC5 DSCC1 LIG1 POLA2 CCT5 NHP2 POLD1 RFC4 RPA1 CCT3 NEK2 RFC3 PPIA DTL CCT2 FBXO4 HSP90AA1 RFC1 FAAP20 VCP CHTF18 TERF1 WRAP53
SIMBULAN_PARP1_TARGETS_DN	0.0327258	0.0726961	0.321776	-0.530634	-1.61056	17		HMGB2 PCNA CCNB2 CCNA2 CDC20 PRIM1 DNMT1 CCNB1 STMN1
HU_GENOTOXIC_DAMAGE_4HR	0.014054	0.039186	0.38073	-0.453092	-1.61038	35		CKS2 PTTG1 H2AFX KIF22 TCF19 CDC20 BUB1 NEK2 PRC1 MTHFD2 AURKA CDC25C ECT2 ANLN UCK1
GSE26669_CTRL_VS_COSTIM_BLOCK_MLR_CD8_TCELL_UP	4.41e-06	4.57e-05	0.610527	-0.361318	-1.61036	186		DUT TPI1 PHGDH TKT PRDX4 FEN1 ASF1B PSMA2 LSM4 GSTO1 TCF19 NME1 HPRT1 CCNA2 LSM2 CKAP2L CDCA2 NDUFB6 RFC5 RAD51AP1 UBE2L3 EIF5A BID NAA38 NEK2 MTHFD1 NDUFC1 PSMA5 AK2 ATIC CHAF1B NOL7 EBNA1BP2 KIF18B GALK1 HACD3 PPP6C CUTA SSR4 MOV10 HNRNPLL LMAN1 CDC7 RABEPK BCAP29 TIAM1 PPIH E2F8 ANKLE1 CASP7 MRPS28 TIMM22 PPP3CC PEX2 MRPL39 CDK4
[truncated: 13,940 more rows]

## Sheet: Sup Data 9-variant_matrix
Patient ID	SJTALL030263	SJTALL031201	TALL_VC001	TALL_VC003	TALL_VC005	TALL_VC010	TALL_VC011	TALL_VC013	TALL_VC014	TALL_VC020	TALL_VC021	TALL_VC022	TALL_VC023	TALL_VC024	TALL_VC025	TALL_VC028	TALL_VC050	TALL_VC058	TALL_VC059	TALL_VC062	TALL_VC065	TALL_VC067	TALL_VC068	TALL_VC069	TALL_VC072	TALL_VC073	TALL_VC075	TALL_VC076	TALL_VC078	TALL_VC080	TALL_VC081	TALL_VC083	TALL_VC084	TALL_VC086	TALL_VC087	TALL_VC088	TALL_VC090	TALL_VC091	TALL_VC092	TALL_VC093	TALL_VC094	TALL_VC095	TALL_VC096	TALL_VC099	TALL_VC100	TALL_VC102	TALL_VC103	TALL_VC104	TALL001
[truncated: 80 more rows]
[truncated: 74 more columns]

[truncated: 13 more sheets: Sup Data 10-Antibodies, Sup Data 11-shRNAmir Oligos, Sup Data 12-qPCR primers, Sup Data 13-ZHANG_sig_mapping, Sup Data 14-Fusion Amp Primers, Sup Data 15-iCisT IndMouse-UP, Sup Data 16-iCisT IndMouse-DWN, Sup Data 17-iCisT X09 PKF-UP, Sup Data 18-iCisT X09 PKF-DWN, Sup Data 19-iCisT M100-UP, Sup Data 20-iCisT M100-DWN, Sup Data 21-iCisT M101-UP, Sup Data 22-iCisT M101-DWN]
