# Supplementary material for: Oncogenic cooperation between TCF7-SPI1 and NRAS(G12D) requires β-catenin activity to drive T-cell acute lymphoblastic leukemia
Source: Nat Commun. 2021 Jul 6;12:4164. doi: 10.1038/s41467-021-24442-9 (PMC8260768; doi:10.1038/s41467-021-24442-9)
Supplement: Supplementary file 5 — Source data [file 41467_2021_24442_MOESM5_ESM.xlsx]

## Sheet: Fig. 1
Fig. 1a			Fig. 1b					Fig. 1c				Fig. 1d
FACS and Circos plots are shown			Scheme of the translocation with Sanger sequencing data.					GridION reads have been deposited.				Schematic representation of the fusion.
								See 'Data availability'				Designed by the authors in Adobe Illustrator.

## Sheet: Fig. 2
Fig. 2a-j
Single-cell data have been deposited.
See 'Data availability'
Figure 2A					Figure 2B						Figure 2C					Figure 2D (Note bottom and top annotations below)
cell.id	UMAP_1	UMAP_2	orig.ident		cell.id	UMAP_1	UMAP_2	TCF7_SPI1.NRAS_meta			cell.id	UMAP_1	UMAP_2	SPI1		cell.id	COTL1	IL32	CD74	VAMP8	FOS	HPGD	FTL	STK11IP	S100A4	CYBA	NCF4	MARCKS	STXBP2	DUSP1	AIF1	C1orf162	PDLIM1	SOX4	HLA.B	MT.CO1	ARMH1	HCST	CD44	CALCOCO2	CD38	JUND	PLAC8	LST1	FOSB	PHACTR1	ACSF3	AC007952.4	NUDT1
AAACCTGAGTGTACCT-1_1_1_1	1.04882	12.5755	XB37		AAACCTGAGTGTACCT-1_1_1_1	1.04882	12.5755	None			AAACCTGAGTGTACCT-1_1_1_1	1.04882	12.5755	0		CTGCCTAAGCAGGTCA-1_2_1	0.96161	1.79757	0.657792	0.586454	-0.827149	-0.584823	0.442804	-0.783861	0.573711	0.826271	2.34224	-0.566727	1.11023	-0.757145770793865a	0.718028	-0.615456	0.711794	-1.00689	1.02779	-0.264134	0.25069	1.12542	0.615133	0.173526	0.608009	-0.0864731	-0.323258	1.7373	-0.00391641	0.668226	0.070175	-0.582887	-0.600435
AAACCTGGTATAGTAG-1_1_1_1	0.273421	13.1473	XB37		AAACCTGGTATAGTAG-1_1_1_1	0.273421	13.1473	None			AAACCTGGTATAGTAG-1_1_1_1	0.273421	13.1473	0		GGTGAAGGTGCTGTAT-1_2_1_1	-0.986857	-0.905463	-1.00154	-1.50137	-0.827149	-0.584823	0.135788	-0.783861	-0.953876	-1.80121	-0.557353	-0.566727	-0.171862	-0.757146	0.161585	-0.615456	-0.826426	-0.0561697	-1.447	-0.618294	-1.39979	-0.413592	-0.839858	-0.934931	-0.985333	-0.817592	0.915841	-1.18027	-0.711114	-0.577666	-0.995872	-0.582887	-0.600435
AAACGGGAGTTCGCGC-1_1_1_1	-1.15489	9.40804	XB37		AAACGGGAGTTCGCGC-1_1_1_1	-1.15489	9.40804	None			AAACGGGAGTTCGCGC-1_1_1_1	-1.15489	9.40804	0		GGCTCGACAGGCTCAC-1_2_1_1	-0.986857	-0.905463	-1.00154	-0.076208	-0.827149	-0.584823	0.135788	-0.783861	-0.953876	-0.97233	-0.557353	-0.566727	-1.14173	-0.0345627	-0.711464	-0.615456	-0.826426	0.638432	-1.447	-0.881038	-1.39979	-1.26512	0.0781387	-0.934931	-0.985333	-0.0864731	-0.323258	-1.18027	-0.711114	-0.577666	-0.995872	-0.582887	-0.600435
AAACGGGCAAGAGGCT-1_1_1_1	1.92856	12.2803	XB37		AAACGGGCAAGAGGCT-1_1_1_1	1.92856	12.2803	None			AAACGGGCAAGAGGCT-1_1_1_1	1.92856	12.2803	0		CAGTAACCACATCCGG-1_2_1_1	-0.986857	-0.905463	-1.00154	-0.602193	-0.827149	-0.584823	0.612799	0.291488	-0.953876	-1.80121	-0.557353	-0.566727	-1.14173	-0.757146	-0.0789036	-0.615456	-0.826426	-0.433713	-1.447	-1.05932	-1.39979	-1.26512	-0.839858	-0.934931	0.0199542	-0.817592	-1.2606	-1.18027	-0.711114	-0.577666	-0.995872	-0.582887	-1.51045
AAACGGGCAGGCTGAA-1_1_1_1	0.74482	10.163	XB37		AAACGGGCAGGCTGAA-1_1_1_1	0.74482	10.163	None			AAACGGGCAGGCTGAA-1_1_1_1	0.74482	10.163	0		GCTGCGATCTTGCATT-1_2_1_1	-0.147698	-0.213601	-0.410477	-0.602193	-0.27623	-0.584823	-0.43962	-0.783861	-0.362925	0.123386	-0.557353	-0.566727	0.798002	-0.0345627	-1.16027	-0.615456	0.144083	-1.00689	-0.731626	0.753368	-0.574548	-0.413592	0.0781387	0.173526	0.0199542	-0.0864731	-0.323258	-0.391833	-0.00391641	-0.577666	0.070175	-0.582887	-0.600435
AAACGGGCATAGTAAG-1_1_1_1	1.25889	13.0074	XB37		AAACGGGCATAGTAAG-1_1_1_1	1.25889	13.0074	None			AAACGGGCATAGTAAG-1_1_1_1	1.25889	13.0074	0		GAAGCAGCAATTCCTT-1_2_1_1	-0.986857	-0.905463	-1.00154	-1.50137	-0.827149	-0.584823	0.0144518	-0.783861	-0.953876	-1.80121	-0.557353	-0.566727	0.395472	-0.757146	-1.16027	-0.615456	-0.826426	-0.684095	-0.0162492	-1.21132	-1.39979	-1.26512	-0.839858	0.173526	-0.985333	-0.817592	0.225052	-1.18027	-0.711114	-0.577666	-0.995872	-0.582887	-0.0681093
AAACGGGGTGCAGTAG-1_1_1_1	0.754563	10.3743	XB37		AAACGGGGTGCAGTAG-1_1_1_1	0.754563	10.3743	None			AAACGGGGTGCAGTAG-1_1_1_1	0.754563	10.3743	0		GTTCTCGTCGTCTGCT-1_1_1	-0.986857	-0.905463	-0.410477	-0.602193	-0.27623	-0.584823	-0.43962	-0.783861	-0.362925	-0.97233	-0.557353	-0.566727	-1.14173	-0.757146	-1.79283	-0.615456	-0.826426	-0.433713	-0.313157	-0.343984	-0.574548	-0.413592	-0.839858	-0.934931	-0.985333	0.341204	0.915841	-0.391833	-0.711114	-0.577666	-0.995872	1.21757	-0.600435
AAACGGGTCATCACCC-1_1_1_1	1.37689	13.0507	XB37		AAACGGGTCATCACCC-1_1_1_1	1.37689	13.0507	None			AAACGGGTCATCACCC-1_1_1_1	1.37689	13.0507	0		TCGGGACCAACCGCCA-1_2_1_1	-0.986857	-0.905463	-1.00154	-1.50137	-0.827149	-0.584823	-0.867972	-0.783861	-0.953876	-1.80121	-0.557353	-0.566727	-0.171862	-0.757146	-0.0789036	-0.615456	-0.826426	-0.229137	-1.447	-1.81786	-1.39979	-0.413592	-0.839858	-0.934931	0.0199542	-0.817592	0.614084	-1.18027	-0.711114	-0.577666	0.070175	-0.582887	-0.600435
AAAGATGAGGCAATTA-1_1_1_1	0.257578	13.3214	XB37		AAAGATGAGGCAATTA-1_1_1_1	0.257578	13.3214	None			AAAGATGAGGCAATTA-1_1_1_1	0.257578	13.3214	0		CCTAAAGCAAAGCAAT-1_2_1_1	-0.147698	-0.213601	-0.410477	-0.602193	0.274689	-0.584823	-0.635864	-0.783861	-0.362925	0.952263	-0.557353	-0.566727	-0.171862	-0.0345627	-1.16027	-0.615456	-0.826426	-1.00689	0.561314	0.998393	-0.574548	0.437933	0.0781387	0.173526	0.0199542	-0.0864731	-0.323258	-0.391833	-0.00391641	-0.577666	0.070175	-0.582887	-0.600435
AAAGATGAGGTGACCA-1_1_1_1	-0.928348	9.21376	XB37		AAAGATGAGGTGACCA-1_1_1_1	-0.928348	9.21376	None			AAAGATGAGGTGACCA-1_1_1_1	-0.928348	9.21376	0		CATCAGACACCATGTA-1_1_1_1	-0.147698	-0.213601	-0.410477	-0.602193	-0.27623	-0.584823	-0.867972	-0.783861	-0.362925	-0.143453	-0.557353	-0.566727	-0.171862	-0.757146	-1.79283	-0.615456	-0.826426	-0.684095	-0.731626	-0.584773	0.91695	-0.413592	-0.839858	-0.934931	-0.985333	-0.817592	-0.323258	0.650427	-0.711114	-0.577666	-0.995872	-0.582887	-0.600435
AAAGATGCATTAGGCT-1_1_1_1	2.35875	12.537	XB37		AAAGATGCATTAGGCT-1_1_1_1	2.35875	12.537	None			AAAGATGCATTAGGCT-1_1_1_1	2.35875	12.537	0		GCTGCTTCAGGCGATA-1_1_1_1	-0.986857	-0.905463	-1.00154	-0.076208	-0.827149	-0.584823	-0.269625	-0.783861	-0.953876	-0.487468	-0.557353	-0.566727	-1.14173	-0.757146	-0.363341	-0.615456	-0.826426	0.344043	-0.731626	-1.58257	-0.0918147	0.0845182	-0.839858	-0.934931	-0.985333	-0.817592	-1.2606	0.0693743	-0.711114	-0.577666	-0.995872	0.84394	-1.51045
AAAGATGGTATCGCAT-1_1_1_1	-0.351264	12.2428	XB37		AAAGATGGTATCGCAT-1_1_1_1	-0.351264	12.2428	None			AAAGATGGTATCGCAT-1_1_1_1	-0.351264	12.2428	0		GCCAAATCAACCGCCA-1_1_1	-0.986857	-0.905463	-1.00154	-1.50137	-0.827149	-0.584823	0.135788	-0.783861	-0.953876	-1.80121	-0.557353	-0.566727	-1.14173	-0.757146	-0.711464	-0.615456	-0.826426	-1.00689	-0.731626	-1.4466	-0.574548	0.0845182	-0.839858	-0.934931	-0.985333	-0.817592	-1.2606	-1.18027	-0.711114	-0.577666	0.070175	-0.582887	-1.51045
AAAGCAAAGAGGACGG-1_1_1_1	1.14776	12.5372	XB37		AAAGCAAAGAGGACGG-1_1_1_1	1.14776	12.5372	None			AAAGCAAAGAGGACGG-1_1_1_1	1.14776	12.5372	0		AGCGGTCAGAGCTTCT-1_1_1	-0.986857	-0.905463	-1.00154	-1.50137	-0.27623	-0.584823	-0.269625	-0.783861	-0.953876	-0.97233	-0.557353	-0.566727	-1.14173	-0.757146	-1.79283	-0.615456	-0.826426	-0.0561697	0.214051	-1.26624	-1.39979	-1.26512	-0.839858	-0.934931	-0.985333	-0.817592	-1.2606	-1.18027	-0.711114	-0.577666	-0.995872	-0.582887	-0.0681093
AAAGCAACACACCGAC-1_1_1_1	1.23431	10.8307	XB37		AAAGCAACACACCGAC-1_1_1_1	1.23431	10.8307	None			AAAGCAACACACCGAC-1_1_1_1	1.23431	10.8307	0		TTGGAACGTTACCGAT-1_1_1	-0.147698	-0.213601	-0.410477	-0.602193	-0.27623	-0.584823	0.612799	0.291488	-0.362925	-0.487468	-0.557353	-0.566727	-0.171862	-0.0345627	-0.711464	-0.615456	0.144083	-0.684095	-0.313157	1.11874	-0.574548	-0.413592	0.0781387	0.173526	0.0199542	-0.0864731	-0.323258	-0.391833	-0.00391641	-0.577666	0.070175	-0.582887	-0.600435
AAAGCAACAGCTGTGC-1_1_1_1	1.19511	12.885	XB37		AAAGCAACAGCTGTGC-1_1_1_1	1.19511	12.885	None			AAAGCAACAGCTGTGC-1_1_1_1	1.19511	12.885	0		AGCGTATCAATGCCAT-1_2_1	-0.147698	1.28769	-0.410477	1.72215	-0.27623	-0.584823	-0.269625	0.291488	-0.953876	0.525745	0.892445	-0.566727	1.11023	-0.757146	0.369905	-0.615456	0.711794	-0.229137	1.1176	0.241795	1.07593	0.437933	0.615133	0.173526	1.34887	-0.817592	-0.323258	-0.391833	-0.711114	0.668226	0.070175	-0.582887	-0.600435
AAAGCAAGTGGAAAGA-1_1_1_1	1.51056	12.7777	XB37		AAAGCAAGTGGAAAGA-1_1_1_1	1.51056	12.7777	None			AAAGCAAGTGGAAAGA-1_1_1_1	1.51056	12.7777	0		CCTTACGTCCATGCTC-1_2_1_1	-0.986857	-0.905463	-1.00154	-0.076208	0.0460369	-0.584823	-1.51829	-0.783861	-0.953876	-0.97233	-0.557353	-0.566727	-1.14173	-0.757146	-1.79283	-0.615456	-0.826426	-0.433713	-0.731626	-2.10582	-1.39979	-1.26512	0.615133	-0.934931	-0.985333	-0.817592	0.225052	-1.18027	-0.711114	-0.577666	-0.995872	-0.582887	-1.51045
AAAGTAGAGAACAATC-1_1_1_1	-1.5218	8.73961	XB37		AAAGTAGAGAACAATC-1_1_1_1	-1.5218	8.73961	None			AAAGTAGAGAACAATC-1_1_1_1	-1.5218	8.73961	0		GACCAATTCTCTAAGG-1_2_1_1	-0.147698	-0.213601	-0.410477	-0.602193	-0.27623	-0.584823	-1.15205	-0.783861	-0.362925	0.952263	-0.557353	-0.566727	-0.171862	-0.0345627	-1.16027	-0.615456	0.144083	0.225821	-0.731626	-1.21132	-0.574548	-0.413592	0.0781387	0.173526	0.0199542	-0.0864731	-0.323258	-0.391833	-0.00391641	-0.577666	0.070175	-0.582887	-0.600435
AAAGTAGAGTATGACA-1_1_1_1	0.860975	13.6191	XB37		AAAGTAGAGTATGACA-1_1_1_1	0.860975	13.6191	None			AAAGTAGAGTATGACA-1_1_1_1	0.860975	13.6191	0		GACGTTAGTTGTGGAG-1_2_1	-0.147698	1.03684	1.50927	2.31827	-0.27623	-0.584823	0.612799	0.291488	1.68143	0.685424	-0.557353	0.554011	0.395472	-0.0345627	0.86672	-0.615456	1.42703	0.0936611	0.820688	0.113555	0.733423	0.437933	-0.839858	0.173526	1.6133	-0.817592	0.915841	1.90008	-0.711114	-0.577666	0.693773	-0.582887	0.602542
AAAGTAGCAGGTCCAC-1_1_1_1	0.368037	10.2731	XB37		AAAGTAGCAGGTCCAC-1_1_1_1	0.368037	10.2731	None			AAAGTAGCAGGTCCAC-1_1_1_1	0.368037	10.2731	0		AACTCCCGTACCAGTT-1_2_1_1	-0.986857	-0.905463	-0.0647246	-0.602193	-0.27623	-0.584823	-1.15205	-0.783861	-0.362925	-0.97233	-0.557353	-0.566727	-1.14173	-0.757146	0.161585	-0.615456	-0.826426	-0.433713	-0.731626	-1.65633	-0.574548	-0.413592	-0.839858	-0.934931	-0.985333	-0.817592	0.225052	-0.391833	-0.711114	-0.577666	0.693773	-0.582887	-0.0681093
AAAGTAGGTTCGTCTC-1_1_1_1	1.32075	10.2516	XB37		AAAGTAGGTTCGTCTC-1_1_1_1	1.32075	10.2516	None			AAAGTAGGTTCGTCTC-1_1_1_1	1.32075	10.2516	0		TTTACCACACAGTACT-1_2	-0.147698	-0.905463	0.180591	-0.602193	0.274689	0.664863	0.762745	-0.783861	-0.362925	-0.97233	-0.557353	0.554011	0.798002	0.388121	0.553657	1.18528	1.42703	1.87115	-0.0162492	0.0744462	0.733423	-0.413592	-0.839858	1.28198	-0.985333	1.61113	0.225052	0.650427	0.409768	0.668226	0.070175	-0.582887	-1.51045
AAATGCCAGATAGCAT-1_1_1_1	0.870946	8.51321	XB37		AAATGCCAGATAGCAT-1_1_1_1	0.870946	8.51321	None			AAATGCCAGATAGCAT-1_1_1_1	0.870946	8.51321	0		TACGGGCGTAGCACGA-1_2_1_1	-0.986857	-0.905463	-1.00154	-0.602193	-0.827149	-0.584823	-0.635864	-0.783861	-0.953876	-0.97233	-0.557353	-0.566727	-1.14173	-0.757146	-1.79283	-0.615456	-0.826426	-0.433713	-0.731626	-1.5128	-1.39979	-1.26512	-0.839858	-0.934931	-0.985333	-0.817592	-1.2606	-1.18027	-0.711114	-0.577666	0.070175	-0.582887	-0.600435
AAATGCCCATCCGGGT-1_1_1_1	0.879244	9.18417	XB37		AAATGCCCATCCGGGT-1_1_1_1	0.879244	9.18417	None			AAATGCCCATCCGGGT-1_1_1_1	0.879244	9.18417	0		GAACCTATCAGAGCTT-1_1_1	-0.147698	-0.213601	-0.410477	-0.602193	-0.27623	-0.584823	-0.867972	0.291488	-0.362925	0.341409	-0.557353	-0.566727	-0.171862	-0.0345627	-0.711464	-0.615456	0.144083	0.450987	1.4145	0.132674	-0.574548	-0.413592	0.0781387	0.173526	0.0199542	-0.0864731	0.915841	-0.391833	-0.00391641	-0.577666	0.070175	-0.582887	-0.600435
AAATGCCGTCTCCATC-1_1_1_1	0.617165	12.0258	XB37		AAATGCCGTCTCCATC-1_1_1_1	0.617165	12.0258	None			AAATGCCGTCTCCATC-1_1_1_1	0.617165	12.0258	0		GTTCTCGAGGCAAAGA-1_1_1_1	-0.986857	-0.905463	-0.410477	0.586454	-0.27623	-0.584823	-0.635864	-0.783861	-0.362925	-0.487468	-0.557353	-0.566727	0.395472	-0.757146	0.553657	-0.615456	-0.826426	-0.433713	-0.731626	0.0744462	1.45507	0.0845182	-0.839858	-0.934931	-0.985333	-0.817592	-1.2606	0.0693743	-0.711114	-0.577666	-0.995872	-0.582887	-0.600435
AAATGCCGTGGTTTCA-1_1_1_1	0.187559	11.5917	XB37		AAATGCCGTGGTTTCA-1_1_1_1	0.187559	11.5917	None			AAATGCCGTGGTTTCA-1_1_1_1	0.187559	11.5917	0		GAACGGAGTTTGTTGG-1_2_1_1	-0.986857	-0.905463	-1.00154	-0.602193	-0.827149	-0.584823	-0.635864	-0.783861	-0.953876	-0.97233	-0.557353	-0.566727	-1.14173	-0.757146	-0.711464	-0.615456	-0.826426	-1.00689	-1.447	-0.881038	-1.39979	-1.26512	-0.839858	-0.934931	0.0199542	-0.817592	-1.2606	-0.391833	-0.711114	-0.577666	0.070175	-0.582887	-1.51045
AAATGCCTCACCTTAT-1_1_1_1	1.64867	11.8296	XB37		AAATGCCTCACCTTAT-1_1_1_1	1.64867	11.8296	None			AAATGCCTCACCTTAT-1_1_1_1	1.64867	11.8296	0		TTGGAACAGGCCGAAT-1_1_1_1	-0.986857	-0.905463	-1.00154	-0.602193	-0.827149	-0.584823	-0.43962	-0.783861	-0.953876	-0.487468	-0.557353	-0.566727	-1.14173	-0.757146	0.161585	-0.615456	-0.826426	-2.23961	-0.731626	-0.343984	-1.39979	-1.26512	0.0781387	0.173526	0.0199542	-0.0864731	-0.323258	-0.391833	-0.711114	-0.577666	0.070175	-0.582887	-0.0681093
AAATGCCTCGCAAGCC-1_1_1_1	1.24988	10.1246	XB37		AAATGCCTCGCAAGCC-1_1_1_1	1.24988	10.1246	None			AAATGCCTCGCAAGCC-1_1_1_1	1.24988	10.1246	0		GTATCTTCACATAACC-1_2_1_1	-0.986857	-0.905463	-1.00154	-0.602193	-0.827149	-0.584823	0.0144518	-0.783861	-0.953876	-0.143453	-0.557353	-0.566727	-1.14173	-0.757146	-0.363341	-0.615456	-0.826426	-0.229137	-1.447	-1.73457	-1.39979	-1.26512	-0.839858	-0.934931	-0.985333	-0.817592	-0.323258	-1.18027	-0.711114	-0.577666	-0.995872	-0.582887	-0.600435
AAATGCCTCGCCAAAT-1_1_1_1	0.168833	8.54311	XB37		AAATGCCTCGCCAAAT-1_1_1_1	0.168833	8.54311	None			AAATGCCTCGCCAAAT-1_1_1_1	0.168833	8.54311	0		ATTTCTGAGAGCCCAA-1_2_1_1	-0.986857	-0.905463	-1.00154	-1.50137	-0.827149	-0.584823	-0.269625	-0.783861	-0.362925	-1.80121	-0.557353	-0.566727	-1.14173	-0.0345627	0.369905	-0.615456	-0.826426	-0.0561697	-1.447	-1.15864	-1.39979	-0.413592	-0.839858	-0.934931	0.608009	-0.817592	-1.2606	-1.18027	-0.711114	-0.577666	0.070175	-0.582887	-1.51045
AACACGTAGCAATATG-1_1_1_1	1.0901	13.8131	XB37		AACACGTAGCAATATG-1_1_1_1	1.0901	13.8131	None			AACACGTAGCAATATG-1_1_1_1	1.0901	13.8131	0		CACATTTAGAATTCCC-1_2_1_1	-0.986857	-0.905463	-1.00154	-1.50137	-0.827149	-0.584823	-0.119679	-0.783861	-0.953876	-1.80121	-0.557353	-0.566727	-1.14173	-0.757146	-1.16027	-0.615456	-0.826426	-0.433713	-1.447	-1.15864	-1.39979	-1.26512	-0.839858	-0.934931	-0.985333	-0.817592	-1.2606	-1.18027	-0.711114	0.668226	-0.995872	-0.582887	-1.51045
AACACGTAGTAGCGGT-1_1_1_1	-1.06614	11.457	XB37		AACACGTAGTAGCGGT-1_1_1_1	-1.06614	11.457	None			AACACGTAGTAGCGGT-1_1_1_1	-1.06614	11.457	0		ACGGGCTGTTGATTCG-1_1_1_1	-0.986857	-0.905463	-1.00154	-0.602193	-0.827149	-0.584823	-0.43962	-0.783861	-0.953876	-0.487468	-0.557353	-0.566727	-0.171862	-0.757146	-1.16027	-0.615456	-0.826426	-2.23961	-0.313157	-0.164816	0.25069	-1.26512	-0.839858	0.173526	-0.985333	-0.817592	-1.2606	-1.18027	-0.711114	-0.577666	0.070175	-0.582887	-1.51045
AACACGTCACTGAAGG-1_1_1_1	-0.434576	8.08336	XB37		AACACGTCACTGAAGG-1_1_1_1	-0.434576	8.08336	None			AACACGTCACTGAAGG-1_1_1_1	-0.434576	8.08336	0		CGTAGCGGTAAGTGTA-1_2_1_1	-0.986857	-0.905463	-1.00154	-0.076208	-0.827149	-0.584823	-0.119679	-0.783861	-0.953876	-0.487468	-0.557353	-0.566727	-1.14173	-0.0345627	-0.0789036	-0.615456	-0.826426	-1.00689	-1.447	-1.26624	-1.39979	-0.413592	-0.839858	-0.934931	-0.985333	-0.817592	0.225052	-0.391833	-0.711114	-0.577666	-0.995872	-0.582887	-0.0681093
AACACGTGTAAGGGAA-1_1_1_1	1.14565	10.8254	XB37		AACACGTGTAAGGGAA-1_1_1_1	1.14565	10.8254	None			AACACGTGTAAGGGAA-1_1_1_1	1.14565	10.8254	0		CCAGCGAGTTTCCACC-1_2_1_1	-0.147698	-0.213601	-0.410477	-0.602193	-0.27623	-0.584823	-0.867972	0.291488	-0.362925	0.341409	-0.557353	-0.566727	-0.171862	-0.0345627	-0.711464	-0.615456	0.144083	0.0936611	-0.313157	1.40317	-0.574548	-0.413592	0.0781387	0.173526	0.0199542	-0.0864731	-0.323258	-0.391833	-0.00391641	-0.577666	0.070175	-0.582887	-0.600435
AACCATGGTAGCTTGT-1_1_1_1	0.482172	12.2488	XB37		AACCATGGTAGCTTGT-1_1_1_1	0.482172	12.2488	None			AACCATGGTAGCTTGT-1_1_1_1	0.482172	12.2488	0		GGTGCGTGTTCGAATC-1_2_1_1	-0.986857	-0.905463	-1.00154	-1.50137	-0.827149	-0.584823	-0.43962	-0.783861	-0.953876	-1.80121	-0.557353	-0.566727	-1.14173	-0.757146	-0.363341	-0.615456	-0.826426	-0.684095	-1.447	-1.21132	-1.39979	-1.26512	-0.839858	-0.934931	0.0199542	-0.817592	-0.323258	-1.18027	-0.711114	-0.577666	-0.995872	-0.582887	-1.51045
AACCATGTCGGGAGTA-1_1_1_1	-0.935063	9.00757	XB37		AACCATGTCGGGAGTA-1_1_1_1	-0.935063	9.00757	None			AACCATGTCGGGAGTA-1_1_1_1	-0.935063	9.00757	0		TTGTTCAAGCACACCC-1_1	1.53062	-0.905463	1.24886	0.296984	0.825608	-0.584823	0.612799	-0.783861	0.573711	1.5868	-0.557353	0.554011	0.395472	0.68802	1.12734	-0.615456	0.144083	0.939442	0.402219	0.843966	-0.574548	-0.413592	0.615133	0.821931	0.0199542	1.61113	-0.323258	0.857814	0.703281	1.39703	-0.995872	-0.582887	1.37423
AACCGCGAGGACGAAA-1_1_1_1	-0.200538	13.4045	XB37		AACCGCGAGGACGAAA-1_1_1_1	-0.200538	13.4045	None			AACCGCGAGGACGAAA-1_1_1_1	-0.200538	13.4045	0		GCGACCAGTGCAACTT-1_2_1_1	-0.986857	-0.905463	-1.00154	-1.50137	-0.827149	-0.584823	-2.9169	-0.783861	-0.953876	0.123386	-0.557353	-0.566727	-1.14173	-0.757146	-2.8742	-0.615456	-0.826426	-2.23961	-1.447	-1.05932	-1.39979	-1.26512	-0.839858	-0.934931	-0.985333	-0.817592	-1.2606	-1.18027	-0.00391641	-0.577666	-0.995872	-0.582887	-0.600435
AACCGCGCACTAAGTC-1_1_1_1	-1.39188	9.01485	XB37		AACCGCGCACTAAGTC-1_1_1_1	-1.39188	9.01485	None			AACCGCGCACTAAGTC-1_1_1_1	-1.39188	9.01485	0		CAGAGAGCACATCCGG-1_1_1_1	-0.986857	-0.213601	-1.00154	-1.50137	-0.827149	-0.584823	0.0144518	-0.783861	-0.953876	-0.143453	-0.557353	-0.566727	-1.14173	-0.757146	-0.711464	-0.615456	-0.826426	-1.00689	-0.731626	-0.584773	-0.574548	-1.26512	-0.839858	-0.934931	0.0199542	-0.817592	-1.2606	-1.18027	-0.00391641	-0.577666	1.13622	-0.582887	-0.600435
AACCGCGGTATATCCG-1_1_1_1	0.319559	12.628	XB37		AACCGCGGTATATCCG-1_1_1_1	0.319559	12.628	None			AACCGCGGTATATCCG-1_1_1_1	0.319559	12.628	0		TTAACTCCAATCCGAT-1_1_1	-0.986857	-0.905463	-1.00154	-1.50137	-0.827149	-0.584823	0.0144518	-0.783861	-0.953876	-1.80121	-0.557353	-0.566727	-0.171862	-0.757146	-0.711464	-0.615456	-0.826426	0.450987	-0.313157	-0.264134	-1.39979	-1.26512	0.0781387	-0.934931	-0.985333	-0.817592	-0.323258	-1.18027	-0.00391641	-0.577666	-0.995872	0.31734	-0.600435
AACCGCGGTGGGTCAA-1_1_1_1	-0.0437432	13.6001	XB37		AACCGCGGTGGGTCAA-1_1_1_1	-0.0437432	13.6001	None			AACCGCGGTGGGTCAA-1_1_1_1	-0.0437432	13.6001	0		CATGGCGGTGAGGCTA-1_1_1_1	-0.147698	-0.213601	-0.410477	-0.602193	-0.27623	-0.584823	-0.867972	-0.783861	-0.362925	-0.97233	-0.557353	-0.566727	-0.171862	-0.0345627	-1.16027	-0.615456	-0.826426	-1.00689	-0.731626	0.465402	0.25069	-0.413592	-0.839858	-0.934931	-0.985333	0.644646	-0.323258	0.857814	-0.00391641	-0.577666	0.693773	-0.582887	-0.600435
AACCGCGTCTCTGTCG-1_1_1_1	-0.537496	12.0801	XB37		AACCGCGTCTCTGTCG-1_1_1_1	-0.537496	12.0801	None			AACCGCGTCTCTGTCG-1_1_1_1	-0.537496	12.0801	0		CTCGGGACAGCCAATT-1_2_1_1	-0.986857	-0.905463	-1.00154	-1.50137	-0.827149	-0.584823	-0.43962	-0.783861	-0.953876	-0.97233	-0.557353	-0.566727	-1.14173	-0.757146	-1.16027	0.52068	-0.826426	-0.433713	-1.447	-0.967103	-1.39979	-0.413592	-0.839858	-0.934931	0.0199542	-0.817592	0.225052	-1.18027	-0.711114	-0.577666	-0.995872	-0.582887	-1.51045
AACGTTGAGACACGAC-1_1_1_1	0.412886	11.9663	XB37		AACGTTGAGACACGAC-1_1_1_1	0.412886	11.9663	None			AACGTTGAGACACGAC-1_1_1_1	0.412886	11.9663	0		GCATGCGCAAACAACA-1_2_1	0.691461	0.478262	2.14407	0.586454	-0.27623	-0.584823	-0.119679	2.44219	1.35491	0.123386	-0.557353	-0.566727	-0.171862	-0.0345627	0.369905	1.65682	0.144083	0.450987	2.12988	0.450653	0.516357	0.437933	0.0781387	0.173526	0.0199542	-0.0864731	2.09974	1.8216	-0.00391641	1.91412	2.38342	-0.582887	0.602542
AACGTTGAGCTAGTCT-1_1_1_1	0.900717	13.0348	XB37		AACGTTGAGCTAGTCT-1_1_1_1	0.900717	13.0348	None			AACGTTGAGCTAGTCT-1_1_1_1	0.900717	13.0348	0		ACGGGCTCAGGTCCAC-1_1_1	-0.986857	-0.905463	-1.00154	-1.50137	-0.827149	-0.584823	-0.43962	-0.783861	-0.953876	-1.80121	-0.557353	-0.566727	-0.171862	-0.757146	0.553657	-0.615456	-0.826426	0.450987	0.402219	-2.62907	-1.39979	-1.26512	-0.839858	0.173526	-0.985333	-0.817592	-1.2606	-1.18027	0.703281	-0.577666	-0.995872	-0.582887	-0.600435
AACGTTGCAGCTTCGG-1_1_1_1	0.789861	9.5328	XB37		AACGTTGCAGCTTCGG-1_1_1_1	0.789861	9.5328	None			AACGTTGCAGCTTCGG-1_1_1_1	0.789861	9.5328	0		GTCAAGTCATGGATGG-1_2_1_1	-0.986857	-0.905463	-1.00154	-1.50137	-0.827149	-0.584823	-0.269625	-0.783861	-0.953876	0.123386	-0.557353	-0.566727	-1.14173	-0.757146	-0.711464	-0.615456	-0.826426	-0.229137	-1.447	-0.967103	-1.39979	-1.26512	-0.839858	-0.934931	-0.985333	-0.817592	-1.2606	-1.18027	-0.711114	-0.577666	-0.995872	-0.582887	-0.0681093
AACTCAGAGGCTCTTA-1_1_1_1	0.703184	8.68618	XB37		AACTCAGAGGCTCTTA-1_1_1_1	0.703184	8.68618	None			AACTCAGAGGCTCTTA-1_1_1_1	0.703184	8.68618	0		GCAAACTGTGAAGGCT-1_2_1_1	-0.986857	-0.905463	-1.00154	-0.602193	-0.827149	-0.584823	-0.43962	-0.783861	-0.953876	-0.97233	-0.557353	-0.566727	-1.14173	-0.757146	-1.79283	-0.615456	-0.826426	0.0936611	-1.447	-2.10582	-1.39979	-1.26512	-0.839858	-0.934931	-0.985333	-0.817592	-1.2606	-1.18027	-0.711114	-0.577666	0.070175	-0.582887	-1.51045
AACTCAGCACAGACTT-1_1_1_1	-0.0363841	12.7451	XB37		AACTCAGCACAGACTT-1_1_1_1	-0.0363841	12.7451	None			AACTCAGCACAGACTT-1_1_1_1	-0.0363841	12.7451	0		GTCCCATAGATCCAAA-1_2	0.691461	-0.905463	0.180591	0.822969	0.919223	0.664863	-1.51829	0.291488	0.705134	0.341409	-0.557353	-0.566727	-1.14173	-0.0345627	0.86672	-0.615456	1.42703	-0.684095	-0.313157	1.18758	0.25069	-1.26512	-0.839858	1.28198	0.0199542	1.07232	0.225052	0.396607	1.27424	-0.577666	-0.995872	-0.582887	-0.0681093
AACTCAGCATGCTAGT-1_1_1_1	0.177766	12.5958	XB37		AACTCAGCATGCTAGT-1_1_1_1	0.177766	12.5958	None			AACTCAGCATGCTAGT-1_1_1_1	0.177766	12.5958	0		CGTTCTGTCTAGCACA-1_2_1	-0.147698	0.882976	-0.0647246	1.34895	-0.827149	0.664863	0.24656	0.920527	1.35491	0.525745	1.74052	-0.566727	1.36534	-0.757146	0.161585	1.65682	0.144083	-1.00689	0.929427	-0.0288487	1.3416	1.56359	0.996136	0.821931	2.03053	-0.817592	0.225052	1.7373	-0.711114	-0.577666	0.693773	-0.582887	1.51256
AACTCCCAGAATCTCC-1_1_1_1	0.357614	13.1181	XB37		AACTCCCAGAATCTCC-1_1_1_1	0.357614	13.1181	None			AACTCCCAGAATCTCC-1_1_1_1	0.357614	13.1181	0		CTTCTCTCAACCGCCA-1_1_1	-0.986857	-0.905463	-1.00154	-0.602193	-0.827149	-0.584823	-2.03447	-0.783861	-0.362925	-1.80121	-0.557353	-0.566727	-1.14173	-0.757146	-0.363341	-0.615456	-0.826426	-2.23961	1.02779	-0.881038	-1.39979	-0.413592	-0.839858	-0.934931	-0.985333	-0.0864731	1.85318	-0.391833	-0.711114	-0.577666	0.070175	-0.582887	-1.51045
AACTCCCCAGTTCCCT-1_1_1_1	-0.271169	11.0859	XB37		AACTCCCCAGTTCCCT-1_1_1_1	-0.271169	11.0859	None			AACTCCCCAGTTCCCT-1_1_1_1	-0.271169	11.0859	0.693147		TCAGGATTCACCATAG-1_1_1_1	-0.986857	-0.905463	-1.00154	0.586454	-0.827149	-0.584823	-1.15205	-0.783861	-0.953876	-1.80121	-0.557353	-0.566727	-1.14173	-0.757146	-0.0789036	-0.615456	-0.826426	0.225821	-0.313157	-1.01239	-0.0918147	-1.26512	-0.839858	0.173526	0.0199542	-0.817592	-1.2606	0.0693743	-0.711114	-0.577666	-0.995872	-0.582887	-0.600435
AACTCCCGTCACTGGC-1_1_1_1	-1.06321	9.98964	XB37		AACTCCCGTCACTGGC-1_1_1_1	-1.06321	9.98964	None			AACTCCCGTCACTGGC-1_1_1_1	-1.06321	9.98964	0		CTAAGACGTAAGAGAG-1_1_1_1	-0.147698	-0.213601	-0.410477	0.822969	-0.27623	-0.584823	-0.635864	-0.783861	-0.362925	0.525745	-0.557353	-0.566727	-0.171862	-0.0345627	-0.363341	-0.615456	-0.826426	-0.433713	-0.0162492	0.655925	-0.574548	0.437933	-0.839858	-0.934931	0.0199542	-0.0864731	0.614084	-0.391833	-0.00391641	1.39703	-0.995872	-0.582887	-0.600435
AACTCTTAGGCTAGAC-1_1_1_1	1.04103	9.76551	XB37		AACTCTTAGGCTAGAC-1_1_1_1	1.04103	9.76551	None			AACTCTTAGGCTAGAC-1_1_1_1	1.04103	9.76551	0		GTAACGTGTAAACGCG-1_2_1_1	-0.147698	-0.213601	-0.410477	-0.076208	-0.27623	-0.584823	-0.867972	0.291488	-0.362925	-0.487468	-0.557353	-0.566727	-0.171862	-0.0345627	-0.711464	-0.615456	0.144083	0.548619	-0.313157	0.604299	-0.574548	-0.413592	0.0781387	0.173526	0.0199542	-0.0864731	-0.323258	-0.391833	-0.00391641	-0.577666	0.070175	0.31734	-0.0681093
AACTCTTCAAGCTGGA-1_1_1_1	1.4769	9.95752	XB37		AACTCTTCAAGCTGGA-1_1_1_1	1.4769	9.95752	None			AACTCTTCAAGCTGGA-1_1_1_1	1.4769	9.95752	0		CGTAGCGGTTGAACTC-1_2_1_1	-0.986857	-0.905463	-1.00154	-0.076208	-0.827149	-0.584823	0.0144518	-0.783861	-0.953876	-0.97233	-0.557353	-0.566727	-1.14173	-0.757146	-1.79283	-0.615456	-0.826426	-0.229137	-1.447	-0.45877	-1.39979	-0.413592	-0.839858	0.173526	-0.985333	-0.817592	-0.323258	-1.18027	-0.711114	-0.577666	0.070175	-0.582887	0.602542
AACTCTTCATTGGGCC-1_1_1_1	0.768512	11.159	XB37		AACTCTTCATTGGGCC-1_1_1_1	0.768512	11.159	None			AACTCTTCATTGGGCC-1_1_1_1	0.768512	11.159	0		GGACAAGTCCTCAACC-1_2_1_1	-0.986857	-0.905463	-1.00154	-1.50137	-0.827149	-0.584823	-0.119679	-0.783861	-0.953876	0.123386	-0.557353	-0.566727	-1.14173	-0.757146	-0.0789036	-0.615456	-0.826426	-0.433713	-0.0162492	-0.967103	-1.39979	-1.26512	-0.839858	-0.934931	-0.985333	-0.817592	0.225052	-1.18027	-0.711114	-0.577666	-0.995872	-0.582887	-0.600435
AACTCTTGTATGCTTG-1_1_1_1	-1.27337	7.91905	XB37		AACTCTTGTATGCTTG-1_1_1_1	-1.27337	7.91905	None			AACTCTTGTATGCTTG-1_1_1_1	-1.27337	7.91905	0		CATTATCTCGTCTGAA-1_2_1_1	-0.986857	-0.905463	-1.00154	-1.50137	-0.827149	-0.584823	-0.635864	-0.783861	-0.953876	-1.80121	-0.557353	-0.566727	-1.14173	0.388121	-0.0789036	-0.615456	-0.826426	0.225821	-0.731626	-1.58257	-1.39979	0.0845182	-0.839858	-0.934931	-0.985333	-0.817592	-1.2606	-1.18027	-0.711114	-0.577666	-0.995872	-0.582887	-1.51045
AACTCTTGTTCCACTC-1_1_1_1	1.48792	13.5245	XB37		AACTCTTGTTCCACTC-1_1_1_1	1.48792	13.5245	None			AACTCTTGTTCCACTC-1_1_1_1	1.48792	13.5245	0		ACTTACTCAGACGCAA-1_1_1_1	-0.147698	-0.213601	-0.410477	-0.602193	-0.27623	-0.584823	-0.867972	0.291488	-0.362925	-0.487468	-0.557353	-0.566727	-0.171862	-0.0345627	-0.711464	-0.615456	0.144083	0.548619	-0.313157	0.668516	-0.574548	1.43415	0.0781387	0.173526	0.0199542	-0.0864731	-0.323258	0.857814	-0.00391641	-0.577666	0.070175	0.31734	-0.600435
AACTGGTAGACACTAA-1_1_1_1	-0.477347	12.4716	XB37		AACTGGTAGACACTAA-1_1_1_1	-0.477347	12.4716	None			AACTGGTAGACACTAA-1_1_1_1	-0.477347	12.4716	0		AGCGTATTCCAGAGGA-1_1_1	-0.986857	-0.905463	-1.00154	-1.50137	-0.827149	-0.584823	-0.119679	-0.783861	-0.953876	-0.143453	-0.557353	-0.566727	-1.14173	-0.757146	-0.711464	-0.615456	-0.826426	-1.00689	-1.447	-1.05932	-1.39979	-1.26512	-0.839858	-0.934931	-0.985333	-0.817592	-1.2606	-1.18027	-0.711114	-0.577666	0.070175	-0.582887	-1.51045
AACTGGTAGCACAGGT-1_1_1_1	-1.49122	8.45944	XB37		AACTGGTAGCACAGGT-1_1_1_1	-1.49122	8.45944	None			AACTGGTAGCACAGGT-1_1_1_1	-1.49122	8.45944	0		TGGCTGGTCGATGAGG-1_2_1_1	-0.147698	-0.213601	-0.410477	-0.602193	0.452045	-0.584823	-1.15205	-0.783861	-0.362925	0.685424	-0.557353	-0.566727	-0.171862	-0.0345627	1.00247	-0.615456	0.144083	-0.684095	-0.313157	1.19594	-0.574548	-0.413592	0.0781387	0.173526	0.0199542	-0.0864731	-0.323258	-0.391833	-0.00391641	-0.577666	0.070175	-0.582887	0.602542
AACTGGTCAGAGTGTG-1_1_1_1	-1.12309	9.04223	XB37		AACTGGTCAGAGTGTG-1_1_1_1	-1.12309	9.04223	None			AACTGGTCAGAGTGTG-1_1_1_1	-1.12309	9.04223	0		GAAGCAGCAGCTCGAC-1_1_1_1	-0.986857	-0.905463	-0.410477	-0.602193	-0.27623	-0.584823	-0.269625	-0.783861	-0.0172404	-0.97233	-0.557353	-0.566727	-1.14173	-0.757146	0.161585	-0.615456	-0.826426	-0.229137	-0.313157	0.113555	-0.574548	-0.413592	-0.839858	-0.934931	0.608009	-0.817592	-0.323258	-0.391833	-0.711114	-0.577666	0.693773	-0.582887	-0.0681093
AACTGGTGTGCCTGGT-1_1_1_1	0.799368	10.7948	XB37		AACTGGTGTGCCTGGT-1_1_1_1	0.799368	10.7948	None			AACTGGTGTGCCTGGT-1_1_1_1	0.799368	10.7948	0		TTGTAGGGTACTCTCC-1_2_1_1	-0.986857	-0.905463	-1.00154	-1.50137	-0.827149	-0.584823	-0.635864	-0.783861	-0.953876	-0.487468	-0.557353	-0.566727	-1.14173	-0.757146	-1.79283	-0.615456	-0.826426	-1.00689	-1.447	-0.489136	-1.39979	-1.26512	-0.839858	-0.934931	-0.985333	-0.817592	-1.2606	-1.18027	-0.00391641	-0.577666	-0.995872	-0.582887	-0.600435
AACTTTCAGACGCTTT-1_1_1_1	0.813621	11.9332	XB37		AACTTTCAGACGCTTT-1_1_1_1	0.813621	11.9332	None			AACTTTCAGACGCTTT-1_1_1_1	0.813621	11.9332	0		CCTACCAAGCAATATG-1_1_1	-0.986857	-0.905463	-1.00154	-1.50137	-0.827149	-0.584823	-0.269625	-0.783861	-0.953876	-0.143453	-0.557353	-0.566727	-1.14173	-0.757146	-0.363341	-0.615456	-0.826426	-1.00689	-0.313157	-1.21132	-1.39979	0.437933	-0.839858	-0.934931	-0.985333	0.341204	0.614084	0.0693743	-0.711114	-0.577666	0.693773	-0.582887	-0.0681093
AACTTTCAGGTAGCTG-1_1_1_1	0.499277	13.078	XB37		AACTTTCAGGTAGCTG-1_1_1_1	0.499277	13.078	None			AACTTTCAGGTAGCTG-1_1_1_1	0.499277	13.078	0		GATGAAAAGGGCTTGA-1_2_1_1	-0.986857	-0.905463	-1.00154	-0.076208	-0.827149	-0.584823	0.612799	-0.783861	-0.953876	-0.143453	-0.557353	-0.566727	-0.171862	-0.757146	0.369905	-0.615456	-0.826426	-0.0561697	-1.447	-1.21132	-1.39979	-1.26512	-0.839858	0.173526	-0.985333	-0.817592	-1.2606	-1.18027	-0.711114	-0.577666	-0.995872	-0.582887	-1.51045
AACTTTCCAAGTCTGT-1_1_1_1	0.605994	12.2252	XB37		AACTTTCCAAGTCTGT-1_1_1_1	0.605994	12.2252	None			AACTTTCCAAGTCTGT-1_1_1_1	0.605994	12.2252	0		GGATTACTCAGTCCCT-1_2_1_1	-0.986857	-0.905463	-1.00154	0.296984	-0.827149	-0.584823	-0.867972	-0.783861	-0.953876	-0.143453	-0.557353	-0.566727	-1.14173	-0.757146	-0.711464	-0.615456	-0.826426	0.225821	-1.447	-1.01239	-1.39979	-1.26512	-0.839858	-0.934931	-0.985333	-0.0864731	-1.2606	-1.18027	-0.711114	-0.577666	0.070175	-0.582887	-0.0681093
AACTTTCCAGGGATTG-1_1_1_1	0.744157	11.2236	XB37		AACTTTCCAGGGATTG-1_1_1_1	0.744157	11.2236	None			AACTTTCCAGGGATTG-1_1_1_1	0.744157	11.2236	0		ACACCCTGTGGTAACG-1_1_1_1	-0.986857	-0.905463	-1.00154	-1.50137	-0.827149	-0.584823	0.135788	-0.783861	-0.953876	0.123386	-0.557353	-0.566727	-1.14173	-0.757146	-0.711464	-0.615456	-0.826426	-1.46185	-0.731626	-0.489136	0.516357	-0.413592	-0.839858	-0.934931	0.0199542	-0.817592	-0.323258	0.650427	-0.711114	-0.577666	0.070175	-0.582887	-0.600435
AACTTTCGTCGCATAT-1_1_1_1	-1.37066	8.14215	XB37		AACTTTCGTCGCATAT-1_1_1_1	-1.37066	8.14215	None			AACTTTCGTCGCATAT-1_1_1_1	-1.37066	8.14215	0		CGATCGGGTACTTAGC-1_2_1_1	-0.986857	-0.905463	-1.00154	-0.076208	-0.827149	-0.584823	-0.43962	-0.783861	-0.953876	-0.487468	-0.557353	-0.566727	-1.14173	-0.757146	-1.16027	-0.615456	-0.826426	-0.0561697	-1.447	-0.881038	-1.39979	-1.26512	0.0781387	0.173526	-0.985333	-0.817592	0.614084	-1.18027	-0.711114	-0.577666	-0.995872	-0.582887	0.309582
AACTTTCGTTCAGCGC-1_1_1_1	0.0532125	13.9565	XB37		AACTTTCGTTCAGCGC-1_1_1_1	0.0532125	13.9565	None			AACTTTCGTTCAGCGC-1_1_1_1	0.0532125	13.9565	0		TTGCGTCCATAGACTC-1_1_1_1	-0.986857	-0.905463	-1.00154	-1.50137	-0.827149	-0.584823	-1.51829	-0.783861	-0.953876	-0.487468	-0.557353	-0.566727	-0.171862	-0.757146	-1.16027	-0.615456	0.144083	-1.00689	-0.313157	0.259117	1.45507	1.12542	0.0781387	-0.934931	-0.985333	-0.817592	-0.323258	-0.391833	-0.711114	-0.577666	-0.995872	-0.582887	-1.51045
AACTTTCGTTTAGGAA-1_1_1_1	0.754238	13.5951	XB37		AACTTTCGTTTAGGAA-1_1_1_1	0.754238	13.5951	None			AACTTTCGTTTAGGAA-1_1_1_1	0.754238	13.5951	0		GTGCGGTGTCGCTTCT-1_2_1_1	-0.986857	-0.905463	-1.00154	-1.50137	-0.827149	-0.584823	-2.03447	-0.783861	-0.953876	-0.487468	-0.557353	-0.566727	-1.14173	-0.757146	-1.79283	-0.615456	-0.826426	0.344043	-1.447	-2.21811	-1.39979	-1.26512	-0.839858	0.173526	-0.985333	-0.817592	-1.2606	-1.18027	-0.711114	-0.577666	-0.995872	-0.582887	-0.0681093
AAGACCTAGCGGATCA-1_1_1_1	2.24964	12.1696	XB37		AAGACCTAGCGGATCA-1_1_1_1	2.24964	12.1696	None			AAGACCTAGCGGATCA-1_1_1_1	2.24964	12.1696	0		ATGATCGAGAACAAGG-1_1	1.36896	-0.213601	-0.410477	-0.602193	0.452045	-0.584823	-1.15205	-0.783861	-0.362925	0.685424	-0.557353	-0.566727	-0.171862	1.83329	0.553657	-0.615456	0.144083	2.05638	0.699127	-3.23561	1.07593	1.12542	1.73729	0.173526	1.02524	1.80344	1.85318	-0.391833	1.53065	1.91412	1.13622	1.74417	-0.600435
AAGACCTCAAAGCGGT-1_1_1_1	-0.585779	12.8808	XB37		AAGACCTCAAAGCGGT-1_1_1_1	-0.585779	12.8808	None			AAGACCTCAAAGCGGT-1_1_1_1	-0.585779	12.8808	0		CAACCAAGTTGATTGC-1_1_1_1	-0.986857	-0.905463	-1.00154	-0.076208	-0.827149	-0.584823	-1.51829	-0.783861	-0.953876	-0.487468	-0.557353	-0.566727	-0.171862	-0.757146	-2.8742	-0.615456	-0.826426	-0.433713	0.214051	-0.429103	0.516357	0.0845182	-0.839858	-0.934931	0.0199542	-0.817592	-1.2606	0.396607	-0.711114	-0.577666	0.070175	-0.582887	-0.0681093
AAGCCGCAGCTGGAAC-1_1_1_1	-1.13099	9.15749	XB37		AAGCCGCAGCTGGAAC-1_1_1_1	-1.13099	9.15749	None			AAGCCGCAGCTGGAAC-1_1_1_1	-1.13099	9.15749	0		ACTGTCCAGCGCTCCA-1_2_1_1	-0.147698	-0.213601	-0.410477	-0.602193	-0.27623	-0.584823	-0.867972	0.291488	-0.362925	0.826271	-0.557353	-0.566727	-0.171862	-0.0345627	0.161585	-0.615456	0.144083	0.450987	-0.313157	0.389912	-0.574548	-0.413592	0.0781387	0.173526	0.0199542	-0.0864731	-0.323258	-0.391833	-0.00391641	-0.577666	0.070175	-0.582887	-0.600435
AAGCCGCCAATAGCGG-1_1_1_1	-0.622375	8.86606	XB37		AAGCCGCCAATAGCGG-1_1_1_1	-0.622375	8.86606	None			AAGCCGCCAATAGCGG-1_1_1_1	-0.622375	8.86606	0		TACCCACGTTCCGCTT-1_1	1.53062	1.39285	1.92672	0.822969	1.21149	2.31686	1.5344	1.36684	1.46162	1.5143	-0.557353	-0.566727	2.08009	1.2714	1.63503	2.57408	0.144083	1.61355	1.95453	0.907971	-1.39979	1.43415	2.07012	-0.934931	-0.985333	1.07232	1.16239	0.0693743	1.27424	1.39703	0.693773	-0.582887	1.63769
AAGCCGCCAGGTGCCT-1_1_1_1	1.23111	11.5107	XB37		AAGCCGCCAGGTGCCT-1_1_1_1	1.23111	11.5107	None			AAGCCGCCAGGTGCCT-1_1_1_1	1.23111	11.5107	0		ATAACGCTCTACTATC-1_1_1_1	-0.986857	-0.905463	-1.00154	-0.602193	-0.827149	-0.584823	-0.867972	-0.783861	-0.0172404	-1.80121	-0.557353	-0.566727	-1.14173	-0.757146	-1.16027	-0.615456	-0.826426	-0.684095	-1.447	-0.881038	0.516357	-1.26512	-0.839858	0.173526	-0.985333	-0.0864731	-1.2606	-1.18027	-0.711114	-0.577666	-0.995872	-0.582887	-0.600435
AAGCCGCCATTGAGCT-1_1_1_1	-1.39389	8.84585	XB37		AAGCCGCCATTGAGCT-1_1_1_1	-1.39389	8.84585	None			AAGCCGCCATTGAGCT-1_1_1_1	-1.39389	8.84585	0		AACCGCGTCCAGTATG-1_2_1	-0.986857	1.03684	-0.0647246	1.48563	0.274689	-0.584823	0.530637	0.920527	-0.953876	0.525745	-0.557353	-0.566727	1.76787	-0.757146	0.553657	1.18528	0.144083	0.638432	0.561314	-0.343984	1.21616	0.437933	0.0781387	0.173526	1.02524	-0.817592	1.16239	0.857814	-0.711114	1.39703	1.13622	0.31734	-1.51045
AAGGAGCGTGTGACGA-1_1_1_1	-0.45887	12.6938	XB37		AAGGAGCGTGTGACGA-1_1_1_1	-0.45887	12.6938	None			AAGGAGCGTGTGACGA-1_1_1_1	-0.45887	12.6938	0		AGGCCGTTCATGTCCC-1_1_1_1	-0.986857	-0.905463	-1.00154	-1.50137	-0.827149	-0.584823	0.0144518	-0.783861	-0.953876	-1.80121	-0.557353	-0.566727	-1.14173	-0.757146	0.161585	-0.615456	-0.826426	-0.433713	-1.447	-0.618294	-0.574548	0.437933	0.0781387	0.173526	-0.985333	-0.817592	-0.323258	0.396607	-0.711114	-0.577666	-0.995872	-0.582887	0.309582
AAGGCAGGTACTTGAC-1_1_1_1	2.32518	13.0327	XB37		AAGGCAGGTACTTGAC-1_1_1_1	2.32518	13.0327	None			AAGGCAGGTACTTGAC-1_1_1_1	2.32518	13.0327	0		TCAACGAAGCTCAACT-1_1_1_1	-0.986857	-0.905463	-1.00154	-0.602193	-0.827149	-0.584823	0.0144518	-0.783861	-0.953876	-1.80121	-0.557353	-0.566727	-1.14173	-0.757146	-0.0789036	-0.615456	-0.826426	-0.684095	0.214051	-0.429103	0.733423	0.712063	-0.839858	-0.934931	-0.985333	-0.817592	0.614084	0.857814	-0.711114	-0.577666	-0.995872	-0.582887	-1.51045
AAGGCAGGTAGAAAGG-1_1_1_1	-1.45931	8.43192	XB37		AAGGCAGGTAGAAAGG-1_1_1_1	-1.45931	8.43192	None			AAGGCAGGTAGAAAGG-1_1_1_1	-1.45931	8.43192	0		GTGGGTCGTTAGAACA-1_2_1	1.67321	0.700992	1.18567	-0.602193	0.596956	-0.584823	1.18095	0.291488	0.919395	1.5868	-0.557353	-0.566727	-0.171862	-0.0345627	0.86672	-0.615456	1.42703	1.06424	0.929427	0.96895	1.90117	1.43415	0.0781387	0.173526	2.03053	-0.0864731	-0.323258	1.7373	-0.00391641	1.91412	0.070175	0.31734	-0.600435
AAGGCAGGTCCAGTGC-1_1_1_1	0.321757	10.6124	XB37		AAGGCAGGTCCAGTGC-1_1_1_1	0.321757	10.6124	None			AAGGCAGGTCCAGTGC-1_1_1_1	0.321757	10.6124	0		AGTCTTTCATTTGCTT-1_1_1_1	-0.147698	-0.213601	-0.410477	-0.602193	-0.27623	-0.584823	-0.867972	0.291488	-0.362925	0.341409	-0.557353	-0.566727	-0.171862	-0.0345627	-0.711464	-0.615456	0.144083	0.0936611	0.402219	1.10987	0.733423	-0.413592	0.0781387	0.173526	0.0199542	-0.0864731	-0.323258	-0.391833	-0.00391641	-0.577666	0.070175	0.31734	-0.600435
AAGGCAGTCCAGGGCT-1_1_1_1	1.51511	11.3151	XB37		AAGGCAGTCCAGGGCT-1_1_1_1	1.51511	11.3151	None			AAGGCAGTCCAGGGCT-1_1_1_1	1.51511	11.3151	0		AGGTCATCACCCTATC-1_2_1_1	-0.986857	-0.905463	-1.00154	0.586454	-0.827149	-0.584823	-2.03447	-0.783861	-0.953876	-1.80121	-0.557353	-0.566727	-1.14173	-0.757146	-0.0789036	-0.615456	-0.826426	0.0936611	-0.731626	-1.21132	-1.39979	-1.26512	0.0781387	-0.934931	-0.985333	-0.0864731	-1.2606	-1.18027	-0.711114	-0.577666	0.070175	-0.582887	-0.0681093
AAGGTTCCAAGCTGGA-1_1_1_1	2.48329	12.9937	XB37		AAGGTTCCAAGCTGGA-1_1_1_1	2.48329	12.9937	None			AAGGTTCCAAGCTGGA-1_1_1_1	2.48329	12.9937	0		GACACGCAGAGAACAG-1_2_1_1	-0.986857	-0.905463	-1.00154	-0.076208	-0.827149	-0.584823	-0.269625	-0.783861	-0.953876	-0.97233	-0.557353	-0.566727	-1.14173	-0.757146	-0.363341	-0.615456	-0.826426	0.799001	-0.731626	-1.58257	-1.39979	-1.26512	-0.839858	-0.934931	-0.985333	-0.817592	-1.2606	-1.18027	-0.711114	-0.577666	-0.995872	-0.582887	-0.0681093
AAGGTTCCATTCGACA-1_1_1_1	0.453242	13.1251	XB37		AAGGTTCCATTCGACA-1_1_1_1	0.453242	13.1251	None			AAGGTTCCATTCGACA-1_1_1_1	0.453242	13.1251	0		GCGCGATGTAGCGTCC-1_2_1_1	-0.147698	-0.213601	-0.410477	-0.602193	-0.27623	-0.584823	-0.119679	0.291488	-0.362925	0.341409	-0.557353	-0.566727	-0.171862	-0.0345627	0.161585	-0.615456	0.144083	0.548619	-0.313157	1.1622	-0.574548	-0.413592	0.0781387	0.173526	0.0199542	-0.0864731	-0.323258	-0.391833	-0.00391641	-0.577666	0.070175	0.31734	1.37423
AAGGTTCTCATTGCGA-1_1_1_1	0.163205	10.4207	XB37		AAGGTTCTCATTGCGA-1_1_1_1	0.163205	10.4207	None			AAGGTTCTCATTGCGA-1_1_1_1	0.163205	10.4207	0		GATGCTAGTGAGCGAT-1_2_1_1	-0.986857	-0.905463	-1.00154	-1.50137	-0.827149	-0.584823	-0.43962	-0.783861	-0.953876	-1.80121	-0.557353	-0.566727	-1.14173	-0.757146	-1.16027	-0.615456	-0.826426	-2.23961	-1.447	-2.47708	-1.39979	-0.413592	-0.839858	-0.934931	-0.985333	-0.817592	0.225052	-1.18027	-0.711114	-0.577666	-0.995872	-0.582887	-0.600435
AAGGTTCTCCTCAATT-1_1_1_1	1.48632	10.3085	XB37		AAGGTTCTCCTCAATT-1_1_1_1	1.48632	10.3085	None			AAGGTTCTCCTCAATT-1_1_1_1	1.48632	10.3085	0		GTGAGTTAGCACTGGA-1_1	1.53062	0.882976	1.92672	1.72215	2.24971	0.664863	1.81074	0.920527	1.35491	1.94827	-0.557353	-0.566727	-1.14173	2.41667	0.553657	-0.615456	0.711794	1.41619	0.820688	0.604299	0.25069	1.56359	0.996136	0.173526	-0.985333	1.71166	-1.2606	0.650427	2.23785	1.39703	-0.995872	0.84394	2.12961
AAGGTTCTCTCAAACG-1_1_1_1	-0.0535706	11.1084	XB37		AAGGTTCTCTCAAACG-1_1_1_1	-0.0535706	11.1084	None			AAGGTTCTCTCAAACG-1_1_1_1	-0.0535706	11.1084	0		CCTCAGTCATTACGAC-1_1_1_1	-0.986857	0.700992	-0.410477	-0.076208	-0.27623	-0.584823	-0.635864	0.920527	-0.362925	-0.487468	-0.557353	-0.566727	0.395472	-0.757146	-0.711464	-0.615456	-0.826426	0.548619	-0.313157	-0.429103	0.516357	1.28946	0.615133	-0.934931	-0.985333	-0.817592	-1.2606	0.0693743	-0.711114	-0.577666	-0.995872	0.84394	-0.600435
AAGTCTGAGACAATAC-1_1_1_1	-0.3953	9.89596	XB37		AAGTCTGAGACAATAC-1_1_1_1	-0.3953	9.89596	None			AAGTCTGAGACAATAC-1_1_1_1	-0.3953	9.89596	0		GTCACGGTCTGCCCTA-1_2_1_1	-0.986857	-0.905463	-1.00154	-0.076208	-0.827149	-0.584823	0.135788	-0.783861	-0.953876	-0.487468	-0.557353	-0.566727	-0.171862	-0.757146	-1.16027	-0.615456	-0.826426	-2.23961	-1.447	-1.05932	-1.39979	-1.26512	-0.839858	-0.934931	-0.985333	-0.817592	-1.2606	-1.18027	-0.711114	-0.577666	-0.995872	-0.582887	-1.51045
AAGTCTGCATCGGGTC-1_1_1_1	-1.22816	11.6186	XB37		AAGTCTGCATCGGGTC-1_1_1_1	-1.22816	11.6186	None			AAGTCTGCATCGGGTC-1_1_1_1	-1.22816	11.6186	0.693147		CCTGCATCAGCATCTA-1_2	0.96161	0.700992	-0.410477	0.586454	0.825608	-0.584823	-1.15205	-0.783861	0.41827	0.341409	-0.557353	-0.566727	-0.171862	0.68802	-1.16027	-0.615456	0.144083	0.344043	0.699127	1.19594	-0.574548	0.712063	0.0781387	0.173526	0.0199542	1.23492	-0.323258	-0.391833	1.63815	-0.577666	0.070175	-0.582887	-0.600435
AAGTCTGGTCTCCCTA-1_1_1_1	1.03392	11.4968	XB37		AAGTCTGGTCTCCCTA-1_1_1_1	1.03392	11.4968	None			AAGTCTGGTCTCCCTA-1_1_1_1	1.03392	11.4968	0		GCGCGATGTTCTGGTA-1_1_1_1	-0.147698	-0.213601	-0.410477	-0.602193	-0.27623	-0.584823	-0.867972	0.920527	-0.362925	0.685424	-0.557353	-0.566727	-0.171862	-0.757146	-1.16027	-0.615456	-0.826426	-1.00689	-0.0162492	-0.881038	1.07593	0.437933	0.615133	-0.934931	-0.985333	-0.0864731	0.614084	-0.391833	-0.711114	-0.577666	1.9969	-0.582887	-0.600435
AATCCAGAGCCCAACC-1_1_1_1	0.502724	11.1199	XB37		AATCCAGAGCCCAACC-1_1_1_1	0.502724	11.1199	None			AATCCAGAGCCCAACC-1_1_1_1	0.502724	11.1199	0		TACACGATCAGTCAGT-1_1_1_1	-0.986857	-0.905463	-1.00154	-1.50137	-0.827149	-0.584823	0.24656	0.291488	-0.953876	-0.143453	-0.557353	-0.566727	0.395472	-0.757146	-1.79283	-0.615456	-0.826426	-0.229137	-0.313157	-1.05932	0.733423	0.437933	-0.839858	1.28198	-0.985333	-0.817592	-1.2606	-1.18027	-0.711114	-0.577666	-0.995872	-0.582887	-1.51045
AATCCAGAGCTGTTCA-1_1_1_1	0.898494	13.1406	XB37		AATCCAGAGCTGTTCA-1_1_1_1	0.898494	13.1406	None			AATCCAGAGCTGTTCA-1_1_1_1	0.898494	13.1406	0		AGGTCATAGAGCAAGA-1_2	0.96161	-0.213601	0.526343	-0.602193	-0.27623	-0.584823	-0.119679	0.291488	-0.362925	-0.487468	-0.557353	-0.566727	-0.171862	-0.0345627	0.161585	-0.615456	1.42703	-0.684095	1.20021	-2.10582	-0.574548	-0.413592	0.0781387	1.63883	1.34887	1.37576	0.915841	2.16896	-0.00391641	-0.577666	0.070175	0.31734	1.37423
AATCCAGCAAGTCTAC-1_1_1_1	1.22023	12.3205	XB37		AATCCAGCAAGTCTAC-1_1_1_1	1.22023	12.3205	None			AATCCAGCAAGTCTAC-1_1_1_1	1.22023	12.3205	0		CCGTTCACAGCTGGCT-1_1_1_1	-0.147698	-0.213601	-0.410477	-0.602193	-0.27623	-0.584823	-1.51829	-0.783861	-0.362925	0.525745	-0.557353	-0.566727	-0.171862	-0.0345627	-1.16027	-0.615456	-0.826426	-0.229137	0.214051	0.170082	0.25069	1.43415	0.0781387	-0.934931	1.02524	-0.0864731	-0.323258	-0.391833	-0.00391641	-0.577666	0.070175	-0.582887	-0.600435
AATCCAGCACATGTGT-1_1_1_1	0.0919259	9.65112	XB37		AATCCAGCACATGTGT-1_1_1_1	0.0919259	9.65112	None			AATCCAGCACATGTGT-1_1_1_1	0.0919259	9.65112	0		TGCTACCAGTCCGTAT-1_2_1_1	-0.147698	-0.213601	-0.410477	-0.602193	-0.27623	-0.584823	-0.867972	0.291488	-0.362925	0.341409	-0.557353	-0.566727	-0.171862	-0.0345627	-0.711464	-0.615456	0.144083	-0.684095	-0.313157	0.907971	-0.574548	-0.413592	0.0781387	0.173526	0.0199542	-0.0864731	0.915841	-0.391833	-0.00391641	-0.577666	0.070175	0.31734	-0.600435
AATCCAGCATCCGTGG-1_1_1_1	1.51268	13.4174	XB37		AATCCAGCATCCGTGG-1_1_1_1	1.51268	13.4174	None			AATCCAGCATCCGTGG-1_1_1_1	1.51268	13.4174	0		GCGAGAAAGTAGTGCG-1_1_1_1	-0.147698	-0.213601	-0.410477	-0.602193	-0.27623	-0.584823	0.135788	-0.783861	-0.362925	0.123386	-0.557353	-0.566727	-0.171862	0.68802	-0.363341	-0.615456	-0.826426	-1.00689	0.561314	-0.316815	0.25069	1.12542	0.0781387	-0.934931	0.0199542	-0.0864731	-0.323258	-0.391833	0.703281	-0.577666	0.070175	-0.582887	-0.600435
AATCCAGTCTCTGCTG-1_1_1_1	1.53476	12.9627	XB37		AATCCAGTCTCTGCTG-1_1_1_1	1.53476	12.9627	None			AATCCAGTCTCTGCTG-1_1_1_1	1.53476	12.9627	0		GTCAAGTGTTCGCGAC-1_1_1_1	-0.147698	-0.213601	-0.410477	1.02294	-0.27623	-0.584823	-0.635864	-0.783861	-0.362925	0.525745	-0.557353	-0.566727	0.798002	-0.0345627	-0.363341	-0.615456	-0.826426	-0.433713	0.820688	-0.45877	0.91695	0.437933	0.0781387	-0.934931	0.0199542	-0.0864731	-0.323258	0.857814	-0.00391641	-0.577666	0.070175	-0.582887	1.04429
AATCGGTAGCAACGGT-1_1_1_1	-0.989926	8.63326	XB37		AATCGGTAGCAACGGT-1_1_1_1	-0.989926	8.63326	None			AATCGGTAGCAACGGT-1_1_1_1	-0.989926	8.63326	0		TCTCATATCTCCCTGA-1_1_1_1	-0.986857	-0.905463	-1.00154	-0.602193	-0.827149	0.664863	-0.867972	-0.783861	-0.953876	-0.487468	-0.557353	-0.566727	-0.171862	-0.757146	0.718028	-0.615456	-0.826426	-2.23961	-0.731626	-1.21132	0.91695	-0.413592	-0.839858	0.173526	0.0199542	-0.0864731	-0.323258	0.396607	-0.711114	-0.577666	-0.995872	-0.582887	-0.600435
AATCGGTAGCGATGAC-1_1_1_1	-0.575222	10.0988	XB37		AATCGGTAGCGATGAC-1_1_1_1	-0.575222	10.0988	None			AATCGGTAGCGATGAC-1_1_1_1	-0.575222	10.0988	0		GATCAGTAGGGCATGT-1_2_1_1	-0.986857	-0.905463	-1.00154	-0.076208	-0.827149	-0.584823	-2.03447	-0.783861	-0.953876	-0.97233	-0.557353	-0.566727	-1.14173	-0.757146	-0.363341	-0.615456	-0.826426	-0.433713	-1.447	-0.840066	-1.39979	-1.26512	-0.839858	-0.934931	-0.985333	-0.817592	-0.323258	-1.18027	-0.711114	-0.577666	-0.995872	-0.582887	-0.600435
AATCGGTAGCTCCTTC-1_1_1_1	0.127112	10.2289	XB37		AATCGGTAGCTCCTTC-1_1_1_1	0.127112	10.2289	None			AATCGGTAGCTCCTTC-1_1_1_1	0.127112	10.2289	0		ACGCCGAAGAAGGCCT-1_2_1	-0.147698	1.03684	0.526343	0.586454	-0.827149	-0.584823	0.762745	-0.783861	-0.0172404	0.685424	-0.557353	-0.566727	1.58103	-0.757146	-0.711464	-0.615456	1.89814	-0.0561697	1.20021	0.27621	1.21616	0.936044	-0.839858	0.821931	0.608009	-0.817592	1.7107	0.396607	-0.711114	-0.577666	1.13622	-0.582887	1.2196
AATCGGTCATCCTAGA-1_1_1_1	-0.760344	9.54264	XB37		AATCGGTCATCCTAGA-1_1_1_1	-0.760344	9.54264	None			AATCGGTCATCCTAGA-1_1_1_1	-0.760344	9.54264	0		CACCAGGGTGGCTCCA-1_1_1	-0.986857	-0.905463	-1.00154	-0.602193	-0.827149	-0.584823	-1.15205	-0.783861	-0.953876	-0.487468	-0.557353	-0.566727	-0.171862	-0.757146	-0.363341	-0.615456	-0.826426	-0.433713	0.929427	-0.967103	-1.39979	-1.26512	0.0781387	0.173526	-0.985333	-0.817592	-1.2606	-1.18027	-0.711114	-0.577666	-0.995872	-0.582887	0.602542
AATCGGTGTTGATTCG-1_1_1_1	0.484326	13.4083	XB37		AATCGGTGTTGATTCG-1_1_1_1	0.484326	13.4083	None			AATCGGTGTTGATTCG-1_1_1_1	0.484326	13.4083	0		CAGTAACAGTTGCAGG-1_1_1_1	-0.986857	-0.905463	-1.00154	-1.50137	-0.827149	-0.584823	-0.269625	-0.783861	-0.362925	-0.97233	-0.557353	-0.566727	-1.14173	-0.757146	-1.16027	-0.615456	-0.826426	-0.684095	-0.0162492	-0.724422	-0.0918147	0.0845182	-0.839858	-0.934931	-0.985333	-0.817592	0.225052	0.396607	-0.711114	-0.577666	-0.995872	-0.582887	-1.51045
AATCGGTTCACCTCGT-1_1_1_1	-0.146438	7.87113	XB37		AATCGGTTCACCTCGT-1_1_1_1	-0.146438	7.87113	None			AATCGGTTCACCTCGT-1_1_1_1	-0.146438	7.87113	0		TTTGTCAGTGTGGTTT-1_1_1	-0.147698	-0.213601	-0.410477	-0.602193	-0.27623	-0.584823	-0.119679	-0.783861	-0.362925	0.123386	-0.557353	-0.566727	-0.171862	-0.0345627	-1.16027	-0.615456	-0.826426	0.721586	0.214051	-1.10802	-0.574548	-0.413592	0.0781387	0.173526	1.02524	-0.0864731	-0.323258	-0.391833	-0.00391641	-0.577666	0.070175	-0.582887	-0.600435
ACACCAAAGAAGAAGC-1_1_1_1	0.581366	12.7191	XB37		ACACCAAAGAAGAAGC-1_1_1_1	0.581366	12.7191	None			ACACCAAAGAAGAAGC-1_1_1_1	0.581366	12.7191	0		TCTGGAATCATCGCTC-1_2_1_1	-0.147698	-0.213601	-0.410477	0.296984	0.274689	-0.584823	-0.867972	-0.783861	-0.362925	0.341409	-0.557353	-0.566727	0.395472	-0.757146	-0.711464	-0.615456	-0.826426	-0.684095	-0.731626	-0.5521	-0.574548	-0.413592	-0.839858	-0.934931	-0.985333	-0.0864731	-0.323258	-0.391833	-0.711114	-0.577666	-0.995872	-0.582887	0.309582
ACACCAAAGTGCGTGA-1_1_1_1	0.285615	11.5908	XB37		ACACCAAAGTGCGTGA-1_1_1_1	0.285615	11.5908	None			ACACCAAAGTGCGTGA-1_1_1_1	0.285615	11.5908	0		GTCGTAACACATTCGA-1_2_1_1	-0.986857	-0.905463	-1.00154	-0.602193	-0.827149	-0.584823	-0.43962	-0.783861	-0.953876	-0.97233	-0.557353	-0.566727	-1.14173	-0.757146	-0.711464	-0.615456	-0.826426	-0.229137	-0.731626	-1.01239	-1.39979	-1.26512	0.615133	0.173526	0.0199542	-0.817592	-1.2606	-1.18027	-0.711114	-0.577666	0.070175	-0.582887	-1.51045
ACACCAAGTCATGCCG-1_1_1_1	-1.11977	11.6648	XB37		ACACCAAGTCATGCCG-1_1_1_1	-1.11977	11.6648	None			ACACCAAGTCATGCCG-1_1_1_1	-1.11977	11.6648	0		AATTTCCTCACAAGAA-1_2	-0.147698	-0.905463	0.526343	-0.076208	0.825608	0.664863	0.135788	1.99588	1.00922	-0.487468	-0.557353	-0.566727	0.395472	1.4106	0.161585	1.18528	2.39754	1.22874	0.561314	1.10987	0.516357	0.437933	-0.839858	2.1769	0.608009	1.71166	1.16239	1.03316	1.41048	-0.577666	1.47941	1.94437	-1.51045
ACACCCTAGAGCTATA-1_1_1_1	-0.621219	7.82995	XB37		ACACCCTAGAGCTATA-1_1_1_1	-0.621219	7.82995	None			ACACCCTAGAGCTATA-1_1_1_1	-0.621219	7.82995	0		TGACGGCAGATACACA-1_1_1_1	-0.986857	-0.905463	-1.00154	-0.602193	-0.827149	-0.584823	-0.635864	-0.783861	-0.953876	-0.487468	-0.557353	-0.566727	0.395472	-0.757146	-0.0789036	-0.615456	-0.826426	-2.23961	-1.447	-0.724422	0.25069	0.0845182	-0.839858	-0.934931	-0.985333	-0.0864731	0.225052	0.0693743	-0.711114	-0.577666	-0.995872	-0.582887	0.309582
ACACCCTCAACGATCT-1_1_1_1	0.693324	8.54314	XB37		ACACCCTCAACGATCT-1_1_1_1	0.693324	8.54314	None			ACACCCTCAACGATCT-1_1_1_1	0.693324	8.54314	0		ATCATCTCAATAGAGT-1_2_1_1	-0.986857	-0.905463	-1.00154	-1.50137	-0.27623	-0.584823	-0.119679	-0.783861	-0.953876	-0.487468	-0.557353	-0.566727	-1.14173	-0.757146	-0.711464	-0.615456	-0.826426	0.0936611	-1.447	-1.81786	-1.39979	-1.26512	-0.839858	-0.934931	0.0199542	-0.817592	-1.2606	-1.18027	-0.711114	-0.577666	0.070175	-0.582887	-0.0681093
ACACCCTCACATCCAA-1_1_1_1	1.36182	10.5921	XB37		ACACCCTCACATCCAA-1_1_1_1	1.36182	10.5921	None			ACACCCTCACATCCAA-1_1_1_1	1.36182	10.5921	0		CATAAGCGTCTAGGCC-1_2	0.96161	-0.905463	0.961939	1.02294	0.0460369	-0.584823	0.0144518	-0.783861	0.41827	-0.143453	-0.557353	2.33034	1.11023	0.388121	0.161585	1.18528	-0.826426	1.81208	-0.731626	0.224237	0.516357	-0.413592	-0.839858	-0.934931	-0.985333	1.88787	-0.323258	1.64625	-0.711114	-0.577666	-0.995872	1.21757	-0.600435
ACACCCTGTGAGCGAT-1_1_1_1	0.321277	12.6151	XB37		ACACCCTGTGAGCGAT-1_1_1_1	0.321277	12.6151	None			ACACCCTGTGAGCGAT-1_1_1_1	0.321277	12.6151	0		AACGTTGGTGGAAAGA-1_2_1_1	-0.986857	-0.905463	-1.00154	0.296984	-0.827149	-0.584823	-0.635864	-0.783861	-0.953876	-1.80121	-0.557353	-0.566727	-1.14173	-0.757146	0.161585	-0.615456	-0.826426	-1.46185	-1.447	-0.923353	-1.39979	-1.26512	-0.839858	-0.934931	-0.985333	-0.817592	-1.2606	-1.18027	-0.711114	-0.577666	-0.995872	-0.582887	-1.51045
ACACCCTGTGGTAACG-1_1_1_1	0.185892	11.5973	XB37		ACACCCTGTGGTAACG-1_1_1_1	0.185892	11.5973	None			ACACCCTGTGGTAACG-1_1_1_1	0.185892	11.5973	0		CATCGAAAGGCTATCT-1_2_1_1	-0.986857	-0.905463	-1.00154	-0.602193	-0.827149	-0.584823	-0.43962	-0.783861	-0.953876	0.123386	-0.557353	-0.566727	-1.14173	-0.757146	-0.711464	-0.615456	-0.826426	-2.23961	-1.447	-0.840066	-1.39979	-1.26512	-0.839858	-0.934931	-0.985333	-0.817592	-1.2606	-1.18027	-0.711114	-0.577666	-0.995872	-0.582887	-0.600435
ACACCCTTCAGTGCAT-1_1_1_1	-0.422691	13.6851	XB37		ACACCCTTCAGTGCAT-1_1_1_1	-0.422691	13.6851	None			ACACCCTTCAGTGCAT-1_1_1_1	-0.422691	13.6851	0		GGGATGAAGAGATGAG-1_2_1_1	-0.986857	-0.905463	-1.00154	-1.50137	-0.827149	-0.584823	-0.119679	-0.783861	-0.953876	-0.487468	-0.557353	-0.566727	-1.14173	-0.757146	-0.711464	-0.615456	-0.826426	-0.229137	-1.447	-1.26624	-1.39979	-1.26512	-0.839858	-0.934931	-0.985333	-0.817592	0.614084	-1.18027	-0.711114	-0.577666	-0.995872	-0.582887	-1.51045
ACACCCTTCGACCAGC-1_1_1_1	2.23257	12.9936	XB37		ACACCCTTCGACCAGC-1_1_1_1	2.23257	12.9936	None			ACACCCTTCGACCAGC-1_1_1_1	2.23257	12.9936	0		GCAGCCAAGTCTCCTC-1_1	1.53062	0.191113	0.961939	0.822969	2.16228	1.91455	0.530637	1.36684	1.71933	0.826271	2.34224	2.03555	1.76787	1.2714	1.12734	2.79295	0.711794	1.7172	1.02779	0.938821	0.733423	0.936044	1.53313	1.28198	1.02524	1.37576	0.225052	0.857814	1.98144	1.39703	1.75982	1.21757	1.04429
ACACCCTTCGTTACAG-1_1_1_1	0.72902	11.902	XB37		ACACCCTTCGTTACAG-1_1_1_1	0.72902	11.902	None			ACACCCTTCGTTACAG-1_1_1_1	0.72902	11.902	0		TTGAACGTCTATCGCC-1_1_1	-0.147698	-0.213601	-0.410477	-0.602193	-0.27623	-0.584823	-0.867972	0.291488	-0.362925	0.525745	-0.557353	-0.566727	-0.171862	-0.0345627	-0.711464	-0.615456	0.144083	0.0936611	0.402219	0.897521	-0.574548	2.3521	0.0781387	0.173526	1.34887	-0.0864731	-0.323258	-0.391833	-0.00391641	-0.577666	0.070175	0.31734	-0.600435
ACACCGGAGACTAAGT-1_1_1_1	0.228874	8.13107	XB37		ACACCGGAGACTAAGT-1_1_1_1	0.228874	8.13107	None			ACACCGGAGACTAAGT-1_1_1_1	0.228874	8.13107	0		AAATGCCCATCCGGGT-1_1_1_1	-0.986857	-0.905463	-1.00154	-0.602193	-0.827149	-0.584823	-1.15205	-0.783861	-0.953876	-0.487468	-0.557353	-0.566727	-0.171862	-0.757146	0.369905	-0.615456	-0.826426	0.0936611	0.561314	-1.05932	1.07593	-1.26512	0.615133	-0.934931	0.0199542	-0.817592	-1.2606	0.650427	-0.711114	-0.577666	-0.995872	-0.582887	0.602542
ACACCGGAGAGTAAGG-1_1_1_1	2.3459	12.8118	XB37		ACACCGGAGAGTAAGG-1_1_1_1	2.3459	12.8118	None			ACACCGGAGAGTAAGG-1_1_1_1	2.3459	12.8118	0		AGGGTGAGTGATGCCC-1_1_1_1	-0.986857	-0.905463	-1.00154	-0.076208	-0.827149	-0.584823	-1.15205	-0.783861	-0.953876	0.341409	-0.557353	-0.566727	-1.14173	-0.757146	-0.363341	-0.615456	-0.826426	-1.46185	-1.447	-0.724422	0.516357	-1.26512	-0.839858	-0.934931	0.0199542	-0.817592	-1.2606	-1.18027	-0.711114	-0.577666	-0.995872	-0.582887	-0.0681093
ACACCGGCACCTATCC-1_1_1_1	0.324753	12.4286	XB37		ACACCGGCACCTATCC-1_1_1_1	0.324753	12.4286	None			ACACCGGCACCTATCC-1_1_1_1	0.324753	12.4286	0		CACCACTTCAGAAATG-1_1_1	-0.986857	-0.905463	-1.00154	-0.602193	-0.827149	-0.584823	-0.119679	-0.783861	-0.953876	-0.97233	-0.557353	-0.566727	-1.14173	-0.757146	-1.16027	-0.615456	-0.826426	-0.684095	-1.447	-1.90689	-1.39979	-1.26512	-0.839858	-0.934931	-0.985333	-0.817592	-1.2606	-1.18027	-0.711114	-0.577666	0.070175	-0.582887	-1.51045
ACACCGGCATTCGACA-1_1_1_1	1.27295	13.2783	XB37		ACACCGGCATTCGACA-1_1_1_1	1.27295	13.2783	None			ACACCGGCATTCGACA-1_1_1_1	1.27295	13.2783	0		GGAGCAAGTCAGGACA-1_1_1_1	-0.986857	-0.905463	-1.00154	-1.50137	-0.827149	-0.584823	0.135788	-0.783861	-0.953876	-1.80121	-0.557353	-0.566727	-1.14173	-0.757146	-1.79283	-0.615456	-0.826426	-0.684095	-0.731626	-0.5521	0.733423	-0.413592	-0.839858	-0.934931	0.0199542	-0.817592	-0.323258	-1.18027	-0.00391641	-0.577666	-0.995872	-0.582887	-1.51045
ACACCGGGTGGAAAGA-1_1_1_1	-0.114318	13.3765	XB37		ACACCGGGTGGAAAGA-1_1_1_1	-0.114318	13.3765	None			ACACCGGGTGGAAAGA-1_1_1_1	-0.114318	13.3765	0		TACGGATAGCGGATCA-1_1_1_1	-0.986857	-0.905463	-0.410477	0.586454	-0.827149	-0.584823	-0.119679	-0.783861	-0.362925	-0.487468	-0.557353	-0.566727	-1.14173	-0.757146	0.161585	-0.615456	-0.826426	-1.46185	-0.313157	-1.38364	-0.0918147	0.936044	-0.839858	-0.934931	0.608009	-0.817592	0.225052	0.650427	-0.711114	-0.577666	-0.995872	-0.582887	-0.0681093
ACACCGGTCATGCAAC-1_1_1_1	-0.577742	8.42697	XB37		ACACCGGTCATGCAAC-1_1_1_1	-0.577742	8.42697	None			ACACCGGTCATGCAAC-1_1_1_1	-0.577742	8.42697	0		GGAACTTTCTTCTGGC-1_1_1	-0.986857	-0.905463	-0.410477	-0.602193	-0.827149	-0.584823	-1.15205	-0.783861	-0.362925	0.123386	-0.557353	-0.566727	0.395472	-0.757146	-1.79283	-0.615456	-0.826426	0.344043	-0.731626	-0.188938	-0.574548	-1.26512	-0.839858	0.821931	0.608009	-0.817592	-1.2606	-1.18027	-0.711114	-0.577666	-0.995872	-0.582887	-0.0681093
ACACCGGTCTGCAAGT-1_1_1_1	-0.751911	11.558	XB37		ACACCGGTCTGCAAGT-1_1_1_1	-0.751911	11.558	None			ACACCGGTCTGCAAGT-1_1_1_1	-0.751911	11.558	0		GGGTCTGGTATGGTTC-1_1_1_1	-0.986857	0.191113	-1.00154	-1.50137	-0.827149	-0.584823	-0.635864	-0.783861	-0.953876	0.123386	-0.557353	-0.566727	-1.14173	-0.757146	-1.16027	-0.615456	-0.826426	-1.00689	-1.447	-0.923353	-1.39979	0.437933	-0.839858	-0.934931	1.02524	-0.817592	0.225052	-1.18027	-0.711114	-0.577666	-0.995872	0.31734	0.309582
ACACTGAAGTAGCGGT-1_1_1_1	-0.621354	14.0592	XB37		ACACTGAAGTAGCGGT-1_1_1_1	-0.621354	14.0592	None			ACACTGAAGTAGCGGT-1_1_1_1	-0.621354	14.0592	0		TTCGGTCGTGCAGGTA-1_2_1	-0.147698	1.28769	1.24886	1.19616	0.274689	2.92349	1.18095	0.920527	1.51035	0.952263	-0.557353	-0.566727	1.93267	0.92064	1.35059	2.02257	-0.826426	-0.433713	1.27669	0.113555	0.733423	0.936044	-0.839858	-0.934931	-0.985333	-0.0864731	1.16239	1.43887	-0.711114	1.39703	1.47941	-0.582887	0.309582
ACACTGAAGTGCTGCC-1_1_1_1	0.123569	11.1932	XB37		ACACTGAAGTGCTGCC-1_1_1_1	0.123569	11.1932	None			ACACTGAAGTGCTGCC-1_1_1_1	0.123569	11.1932	0		CACTGAAAGGAGACCT-1_2	-0.147698	-0.213601	-0.410477	-0.602193	-0.27623	-0.584823	-0.867972	1.36684	-0.362925	-0.487468	-0.557353	1.67475	1.11023	-0.0345627	-0.711464	1.65682	0.144083	1.32638	0.402219	-0.164816	2.04139	0.712063	0.0781387	1.28198	0.0199542	2.34225	-0.323258	-0.391833	1.41048	-0.577666	0.070175	-0.582887	-0.600435
ACACTGACAGTAAGAT-1_1_1_1	0.679147	10.1926	XB37		ACACTGACAGTAAGAT-1_1_1_1	0.679147	10.1926	None			ACACTGACAGTAAGAT-1_1_1_1	0.679147	10.1926	0		GTTACAGGTTTGGGCC-1_1_1_1	-0.986857	-0.905463	-1.00154	0.296984	-0.827149	-0.584823	0.530637	-0.783861	0.228027	-1.80121	-0.557353	-0.566727	-0.171862	-0.757146	0.161585	-0.615456	-0.826426	-1.46185	-0.731626	-0.21352	0.25069	0.936044	-0.839858	-0.934931	-0.985333	-0.817592	0.614084	-0.391833	-0.711114	-0.577666	-0.995872	-0.582887	-1.51045
ACACTGACATGACGGA-1_1_1_1	-0.515513	12.3925	XB37		ACACTGACATGACGGA-1_1_1_1	-0.515513	12.3925	None			ACACTGACATGACGGA-1_1_1_1	-0.515513	12.3925	0.693147		GATCGCGGTTGGACCC-1_1_1	-0.986857	-0.905463	-0.410477	-0.602193	-0.827149	-0.584823	-2.03447	-0.783861	-0.953876	-0.487468	-0.557353	-0.566727	-1.14173	-0.757146	0.161585	-0.615456	-0.826426	0.0936611	-0.0162492	-1.15864	-1.39979	0.437933	-0.839858	-0.934931	-0.985333	-0.817592	-1.2606	-1.18027	-0.711114	-0.577666	0.070175	-0.582887	-1.51045
ACACTGAGTTTGGCGC-1_1_1_1	0.42273	10.1683	XB37		ACACTGAGTTTGGCGC-1_1_1_1	0.42273	10.1683	None			ACACTGAGTTTGGCGC-1_1_1_1	0.42273	10.1683	0		CAGGTGCCAGCGATCC-1_2_1_1	-0.986857	-0.905463	-1.00154	-1.50137	-0.827149	-0.584823	-1.51829	-0.783861	-0.953876	-0.97233	-0.557353	-0.566727	-1.14173	-0.757146	-0.0789036	-0.615456	-0.826426	-1.00689	-1.447	-0.967103	-1.39979	-1.26512	0.0781387	-0.934931	-0.985333	-0.817592	-0.323258	-1.18027	-0.711114	-0.577666	-0.995872	-0.582887	-0.600435
ACACTGATCTTAGAGC-1_1_1_1	1.27951	9.95112	XB37		ACACTGATCTTAGAGC-1_1_1_1	1.27951	9.95112	None			ACACTGATCTTAGAGC-1_1_1_1	1.27951	9.95112	0		TCGCGTTGTCTCTTTA-1_2_1_1	-0.986857	-0.905463	-1.00154	-0.602193	-0.827149	-0.584823	-0.635864	-0.783861	-0.953876	-0.143453	-0.557353	-0.566727	-0.171862	-0.757146	-0.711464	-0.615456	-0.826426	-0.229137	-1.447	-1.01239	-1.39979	-1.26512	-0.839858	-0.934931	-0.985333	-0.817592	0.225052	-1.18027	-0.711114	-0.577666	0.070175	-0.582887	-0.600435
ACAGCCGAGAGCTGCA-1_1_1_1	0.436701	12.9342	XB37		ACAGCCGAGAGCTGCA-1_1_1_1	0.436701	12.9342	None			ACAGCCGAGAGCTGCA-1_1_1_1	0.436701	12.9342	0		TGTCCCAAGTAGCCGA-1_2_1_1	-0.986857	-0.905463	-1.00154	-0.076208	-0.827149	-0.584823	0.0144518	-0.783861	-0.953876	-1.80121	-0.557353	-0.566727	-1.14173	-0.757146	0.718028	-0.615456	-0.826426	-1.00689	-1.447	-1.10802	-1.39979	-1.26512	0.0781387	-0.934931	-0.985333	-0.817592	0.225052	-1.18027	-0.711114	-0.577666	-0.995872	-0.582887	-1.51045
ACAGCCGAGCTGATAA-1_1_1_1	-1.36054	8.55857	XB37		ACAGCCGAGCTGATAA-1_1_1_1	-1.36054	8.55857	None			ACAGCCGAGCTGATAA-1_1_1_1	-1.36054	8.55857	0		TGCTACCTCCGTCATC-1_1_1_1	-0.986857	0.191113	-1.00154	-0.602193	-0.827149	-0.584823	-2.9169	-0.783861	-0.953876	-0.97233	-0.557353	-0.566727	-1.14173	-0.757146	-0.0789036	-0.615456	-0.826426	-0.0561697	-0.0162492	-0.967103	-0.0918147	0.0845182	-0.839858	-0.934931	-0.985333	-0.817592	-1.2606	-0.391833	-0.711114	-0.577666	-0.995872	-0.582887	-1.51045
ACAGCCGCAGTGGAGT-1_1_1_1	0.316454	11.9245	XB37		ACAGCCGCAGTGGAGT-1_1_1_1	0.316454	11.9245	None			ACAGCCGCAGTGGAGT-1_1_1_1	0.316454	11.9245	0		CTGTTTATCGCATGAT-1_1_1	-0.986857	-0.905463	-1.00154	-1.50137	-0.827149	-0.584823	-1.51829	-0.783861	-0.953876	-1.80121	-0.557353	-0.566727	-1.14173	-0.757146	-1.16027	-0.615456	-0.826426	-0.433713	0.402219	-3.89483	-1.39979	-1.26512	-0.839858	0.173526	-0.985333	-0.817592	-0.323258	-1.18027	-0.711114	-0.577666	-0.995872	-0.582887	-1.51045
ACAGCCGGTACCGTAT-1_1_1_1	0.442988	11.809	XB37		ACAGCCGGTACCGTAT-1_1_1_1	0.442988	11.809	None			ACAGCCGGTACCGTAT-1_1_1_1	0.442988	11.809	0		TCGTACCTCAAGGTAA-1_2_1_1	-0.986857	-0.905463	-1.00154	-0.602193	-0.827149	-0.584823	-0.635864	-0.783861	-0.953876	-1.80121	-0.557353	-0.566727	-0.171862	-0.757146	-1.79283	-0.615456	-0.826426	-2.23961	-1.447	-0.724422	-1.39979	-0.413592	-0.839858	-0.934931	-0.985333	-0.817592	-0.323258	-1.18027	-0.711114	-0.577666	0.070175	-0.582887	-0.600435
ACAGCCGGTGGTGTAG-1_1_1_1	-0.541083	9.75471	XB37		ACAGCCGGTGGTGTAG-1_1_1_1	-0.541083	9.75471	None			ACAGCCGGTGGTGTAG-1_1_1_1	-0.541083	9.75471	0		CCTACACTCCGAACGC-1_2_1_1	-0.147698	-0.213601	-0.410477	0.296984	-0.27623	-0.584823	0.135788	-0.783861	-0.362925	0.525745	-0.557353	-0.566727	-0.171862	-0.0345627	-0.363341	-0.615456	-0.826426	0.0936611	0.561314	-0.188938	-0.574548	-0.413592	0.996136	-0.934931	0.0199542	-0.0864731	-0.323258	-0.391833	-0.00391641	-0.577666	0.070175	-0.582887	-0.600435
ACAGCCGTCAACGCTA-1_1_1_1	-0.856581	9.70593	XB37		ACAGCCGTCAACGCTA-1_1_1_1	-0.856581	9.70593	None			ACAGCCGTCAACGCTA-1_1_1_1	-0.856581	9.70593	0		GTGCAGCTCAGTGTTG-1_1_1_1	-0.986857	-0.905463	-1.00154	-1.50137	-0.827149	-0.584823	-0.635864	-0.783861	-0.953876	-0.487468	-0.557353	-0.566727	-0.171862	-0.757146	-1.16027	-0.615456	-0.826426	-1.00689	-1.447	-0.264134	0.516357	0.437933	-0.839858	-0.934931	-0.985333	-0.817592	0.614084	0.857814	-0.711114	-0.577666	-0.995872	-0.582887	-1.51045
ACAGCCGTCTATCGCC-1_1_1_1	-0.130599	12.5034	XB37		ACAGCCGTCTATCGCC-1_1_1_1	-0.130599	12.5034	None			ACAGCCGTCTATCGCC-1_1_1_1	-0.130599	12.5034	0.693147		GTACTTTGTACGCACC-1_2_1	0.691461	0.882976	1.04321	1.34895	-0.827149	1.39588	1.27893	1.36684	1.91695	1.17029	-0.557353	-0.566727	0.395472	-0.757146	-0.363341	1.18528	1.11459	-1.00689	1.3479	0.27621	1.45507	0.936044	0.615133	-0.934931	1.83686	-0.817592	1.37085	2.16896	-0.711114	-0.577666	-0.995872	0.84394	-0.0681093
ACAGCTACAAATACAG-1_1_1_1	-1.13659	11.6298	XB37		ACAGCTACAAATACAG-1_1_1_1	-1.13659	11.6298	None			ACAGCTACAAATACAG-1_1_1_1	-1.13659	11.6298	0		ACTGCTCTCCTGCTTG-1_2_1_1	-0.986857	-0.905463	-1.00154	-0.076208	-0.827149	-0.584823	-1.51829	-0.783861	-0.953876	-0.487468	-0.557353	-0.566727	-1.14173	-0.757146	-1.16027	-0.615456	-0.826426	-0.229137	-0.731626	-1.4466	-1.39979	-0.413592	0.0781387	-0.934931	-0.985333	-0.817592	-1.2606	-1.18027	-0.711114	-0.577666	-0.995872	0.31734	-1.51045
ACAGCTACAATGTTGC-1_1_1_1	0.289293	12.0325	XB37		ACAGCTACAATGTTGC-1_1_1_1	0.289293	12.0325	None			ACAGCTACAATGTTGC-1_1_1_1	0.289293	12.0325	0.693147		TTCTACAGTTCAGCGC-1_1_1_1	-0.986857	-0.905463	-1.00154	-0.076208	-0.827149	-0.584823	-0.43962	-0.783861	-0.953876	-0.97233	-0.557353	-0.566727	-1.14173	-0.757146	0.369905	-0.615456	-0.826426	-2.23961	-0.731626	-0.264134	-1.39979	-0.413592	-0.839858	-0.934931	-0.985333	-0.817592	0.225052	0.0693743	-0.711114	-0.577666	-0.995872	-0.582887	-0.0681093
ACAGCTACATAGGATA-1_1_1_1	0.705935	10.2897	XB37		ACAGCTACATAGGATA-1_1_1_1	0.705935	10.2897	None			ACAGCTACATAGGATA-1_1_1_1	0.705935	10.2897	0		ACGGAGAGTCGGCACT-1_2_1_1	-0.986857	-0.905463	-1.00154	-0.076208	-0.827149	-0.584823	-1.51829	-0.783861	-0.953876	-0.143453	-0.557353	-0.566727	-1.14173	-0.757146	-0.711464	-0.615456	-0.826426	-0.0561697	-1.447	-0.800355	-1.39979	-1.26512	-0.839858	-0.934931	-0.985333	-0.817592	-0.323258	-1.18027	-0.711114	-0.577666	-0.995872	-0.582887	-1.51045
ACATACGAGCGACGTA-1_1_1_1	0.891973	12.4035	XB37		ACATACGAGCGACGTA-1_1_1_1	0.891973	12.4035	None			ACATACGAGCGACGTA-1_1_1_1	0.891973	12.4035	0		GCGCCAAAGTGACTCT-1_1_1_1	-0.986857	-0.905463	-0.410477	-0.602193	-0.27623	-0.584823	-0.635864	-0.783861	-0.362925	-0.143453	-0.557353	-0.566727	0.395472	-0.757146	0.161585	-0.615456	-0.826426	-0.229137	-0.731626	-0.45877	-0.0918147	0.712063	-0.839858	-0.934931	-0.985333	-0.817592	-0.323258	0.0693743	0.409768	-0.577666	-0.995872	-0.582887	-0.600435
ACATACGCAACACCTA-1_1_1_1	0.260591	12.8623	XB37		ACATACGCAACACCTA-1_1_1_1	0.260591	12.8623	None			ACATACGCAACACCTA-1_1_1_1	0.260591	12.8623	0		CTTGGCTAGTACATGA-1_1_1_1	-0.986857	-0.905463	-1.00154	-0.602193	-0.827149	-0.584823	-0.867972	-0.783861	-0.953876	-0.487468	-0.557353	-0.566727	-1.14173	-0.757146	-0.711464	-0.615456	-0.826426	-2.23961	-0.313157	-0.652709	0.25069	-0.413592	-0.839858	-0.934931	-0.985333	-0.0864731	-1.2606	-0.391833	-0.711114	-0.577666	-0.995872	-0.582887	0.602542
ACATACGCAAGTCTGT-1_1_1_1	1.73197	10.6509	XB37		ACATACGCAAGTCTGT-1_1_1_1	1.73197	10.6509	None			ACATACGCAAGTCTGT-1_1_1_1	1.73197	10.6509	0		AGCGTATAGGGAGTAA-1_2_1_1	-0.986857	-0.905463	-1.00154	-1.50137	-0.827149	-0.584823	0.135788	-0.783861	-0.953876	-0.97233	-0.557353	-0.566727	-1.14173	-0.757146	-0.0789036	-0.615456	-0.826426	0.721586	-0.731626	-1.81786	-1.39979	-1.26512	-0.839858	-0.934931	-0.985333	0.341204	-1.2606	-1.18027	-0.711114	-0.577666	-0.995872	-0.582887	-1.51045
ACATACGCAATAAGCA-1_1_1_1	0.46212	12.4062	XB37		ACATACGCAATAAGCA-1_1_1_1	0.46212	12.4062	None			ACATACGCAATAAGCA-1_1_1_1	0.46212	12.4062	0		AGTCTTTCAGTATCTG-1_1_1_1	-0.147698	-0.213601	-0.410477	0.822969	-0.27623	-0.584823	-1.51829	-0.783861	-0.362925	-0.97233	-0.557353	-0.566727	-0.171862	-0.0345627	-1.16027	-0.615456	-0.826426	-0.0561697	-0.0162492	0.0134665	0.733423	-0.413592	0.615133	-0.934931	-0.985333	-0.0864731	-0.323258	0.396607	-0.00391641	-0.577666	-0.995872	-0.582887	-0.600435
ACATACGCACCGATAT-1_1_1_1	-0.228623	12.7878	XB37		ACATACGCACCGATAT-1_1_1_1	-0.228623	12.7878	None			ACATACGCACCGATAT-1_1_1_1	-0.228623	12.7878	0		GACGTTACATTCCTCG-1_1_1_1	-0.986857	0.191113	-1.00154	-1.50137	-0.827149	-0.584823	-0.43962	-0.783861	-0.953876	-0.487468	-0.557353	-0.566727	-1.14173	-0.757146	0.161585	-0.615456	-0.826426	-1.00689	-1.447	-0.5521	0.516357	0.437933	-0.839858	-0.934931	-0.985333	-0.817592	-1.2606	-1.18027	-0.711114	-0.577666	0.070175	-0.582887	-0.0681093
ACATACGCACGAAATA-1_1_1_1	1.51999	11.8692	XB37		ACATACGCACGAAATA-1_1_1_1	1.51999	11.8692	None			ACATACGCACGAAATA-1_1_1_1	1.51999	11.8692	0		GCGACCAGTTTAGCTG-1_1_1	-0.986857	-0.905463	-1.00154	-1.50137	-0.827149	-0.584823	-0.43962	-0.783861	-0.953876	-0.97233	-0.557353	-0.566727	-1.14173	-0.757146	-1.16027	-0.615456	-0.826426	-0.433713	0.214051	-0.489136	-1.39979	-1.26512	-0.839858	-0.934931	-0.985333	-0.817592	-0.323258	-1.18027	-0.711114	-0.577666	-0.995872	-0.582887	0.602542
ACATACGTCAAACCGT-1_1_1_1	-1.228	7.85452	XB37		ACATACGTCAAACCGT-1_1_1_1	-1.228	7.85452	None			ACATACGTCAAACCGT-1_1_1_1	-1.228	7.85452	0		CCGTTCAAGTCATCCA-1_1_1_1	-0.986857	-0.905463	-1.00154	-1.50137	-0.827149	-0.584823	-0.635864	-0.783861	-0.362925	-0.487468	-0.557353	-0.566727	0.798002	-0.757146	0.161585	-0.615456	-0.826426	-2.23961	-0.731626	-0.264134	-0.0918147	0.437933	0.0781387	0.173526	-0.985333	-0.817592	-1.2606	0.396607	-0.711114	-0.577666	1.13622	-0.582887	-1.51045
ACATACGTCGCTTAGA-1_1_1_1	0.741035	10.9098	XB37		ACATACGTCGCTTAGA-1_1_1_1	0.741035	10.9098	None			ACATACGTCGCTTAGA-1_1_1_1	0.741035	10.9098	0		AACGTTGTCAATACCG-1_2_1_1	-0.986857	-0.905463	-1.00154	-1.50137	-0.827149	-0.584823	-0.269625	-0.783861	-0.953876	-0.143453	-0.557353	-0.566727	-1.14173	-0.757146	-1.16027	-0.615456	-0.826426	-1.00689	-1.447	-1.10802	-1.39979	-1.26512	-0.839858	0.173526	-0.985333	-0.817592	-1.2606	-1.18027	-0.711114	-0.577666	-0.995872	-0.582887	-0.600435
ACATCAGCAGTTTACG-1_1_1_1	-0.46277	10.6104	XB37		ACATCAGCAGTTTACG-1_1_1_1	-0.46277	10.6104	None			ACATCAGCAGTTTACG-1_1_1_1	-0.46277	10.6104	0		CCACTTGAGATCCTAC-1_1	1.36896	0.478262	2.12249	1.19616	2.31333	0.664863	1.23088	1.71302	-0.0172404	1.7198	-0.557353	2.03555	0.395472	1.53339	0.553657	1.18528	0.144083	0.939442	0.820688	0.907971	0.25069	1.43415	0.615133	0.173526	-0.985333	1.61113	0.225052	0.0693743	1.82416	-0.577666	1.13622	1.74417	1.51256
ACATCAGGTAAGTTCC-1_1_1_1	-0.404591	10.134	XB37		ACATCAGGTAAGTTCC-1_1_1_1	-0.404591	10.134	None			ACATCAGGTAAGTTCC-1_1_1_1	-0.404591	10.134	0		AGAATAGCAGCTGGCT-1_1_1	-0.986857	-0.905463	-1.00154	-1.50137	-0.827149	-0.584823	-1.15205	-0.783861	-0.953876	-0.143453	-0.557353	-0.566727	-1.14173	-0.757146	-0.363341	-0.615456	-0.826426	0.450987	-1.447	-1.4466	-1.39979	-1.26512	-0.839858	-0.934931	0.0199542	-0.817592	-1.2606	-1.18027	-0.711114	-0.577666	-0.995872	0.31734	-0.0681093
ACATCAGGTCAACATC-1_1_1_1	-0.350697	8.7873	XB37		ACATCAGGTCAACATC-1_1_1_1	-0.350697	8.7873	None			ACATCAGGTCAACATC-1_1_1_1	-0.350697	8.7873	0		ATCATTCCAGTTGCGC-1_1	0.96161	-0.213601	1.46316	1.19616	2.16228	2.64557	0.958989	0.291488	-0.953876	0.952263	-0.557353	1.2096	1.58103	2.31233	0.553657	0.52068	0.144083	1.81208	0.561314	1.11874	0.516357	1.8859	2.20966	1.63883	1.83686	1.23492	-0.323258	0.396607	2.17953	2.3152	1.75982	0.31734	0.841907
ACATCAGGTCAGATAA-1_1_1_1	-0.489335	12.1388	XB37		ACATCAGGTCAGATAA-1_1_1_1	-0.489335	12.1388	None			ACATCAGGTCAGATAA-1_1_1_1	-0.489335	12.1388	0.693147		CCCTCTCGTCTCCCTA-1_2	0.343179	-0.905463	-0.410477	-0.076208	0.919223	-0.584823	-2.03447	-0.783861	-0.953876	-0.143453	-0.557353	1.2096	-0.171862	-0.0345627	0.553657	0.52068	0.711794	0.799001	0.561314	0.668516	0.516357	-0.413592	-0.839858	1.63883	1.02524	1.61113	0.225052	1.18505	1.63815	0.668226	0.070175	1.21757	-0.600435
ACATCAGTCAACGGGA-1_1_1_1	-0.0505124	11.5357	XB37		ACATCAGTCAACGGGA-1_1_1_1	-0.0505124	11.5357	None			ACATCAGTCAACGGGA-1_1_1_1	-0.0505124	11.5357	0		CAGTAACGTGACCAAG-1_1_1_1	-0.986857	-0.905463	-1.00154	-0.602193	-0.827149	-0.584823	-1.15205	-0.783861	-0.953876	-0.487468	-0.557353	-0.566727	-0.171862	-0.757146	-0.0789036	-0.615456	-0.826426	-1.46185	-0.731626	-0.429103	0.733423	-0.413592	-0.839858	-0.934931	-0.985333	-0.817592	-1.2606	0.0693743	-0.711114	-0.577666	0.070175	-0.582887	-0.600435
ACATGGTAGGACCACA-1_1_1_1	1.63213	10.4419	XB37		ACATGGTAGGACCACA-1_1_1_1	1.63213	10.4419	None			ACATGGTAGGACCACA-1_1_1_1	1.63213	10.4419	0		GGGAATGTCTGCCCTA-1_2_1_1	-0.986857	-0.905463	-1.00154	0.586454	-0.827149	-0.584823	-0.867972	-0.783861	-0.953876	-1.80121	-0.557353	-0.566727	-1.14173	-0.757146	-0.711464	-0.615456	-0.826426	0.0936611	-0.731626	-1.73457	-1.39979	-1.26512	-0.839858	-0.934931	-0.985333	-0.817592	-1.2606	-1.18027	-0.711114	-0.577666	-0.995872	-0.582887	-0.0681093
ACATGGTCATGTCGAT-1_1_1_1	1.39885	11.7909	XB37		ACATGGTCATGTCGAT-1_1_1_1	1.39885	11.7909	None			ACATGGTCATGTCGAT-1_1_1_1	1.39885	11.7909	0		ACTTTCATCGATGAGG-1_2_1_1	-0.986857	-0.905463	-0.410477	-0.602193	-0.27623	-0.584823	0.530637	-0.783861	-0.362925	-0.97233	-0.557353	-0.566727	-1.14173	-0.757146	0.553657	-0.615456	-0.826426	0.638432	-0.731626	-1.32361	-0.574548	-0.413592	-0.839858	-0.934931	-0.985333	-0.817592	-0.323258	-0.391833	-0.711114	-0.577666	-0.995872	-0.582887	-0.600435
ACATGGTGTAGCCTCG-1_1_1_1	1.44203	12.3136	XB37		ACATGGTGTAGCCTCG-1_1_1_1	1.44203	12.3136	None			ACATGGTGTAGCCTCG-1_1_1_1	1.44203	12.3136	0		CAGTAACAGAGTACAT-1_2_1_1	-0.986857	-0.905463	-1.00154	-0.602193	0.0460369	-0.584823	-0.119679	-0.783861	-0.953876	-0.143453	-0.557353	-0.566727	-1.14173	-0.0345627	-0.711464	-0.615456	-0.826426	0.548619	-1.447	-1.15864	-1.39979	-0.413592	-0.839858	-0.934931	-0.985333	-0.817592	-0.323258	-1.18027	-0.711114	-0.577666	-0.995872	-0.582887	-1.51045
ACATGGTGTCTTGTCC-1_1_1_1	2.3459	12.717	XB37		ACATGGTGTCTTGTCC-1_1_1_1	2.3459	12.717	None			ACATGGTGTCTTGTCC-1_1_1_1	2.3459	12.717	0		CATATGGCATGGTTGT-1_1_1_1	-0.147698	-0.213601	-0.410477	-0.602193	-0.27623	-0.584823	0.0144518	-0.783861	-0.362925	-0.487468	-0.557353	-0.566727	-0.171862	-0.0345627	-1.16027	-0.615456	0.144083	0.225821	-0.731626	-2.62907	-0.574548	-0.413592	0.0781387	1.28198	1.02524	-0.0864731	0.915841	0.650427	-0.00391641	-0.577666	0.070175	-0.582887	-0.600435
ACATGGTTCCTGCTTG-1_1_1_1	-1.49649	8.60648	XB37		ACATGGTTCCTGCTTG-1_1_1_1	-1.49649	8.60648	None			ACATGGTTCCTGCTTG-1_1_1_1	-1.49649	8.60648	0		ACCAGTACAATAGAGT-1_2_1	0.96161	1.65473	0.657792	1.34895	-0.827149	0.664863	0.612799	0.291488	-0.0172404	-0.143453	0.892445	-0.566727	0.798002	-0.757146	1.35059	0.52068	2.25001	0.344043	0.929427	0.29308	1.21616	0.437933	-0.839858	0.173526	1.02524	-0.817592	0.614084	1.31902	-0.711114	0.668226	0.693773	-0.582887	1.04429
ACCAGTAAGCGTTTAC-1_1_1_1	0.414911	11.7424	XB37		ACCAGTAAGCGTTTAC-1_1_1_1	0.414911	11.7424	None			ACCAGTAAGCGTTTAC-1_1_1_1	0.414911	11.7424	0		TTCGGTCTCCCTCAGT-1_2_1_1	-0.986857	-0.905463	-0.410477	0.822969	-0.827149	-0.584823	0.0144518	-0.783861	-0.362925	-0.97233	-0.557353	-0.566727	-1.14173	-0.757146	-1.79283	-0.615456	-0.826426	0.0936611	-0.313157	-1.15864	-0.574548	-1.26512	-0.839858	-0.934931	-0.985333	-0.817592	-1.2606	-1.18027	-0.711114	-0.577666	1.13622	-0.582887	-0.0681093
ACCAGTACACGTGAGA-1_1_1_1	-0.9378	8.30924	XB37		ACCAGTACACGTGAGA-1_1_1_1	-0.9378	8.30924	None			ACCAGTACACGTGAGA-1_1_1_1	-0.9378	8.30924	0		GTGGGTCCAATTGCTG-1_1_1	-0.986857	-0.905463	-1.00154	-0.602193	-0.827149	-0.584823	-1.51829	-0.783861	-0.953876	-1.80121	-0.557353	-0.566727	-1.14173	-0.757146	-0.711464	-0.615456	-0.826426	-1.00689	-1.447	-0.652709	-1.39979	-1.26512	-0.839858	0.173526	-0.985333	-0.817592	0.225052	-1.18027	-0.711114	-0.577666	-0.995872	-0.582887	-1.51045
ACCAGTAGTTCCAACA-1_1_1_1	1.68888	12.2403	XB37		ACCAGTAGTTCCAACA-1_1_1_1	1.68888	12.2403	None			ACCAGTAGTTCCAACA-1_1_1_1	1.68888	12.2403	0		GCATGATAGAATCTCC-1_1_1_1	-0.986857	-0.905463	-1.00154	-1.50137	-0.827149	-0.584823	-0.269625	-0.783861	-0.953876	-0.143453	-0.557353	-0.566727	-1.14173	-0.757146	-0.363341	-0.615456	-0.826426	-1.00689	-1.447	-1.15864	0.516357	-1.26512	-0.839858	0.173526	0.0199542	0.341204	-1.2606	-0.391833	-0.711114	-0.577666	-0.995872	-0.582887	-0.0681093
ACCAGTATCGCCTGTT-1_1_1_1	1.61199	13.176	XB37		ACCAGTATCGCCTGTT-1_1_1_1	1.61199	13.176	None			ACCAGTATCGCCTGTT-1_1_1_1	1.61199	13.176	0		AGCAGCCTCCTTTACA-1_2_1_1	-0.147698	-0.213601	-0.410477	-0.602193	-0.27623	-0.584823	-1.51829	-0.783861	-0.362925	0.525745	-0.557353	-0.566727	-0.171862	-0.0345627	-1.16027	-0.615456	-0.826426	0.0936611	-0.731626	1.15362	-0.574548	-0.413592	-0.839858	-0.934931	0.0199542	-0.0864731	-0.323258	-0.391833	-0.00391641	-0.577666	0.070175	-0.582887	-0.600435
ACCCACTAGCTAAACA-1_1_1_1	-0.597921	13.9836	XB37		ACCCACTAGCTAAACA-1_1_1_1	-0.597921	13.9836	None			ACCCACTAGCTAAACA-1_1_1_1	-0.597921	13.9836	0		GCATGTATCCTAGAAC-1_1_1_1	-0.986857	-0.905463	-0.410477	-0.602193	-0.27623	-0.584823	-0.119679	-0.783861	-0.362925	-0.97233	-0.557353	-0.566727	-1.14173	-0.757146	-0.363341	-0.615456	-0.826426	-0.0561697	-0.731626	-0.117884	0.516357	1.28946	-0.839858	-0.934931	-0.985333	-0.817592	0.225052	-0.391833	-0.711114	-0.577666	-0.995872	-0.582887	-0.600435
ACCCACTAGTTCGCAT-1_1_1_1	-0.0531516	7.81031	XB37		ACCCACTAGTTCGCAT-1_1_1_1	-0.0531516	7.81031	None			ACCCACTAGTTCGCAT-1_1_1_1	-0.0531516	7.81031	0.693147		TAAGCGTTCTGCTGCT-1_2_1_1	-0.986857	-0.905463	-1.00154	-1.50137	-0.827149	-0.584823	-1.15205	-0.783861	-0.953876	-0.97233	-0.557353	-0.566727	-1.14173	-0.757146	-0.0789036	-0.615456	-0.826426	0.638432	-1.447	0.0341149	-1.39979	-1.26512	-0.839858	-0.934931	-0.985333	-0.817592	0.225052	-1.18027	-0.711114	-0.577666	-0.995872	-0.582887	-0.600435
ACCCACTCAACACGCC-1_1_1_1	2.0159	12.5903	XB37		ACCCACTCAACACGCC-1_1_1_1	2.0159	12.5903	None			ACCCACTCAACACGCC-1_1_1_1	2.0159	12.5903	0		CTGTGCTCATACAGCT-1_2_1	0.96161	-0.213601	1.70848	-0.602193	0.452045	-0.584823	-0.269625	1.36684	0.41827	1.17029	-0.557353	-0.566727	1.11023	0.92064	-0.711464	-0.615456	0.144083	0.450987	1.95453	0.508663	0.516357	0.712063	0.0781387	0.173526	0.0199542	-0.0864731	0.915841	-0.391833	-0.00391641	-0.577666	0.070175	-0.582887	-0.600435
ACCCACTCAGCCAATT-1_1_1_1	1.2216	11.2934	XB37		ACCCACTCAGCCAATT-1_1_1_1	1.2216	11.2934	None			ACCCACTCAGCCAATT-1_1_1_1	1.2216	11.2934	0		TCATTTGGTCATCCCT-1_1_1_1	-0.147698	-0.213601	-0.410477	0.296984	-0.27623	-0.584823	-0.867972	-0.783861	-0.362925	-0.143453	-0.557353	-0.566727	-0.171862	-0.0345627	-0.363341	-0.615456	-0.826426	-1.00689	1.02779	0.113555	0.733423	1.56359	-0.839858	-0.934931	0.0199542	-0.0864731	-0.323258	-0.391833	-0.00391641	-0.577666	-0.995872	-0.582887	-0.600435
ACCCACTCAGTGGAGT-1_1_1_1	0.232893	10.9617	XB37		ACCCACTCAGTGGAGT-1_1_1_1	0.232893	10.9617	None			ACCCACTCAGTGGAGT-1_1_1_1	0.232893	10.9617	0		GGAAAGCTCCTCAATT-1_1_1_1	-0.147698	1.39285	-1.00154	-0.076208	-0.827149	-0.584823	0.0144518	-0.783861	-0.953876	-0.143453	-0.557353	-0.566727	0.395472	-0.757146	-1.79283	-0.615456	0.144083	-2.23961	-0.0162492	-0.688067	-0.0918147	0.437933	0.996136	-0.934931	-0.985333	-0.817592	0.225052	-0.391833	-0.711114	-0.577666	-0.995872	-0.582887	-0.600435
ACCGTAACACATGACT-1_1_1_1	1.14932	12.055	XB37		ACCGTAACACATGACT-1_1_1_1	1.14932	12.055	None			ACCGTAACACATGACT-1_1_1_1	1.14932	12.055	0		GCGGGTTAGTTCGATC-1_1_1_1	-0.986857	-0.905463	-1.00154	-1.50137	-0.827149	-0.584823	-0.867972	-0.783861	-0.953876	0.341409	-0.557353	-0.566727	-1.14173	-0.757146	-1.16027	-0.615456	-0.826426	-1.00689	-0.313157	-0.0950425	-1.39979	0.0845182	-0.839858	-0.934931	-0.985333	-0.817592	-1.2606	0.0693743	-0.711114	-0.577666	-0.995872	-0.582887	-0.0681093
ACCGTAAGTTAAAGTG-1_1_1_1	1.53038	12.024	XB37		ACCGTAAGTTAAAGTG-1_1_1_1	1.53038	12.024	None			ACCGTAAGTTAAAGTG-1_1_1_1	1.53038	12.024	0		TTGGCAAGTCTAGGTT-1_2_1_1	-0.986857	-0.905463	-1.00154	-0.076208	-0.827149	-0.584823	-0.119679	-0.783861	-0.953876	-0.487468	-0.557353	-0.566727	-0.171862	-0.757146	-1.16027	-0.615456	-0.826426	-0.229137	-1.447	-1.5128	-1.39979	-1.26512	-0.839858	-0.934931	-0.985333	-0.817592	-0.323258	-1.18027	-0.711114	-0.577666	0.070175	-0.582887	-0.600435
ACCTTTACAGGCTCAC-1_1_1_1	-0.324775	12.4101	XB37		ACCTTTACAGGCTCAC-1_1_1_1	-0.324775	12.4101	None			ACCTTTACAGGCTCAC-1_1_1_1	-0.324775	12.4101	0		ATCCACCTCTGTTTGT-1_2_1	-0.147698	0.478262	0.657792	-0.602193	-0.27623	1.39588	0.135788	1.36684	0.228027	0.525745	-0.557353	-0.566727	-0.171862	-0.0345627	-0.363341	-0.615456	1.11459	1.6837	0.820688	0.832983	1.45507	0.437933	0.0781387	1.93039	1.6133	-0.0864731	0.614084	1.03316	-0.00391641	3.16001	1.75982	-0.582887	-0.600435
ACCTTTAGTAGGGACT-1_1_1_1	-0.228893	12.0533	XB37		ACCTTTAGTAGGGACT-1_1_1_1	-0.228893	12.0533	None			ACCTTTAGTAGGGACT-1_1_1_1	-0.228893	12.0533	0		TAGTGCAGTGTCGCTG-1_2	0.96161	-0.905463	0.657792	1.02294	1.21149	-0.584823	-2.03447	0.291488	1.29609	-0.487468	0.892445	1.2096	-1.14173	1.1107	1.12734	-0.615456	1.11459	0.638432	-0.313157	1.30753	1.07593	-0.413592	-0.839858	1.28198	0.0199542	1.07232	0.614084	0.650427	1.27424	1.39703	-0.995872	-0.582887	0.309582
ACCTTTAGTCGCTTTC-1_1_1_1	-0.141329	7.66401	XB37		ACCTTTAGTCGCTTTC-1_1_1_1	-0.141329	7.66401	None			ACCTTTAGTCGCTTTC-1_1_1_1	-0.141329	7.66401	0		TACCTATGTCATCGGC-1_2_1_1	-0.986857	-0.905463	-1.00154	-0.076208	-0.827149	-0.584823	-0.43962	-0.783861	-0.953876	-0.97233	-0.557353	-0.566727	-1.14173	-0.757146	-0.0789036	-0.615456	-0.826426	-1.00689	-1.447	-1.05932	-1.39979	-1.26512	0.0781387	-0.934931	-0.985333	-0.817592	-1.2606	-1.18027	-0.711114	-0.577666	-0.995872	-0.582887	-1.51045
ACCTTTAGTTTGCATG-1_1_1_1	-1.09685	11.7572	XB37		ACCTTTAGTTTGCATG-1_1_1_1	-1.09685	11.7572	None			ACCTTTAGTTTGCATG-1_1_1_1	-1.09685	11.7572	0		GCGCAACTCGTTTAGG-1_2_1_1	-0.986857	-0.905463	-1.00154	-0.602193	-0.827149	-0.584823	-0.867972	-0.783861	-0.953876	0.341409	-0.557353	-0.566727	-1.14173	-0.757146	-2.8742	-0.615456	-0.826426	-0.684095	-1.447	0.132674	-1.39979	-0.413592	-0.839858	-0.934931	-0.985333	-0.817592	-1.2606	-1.18027	-0.711114	-0.577666	-0.995872	-0.582887	-0.600435
ACCTTTATCACAATGC-1_1_1_1	0.474358	10.6662	XB37		ACCTTTATCACAATGC-1_1_1_1	0.474358	10.6662	None			ACCTTTATCACAATGC-1_1_1_1	0.474358	10.6662	0		AGCTCCTGTATGCTTG-1_1_1_1	-0.986857	-0.905463	-1.00154	-1.50137	-0.827149	-0.584823	-1.15205	-0.783861	-0.953876	-1.80121	-0.557353	-0.566727	0.395472	-0.757146	-1.16027	-0.615456	-0.826426	-0.229137	-0.731626	-0.840066	-0.574548	-1.26512	-0.839858	0.173526	-0.985333	-0.0864731	-1.2606	-1.18027	-0.711114	-0.577666	-0.995872	-0.582887	-0.600435
ACCTTTATCCACGAAT-1_1_1_1	1.60991	10.5425	XB37		ACCTTTATCCACGAAT-1_1_1_1	1.60991	10.5425	None			ACCTTTATCCACGAAT-1_1_1_1	1.60991	10.5425	0		GATCAGTTCTTCCTTC-1_1_1_1	-0.986857	-0.213601	-1.00154	-1.50137	-0.827149	-0.584823	-0.867972	-0.783861	-0.953876	-0.487468	-0.557353	-0.566727	0.395472	-0.757146	-0.711464	-0.615456	-0.826426	-0.433713	-0.313157	0.151514	-0.574548	0.0845182	-0.839858	-0.934931	0.608009	-0.817592	-1.2606	0.0693743	-0.711114	-0.577666	0.070175	-0.582887	-0.0681093
ACGAGCCAGCCGGTAA-1_1_1_1	-0.204306	9.61869	XB37		ACGAGCCAGCCGGTAA-1_1_1_1	-0.204306	9.61869	None			ACGAGCCAGCCGGTAA-1_1_1_1	-0.204306	9.61869	0		GGCCGATTCGGTCCGA-1_2_1_1	-0.147698	-0.213601	-0.410477	-0.602193	-0.27623	-0.584823	-1.51829	-0.783861	-0.362925	-0.97233	-0.557353	-0.566727	-0.171862	-0.757146	-1.16027	-0.615456	-0.826426	0.225821	-0.0162492	-1.21132	-0.574548	-0.413592	-0.839858	0.821931	-0.985333	0.341204	-0.323258	-0.391833	-0.711114	-0.577666	-0.995872	-0.582887	-0.600435
ACGAGCCCATCGGACC-1_1_1_1	-0.509989	12.4861	XB37		ACGAGCCCATCGGACC-1_1_1_1	-0.509989	12.4861	None			ACGAGCCCATCGGACC-1_1_1_1	-0.509989	12.4861	0		CCTTCCCCATATGCTG-1_2_1_1	-0.147698	-0.213601	-0.410477	-0.602193	-0.27623	-0.584823	-1.15205	-0.783861	-0.362925	0.341409	-0.557353	-0.566727	-0.171862	-0.0345627	-1.16027	-0.615456	0.144083	-0.0561697	-0.313157	1.29987	-0.574548	0.712063	0.0781387	0.173526	0.0199542	-0.0864731	-0.323258	-0.391833	-0.00391641	-0.577666	0.070175	-0.582887	-0.600435
ACGAGCCGTCAGGACA-1_1_1_1	-1.33675	8.73489	XB37		ACGAGCCGTCAGGACA-1_1_1_1	-1.33675	8.73489	None			ACGAGCCGTCAGGACA-1_1_1_1	-1.33675	8.73489	0		TTTATGCCAAGGTCTT-1_1	2.44318	0.700992	1.67219	0.586454	1.00296	-0.584823	2.25233	0.920527	1.2329	1.17029	0.892445	2.57958	0.798002	-0.0345627	0.161585	-0.615456	1.11459	1.06424	1.4145	1.41727	-0.0918147	0.712063	1.73729	0.173526	0.0199542	1.37576	-0.323258	-1.18027	0.703281	-0.577666	0.693773	3.30783	1.63769
ACGAGGAAGCCCAGCT-1_1_1_1	1.3374	12.5709	XB37		ACGAGGAAGCCCAGCT-1_1_1_1	1.3374	12.5709	None			ACGAGGAAGCCCAGCT-1_1_1_1	1.3374	12.5709	0		CCTTCGATCTACTATC-1_2_1_1	-0.986857	-0.905463	-1.00154	0.822969	-0.827149	-0.584823	-0.867972	-0.783861	-0.953876	-0.97233	-0.557353	-0.566727	0.395472	-0.757146	0.553657	-0.615456	-0.826426	0.0936611	-0.731626	-2.00253	-0.574548	-1.26512	-0.839858	-0.934931	-0.985333	-0.817592	-1.2606	-1.18027	-0.711114	-0.577666	-0.995872	-0.582887	-0.0681093
ACGAGGACACAGGAGT-1_1_1_1	2.26543	13.0974	XB37		ACGAGGACACAGGAGT-1_1_1_1	2.26543	13.0974	None			ACGAGGACACAGGAGT-1_1_1_1	2.26543	13.0974	0		ACTGAGTCATTCCTCG-1_2_1_1	-0.986857	-0.905463	-0.410477	-0.076208	-0.27623	-0.584823	-0.635864	-0.783861	-0.362925	-0.97233	-0.557353	-0.566727	-1.14173	-0.757146	-0.363341	-0.615456	-0.826426	0.225821	-0.731626	-0.800355	-0.574548	-0.413592	-0.839858	-0.934931	-0.985333	0.341204	0.225052	-0.391833	-0.711114	-0.577666	0.693773	-0.582887	-0.0681093
ACGAGGACATCCCATC-1_1_1_1	-0.906463	10.1322	XB37		ACGAGGACATCCCATC-1_1_1_1	-0.906463	10.1322	None			ACGAGGACATCCCATC-1_1_1_1	-0.906463	10.1322	0		TTGACTTGTGAGGCTA-1_2_1_1	-0.986857	-0.905463	-1.00154	-1.50137	-0.827149	-0.584823	-0.269625	-0.783861	-0.953876	-0.487468	-0.557353	-0.566727	-1.14173	-0.757146	-0.363341	-0.615456	-0.826426	-2.23961	-1.447	-0.652709	-1.39979	-1.26512	-0.839858	-0.934931	-0.985333	-0.817592	-1.2606	-1.18027	-0.711114	-0.577666	0.070175	-0.582887	-0.600435
ACGAGGACATCGGAAG-1_1_1_1	-1.34084	8.60218	XB37		ACGAGGACATCGGAAG-1_1_1_1	-1.34084	8.60218	None			ACGAGGACATCGGAAG-1_1_1_1	-1.34084	8.60218	0		GCTCTGTTCGCCAGCA-1_2_1_1	-0.986857	-0.905463	-1.00154	-1.50137	-0.827149	-0.584823	-2.03447	-0.783861	-0.953876	-0.487468	-0.557353	-0.566727	-1.14173	-0.757146	-1.16027	-0.615456	-0.826426	-1.46185	-1.447	-1.15864	-1.39979	-1.26512	-0.839858	0.173526	-0.985333	-0.817592	-1.2606	-1.18027	-0.711114	-0.577666	-0.995872	-0.582887	-0.0681093
ACGATACAGAGGTTAT-1_1_1_1	0.429142	11.2321	XB37		ACGATACAGAGGTTAT-1_1_1_1	0.429142	11.2321	None			ACGATACAGAGGTTAT-1_1_1_1	0.429142	11.2321	0		CACATTTCATGTCGAT-1_2_1_1	-0.986857	-0.905463	-1.00154	-1.50137	-0.827149	-0.584823	-1.51829	-0.783861	-0.953876	-1.80121	-0.557353	-0.566727	-1.14173	-0.757146	0.161585	-0.615456	-0.826426	-0.0561697	-1.447	-2.00253	-1.39979	-1.26512	-0.839858	-0.934931	-0.985333	-0.817592	-1.2606	-1.18027	-0.00391641	-0.577666	-0.995872	-0.582887	-1.51045
ACGATACCAGACGTAG-1_1_1_1	0.396974	13.4138	XB37		ACGATACCAGACGTAG-1_1_1_1	0.396974	13.4138	None			ACGATACCAGACGTAG-1_1_1_1	0.396974	13.4138	0		ATCGAGTAGCGTTTAC-1_2_1_1	-0.986857	-0.905463	-1.00154	-1.50137	-0.827149	-0.584823	0.0144518	-0.783861	-0.953876	-0.143453	-0.557353	-0.566727	-1.14173	-0.757146	-0.363341	-0.615456	-0.826426	0.638432	-1.447	-1.26624	-1.39979	-1.26512	-0.839858	-0.934931	-0.985333	-0.817592	-1.2606	-1.18027	-0.711114	-0.577666	-0.995872	-0.582887	-1.51045
ACGATACCAGCCAGAA-1_1_1_1	-0.0686521	13.7315	XB37		ACGATACCAGCCAGAA-1_1_1_1	-0.0686521	13.7315	None			ACGATACCAGCCAGAA-1_1_1_1	-0.0686521	13.7315	0		AACTCCCTCTTGCAAG-1_2_1	-0.986857	-0.905463	-0.0647246	-1.50137	-0.827149	0.664863	-0.119679	-0.783861	0.573711	1.83948	-0.557353	-0.566727	-1.14173	-0.757146	-2.8742	-0.615456	-0.826426	-2.23961	2.45855	0.832983	-1.39979	0.0845182	-0.839858	-0.934931	1.6133	-0.817592	0.614084	-1.18027	-0.711114	-0.577666	0.070175	-0.582887	-1.51045
ACGATACGTCCGACGT-1_1_1_1	0.799892	12.5224	XB37		ACGATACGTCCGACGT-1_1_1_1	0.799892	12.5224	None			ACGATACGTCCGACGT-1_1_1_1	0.799892	12.5224	0		CGACTTCTCAGCCTAA-1_2_1_1	-0.986857	-0.905463	-0.410477	-0.602193	-0.27623	-0.584823	0.24656	-0.783861	-0.362925	-0.97233	-0.557353	-0.566727	-1.14173	0.388121	-1.79283	-0.615456	-0.826426	-0.229137	0.214051	-0.371738	-0.574548	-0.413592	-0.839858	-0.934931	-0.985333	-0.817592	-0.323258	-0.391833	-0.711114	-0.577666	0.693773	-0.582887	-0.0681093
ACGATACGTCGAACAG-1_1_1_1	0.0585225	12.9793	XB37		ACGATACGTCGAACAG-1_1_1_1	0.0585225	12.9793	None			ACGATACGTCGAACAG-1_1_1_1	0.0585225	12.9793	0		TGGTTCCTCTGTGCAA-1_1_1	-0.986857	-0.905463	-1.00154	-1.50137	-0.827149	-0.584823	-0.43962	-0.783861	-0.953876	-1.80121	-0.557353	-0.566727	-1.14173	-0.757146	-1.79283	-0.615456	-0.826426	0.548619	0.699127	-1.26624	-1.39979	0.0845182	-0.839858	-0.934931	0.0199542	-0.817592	0.225052	-1.18027	0.703281	-0.577666	-0.995872	-0.582887	-0.0681093
ACGATACTCGCTAGCG-1_1_1_1	0.196126	13.0624	XB37		ACGATACTCGCTAGCG-1_1_1_1	0.196126	13.0624	None			ACGATACTCGCTAGCG-1_1_1_1	0.196126	13.0624	0		CAAGATCCATGGTCTA-1_1_1_1	-0.986857	-0.905463	-1.00154	-1.50137	-0.827149	-0.584823	-0.635864	-0.783861	-0.953876	-1.80121	-0.557353	-0.566727	-1.14173	-0.757146	-0.711464	-0.615456	-0.826426	-2.23961	-0.731626	-1.10802	-0.0918147	-1.26512	-0.839858	0.173526	-0.985333	-0.817592	1.16239	0.0693743	-0.711114	-0.577666	-0.995872	-0.582887	-0.600435
ACGATACTCTATCCCG-1_1_1_1	0.0917369	9.09226	XB37		ACGATACTCTATCCCG-1_1_1_1	0.0917369	9.09226	None			ACGATACTCTATCCCG-1_1_1_1	0.0917369	9.09226	0		TGACTAGGTATCGCAT-1_1_1	-0.147698	-0.213601	-0.410477	-0.602193	-0.27623	-0.584823	-0.269625	0.291488	-0.362925	-0.487468	-0.557353	-0.566727	-0.171862	-0.0345627	0.718028	-0.615456	0.144083	0.450987	0.820688	1.4922	-0.574548	0.712063	0.0781387	0.173526	0.0199542	-0.0864731	-0.323258	0.650427	-0.00391641	-0.577666	0.070175	-0.582887	0.841907
ACGATACTCTCTGTCG-1_1_1_1	1.57973	13.5215	XB37		ACGATACTCTCTGTCG-1_1_1_1	1.57973	13.5215	None			ACGATACTCTCTGTCG-1_1_1_1	1.57973	13.5215	0		ATAACGCGTAAGGATT-1_1_1_1	-0.986857	-0.905463	-1.00154	-1.50137	-0.27623	-0.584823	-0.635864	-0.783861	-0.953876	-0.143453	-0.557353	-0.566727	0.395472	-0.757146	-0.363341	-0.615456	-0.826426	-1.00689	-0.313157	-1.38364	0.91695	-1.26512	-0.839858	-0.934931	-0.985333	-0.0864731	-1.2606	-1.18027	-0.711114	0.668226	-0.995872	-0.582887	-0.600435
ACGATACTCTGCTGCT-1_1_1_1	1.43335	13.349	XB37		ACGATACTCTGCTGCT-1_1_1_1	1.43335	13.349	None			ACGATACTCTGCTGCT-1_1_1_1	1.43335	13.349	0		CGCTTCAGTAGAAGGA-1_2_1	0.343179	1.48799	-0.410477	1.34895	-0.827149	-0.584823	-0.119679	1.36684	0.818978	-0.487468	1.74052	-0.566727	1.36534	-0.757146	0.369905	-0.615456	1.42703	-0.0561697	-0.313157	0.564176	1.07593	0.0845182	-0.839858	0.173526	1.02524	-0.817592	1.16239	1.31902	-0.711114	1.91412	1.13622	-0.582887	0.602542
ACGATGTAGACACTAA-1_1_1_1	-0.475261	9.71938	XB37		ACGATGTAGACACTAA-1_1_1_1	-0.475261	9.71938	None			ACGATGTAGACACTAA-1_1_1_1	-0.475261	9.71938	0		ACCAGTATCGGACAAG-1_2_1_1	-0.986857	-0.905463	-1.00154	-0.602193	-0.827149	-0.584823	-0.635864	-0.783861	-0.362925	-1.80121	-0.557353	-0.566727	-0.171862	-0.757146	0.553657	-0.615456	-0.826426	-0.229137	-1.447	-1.65633	-1.39979	-1.26512	-0.839858	-0.934931	-0.985333	-0.817592	-0.323258	-1.18027	-0.711114	-0.577666	-0.995872	-0.582887	-1.51045
ACGATGTAGCCAGTTT-1_1_1_1	0.00593897	11.8822	XB37		ACGATGTAGCCAGTTT-1_1_1_1	0.00593897	11.8822	None			ACGATGTAGCCAGTTT-1_1_1_1	0.00593897	11.8822	0		CATATTCCATCAGTCA-1_1_1_1	-0.986857	-0.905463	-1.00154	0.296984	-0.827149	-0.584823	-0.43962	-0.783861	-0.953876	-0.487468	-0.557353	-0.566727	0.395472	-0.757146	-0.0789036	-0.615456	-0.826426	-0.229137	-1.447	-0.371738	-0.0918147	0.0845182	-0.839858	-0.934931	-0.985333	-0.817592	-1.2606	-1.18027	-0.711114	0.668226	0.693773	-0.582887	-1.51045
ACGATGTCACTGTCGG-1_1_1_1	0.132715	11.1833	XB37		ACGATGTCACTGTCGG-1_1_1_1	0.132715	11.1833	None			ACGATGTCACTGTCGG-1_1_1_1	0.132715	11.1833	0		AGCGGTCAGCTGTTCA-1_1_1	-0.986857	-0.905463	-1.00154	-0.602193	-0.827149	-0.584823	-0.119679	-0.783861	-0.953876	-1.80121	-0.557353	-0.566727	-1.14173	-0.757146	-2.8742	-0.615456	-0.826426	-0.229137	0.929427	-0.724422	-1.39979	-1.26512	-0.839858	-0.934931	-0.985333	-0.817592	0.225052	-1.18027	-0.00391641	-0.577666	0.070175	-0.582887	-0.0681093
ACGATGTCAGGTCCAC-1_1_1_1	1.6102	11.9397	XB37		ACGATGTCAGGTCCAC-1_1_1_1	1.6102	11.9397	None			ACGATGTCAGGTCCAC-1_1_1_1	1.6102	11.9397	0		TGCGCAGAGCTACCTA-1_2_1_1	-0.986857	-0.905463	-1.00154	-1.50137	-0.827149	-0.584823	-0.269625	-0.783861	-0.953876	-0.487468	-0.557353	-0.566727	-1.14173	-0.757146	-1.16027	-0.615456	-0.826426	-1.00689	-1.447	-1.65633	-1.39979	-0.413592	-0.839858	-0.934931	-0.985333	-0.0864731	-1.2606	-1.18027	-0.711114	-0.577666	0.070175	-0.582887	-1.51045
ACGATGTCAGGTCGTC-1_1_1_1	-0.507793	13.9735	XB37		ACGATGTCAGGTCGTC-1_1_1_1	-0.507793	13.9735	None			ACGATGTCAGGTCGTC-1_1_1_1	-0.507793	13.9735	0		CTTGGCTCAAACTGTC-1_2_1_1	-0.986857	-0.905463	-1.00154	-1.50137	-0.27623	-0.584823	-0.867972	-0.783861	-0.953876	-0.143453	-0.557353	-0.566727	-0.171862	-0.757146	-1.16027	-0.615456	-0.826426	0.450987	-1.447	-0.652709	-1.39979	-1.26512	-0.839858	-0.934931	-0.985333	-0.0864731	-1.2606	-1.18027	-0.711114	-0.577666	0.693773	-0.582887	-0.600435
ACGATGTTCACAACGT-1_1_1_1	-0.351655	9.52219	XB37		ACGATGTTCACAACGT-1_1_1_1	-0.351655	9.52219	None			ACGATGTTCACAACGT-1_1_1_1	-0.351655	9.52219	0		TGTATTCGTAGCAAAT-1_1_1_1	-0.986857	-0.905463	-1.00154	-1.50137	-0.827149	-0.584823	-1.15205	-0.783861	-0.953876	-0.143453	-0.557353	-0.566727	-1.14173	-0.757146	-1.16027	-0.615456	-0.826426	-1.46185	-0.0162492	-0.343984	0.516357	-1.26512	-0.839858	-0.934931	-0.985333	-0.817592	-1.2606	0.0693743	-0.711114	-0.577666	0.070175	-0.582887	0.309582
ACGATGTTCAGGCAAG-1_1_1_1	-0.537534	12.6896	XB37		ACGATGTTCAGGCAAG-1_1_1_1	-0.537534	12.6896	None			ACGATGTTCAGGCAAG-1_1_1_1	-0.537534	12.6896	0		CGGACACCAGATGGCA-1_1_1_1	-0.986857	-0.905463	-1.00154	-1.50137	-0.827149	-0.584823	-0.269625	-0.783861	-0.953876	-0.97233	-0.557353	-0.566727	-1.14173	-0.757146	0.718028	-0.615456	-0.826426	-1.46185	-0.313157	-0.141137	0.25069	1.12542	-0.839858	-0.934931	-0.985333	-0.817592	0.614084	0.857814	-0.711114	-0.577666	-0.995872	-0.582887	-1.51045
ACGATGTTCGAATGCT-1_1_1_1	-1.14773	8.6404	XB37		ACGATGTTCGAATGCT-1_1_1_1	-1.14773	8.6404	None			ACGATGTTCGAATGCT-1_1_1_1	-1.14773	8.6404	0		GAGGTGATCTTCTGGC-1_2_1_1	-0.986857	-0.905463	-1.00154	0.586454	-0.827149	-0.584823	-0.119679	-0.783861	-0.953876	-0.143453	-0.557353	-0.566727	-1.14173	-0.757146	-1.16027	-0.615456	-0.826426	0.225821	-1.447	-0.967103	-1.39979	-1.26512	-0.839858	-0.934931	-0.985333	-0.817592	-1.2606	-1.18027	-0.711114	-0.577666	-0.995872	-0.582887	0.309582
ACGCAGCCAAGCTGGA-1_1_1_1	-0.920813	11.5356	XB37		ACGCAGCCAAGCTGGA-1_1_1_1	-0.920813	11.5356	None			ACGCAGCCAAGCTGGA-1_1_1_1	-0.920813	11.5356	0		AGGGAGTTCGATAGAA-1_2_1	0.691461	0.478262	1.36273	0.822969	0.0460369	-0.584823	1.18095	0.920527	1.16466	0.826271	-0.557353	-0.566727	-1.14173	0.68802	0.553657	-0.615456	2.39754	-1.00689	1.3479	0.132674	1.21616	0.437933	-0.839858	-0.934931	0.608009	-0.817592	0.225052	1.90008	-0.711114	1.39703	1.13622	-0.582887	0.309582
ACGCAGCCACCAGGTC-1_1_1_1	0.000373017	9.70524	XB37		ACGCAGCCACCAGGTC-1_1_1_1	0.000373017	9.70524	None			ACGCAGCCACCAGGTC-1_1_1_1	0.000373017	9.70524	0		CCATGTCTCTGGTATG-1_2_1	0.96161	0.882976	0.771658	0.822969	0.274689	-0.584823	1.18095	2.62492	1.82386	0.685424	-0.557353	-0.566727	2.4472	-0.0345627	2.01744	2.02257	-0.826426	0.225821	1.1176	-0.45877	0.25069	1.56359	-0.839858	-0.934931	0.608009	-0.0864731	-0.323258	1.64625	-0.711114	1.39703	-0.995872	0.84394	0.309582
ACGCAGCGTGTGGTTT-1_1_1_1	-0.329404	8.75261	XB37		ACGCAGCGTGTGGTTT-1_1_1_1	-0.329404	8.75261	None			ACGCAGCGTGTGGTTT-1_1_1_1	-0.329404	8.75261	0		GCGAGAAAGACTGTAA-1_1_1	-0.986857	-0.905463	-0.410477	-1.50137	-0.827149	-0.584823	-0.43962	-0.783861	-0.953876	-1.80121	-0.557353	-0.566727	-0.171862	-0.757146	-0.711464	-0.615456	-0.826426	-0.684095	-0.731626	-1.5128	-1.39979	-0.413592	-0.839858	-0.934931	-0.985333	-0.817592	-1.2606	-1.18027	-0.711114	-0.577666	0.070175	-0.582887	-0.0681093
ACGCAGCTCCAGAAGG-1_1_1_1	-0.451538	8.70574	XB37		ACGCAGCTCCAGAAGG-1_1_1_1	-0.451538	8.70574	None			ACGCAGCTCCAGAAGG-1_1_1_1	-0.451538	8.70574	0		GTGCAGCCATAGAAAC-1_1_1	-0.986857	-0.905463	-1.00154	-1.50137	-0.827149	-0.584823	-0.867972	-0.783861	-0.953876	-1.80121	-0.557353	-0.566727	-0.171862	-0.757146	-0.711464	-0.615456	-0.826426	-0.229137	0.214051	-0.923353	-1.39979	-1.26512	-0.839858	-0.934931	-0.985333	-0.817592	-1.2606	-1.18027	-0.711114	-0.577666	0.070175	-0.582887	-1.51045
ACGCCAGAGAGTGAGA-1_1_1_1	2.51077	12.5971	XB37		ACGCCAGAGAGTGAGA-1_1_1_1	2.51077	12.5971	None			ACGCCAGAGAGTGAGA-1_1_1_1	2.51077	12.5971	0		CTGAAACCACATCCAA-1_2_1	0.691461	1.57484	0.526343	1.19616	0.596956	-0.584823	0.612799	1.99588	1.71933	1.06624	1.74052	-0.566727	1.36534	-0.757146	0.369905	1.65682	-0.826426	0.450987	0.214051	-0.316815	1.45507	1.68068	0.615133	-0.934931	0.608009	0.644646	1.16239	1.03316	-0.711114	1.39703	0.693773	-0.582887	-0.600435
ACGCCAGCACTTCTGC-1_1_1_1	0.573142	11.0225	XB37		ACGCCAGCACTTCTGC-1_1_1_1	0.573142	11.0225	None			ACGCCAGCACTTCTGC-1_1_1_1	0.573142	11.0225	0		CGTAGCGCAATGGAGC-1_2_1_1	-0.986857	-0.905463	-1.00154	-0.602193	-0.827149	-0.584823	-0.867972	-0.783861	-0.953876	-0.97233	-0.557353	-0.566727	-0.171862	-0.757146	-0.711464	-0.615456	-0.826426	-0.433713	-1.447	-0.840066	-1.39979	-1.26512	-0.839858	-0.934931	-0.985333	-0.817592	-0.323258	-1.18027	-0.711114	-0.577666	-0.995872	-0.582887	-1.51045
ACGCCAGCATCCGCGA-1_1_1_1	1.04593	13.1737	XB37		ACGCCAGCATCCGCGA-1_1_1_1	1.04593	13.1737	None			ACGCCAGCATCCGCGA-1_1_1_1	1.04593	13.1737	0		CCTACCACAATCAGAA-1_1_1_1	-0.986857	-0.905463	-1.00154	0.296984	-0.827149	-0.584823	-0.867972	-0.783861	-0.362925	-0.97233	-0.557353	-0.566727	-1.14173	-0.757146	-1.16027	-0.615456	-0.826426	-0.229137	-1.447	-0.5521	0.25069	-1.26512	-0.839858	-0.934931	-0.985333	-0.817592	0.225052	0.857814	-0.711114	-0.577666	-0.995872	-0.582887	-0.600435
ACGCCAGGTGTAATGA-1_1_1_1	1.46286	10.4015	XB37		ACGCCAGGTGTAATGA-1_1_1_1	1.46286	10.4015	None			ACGCCAGGTGTAATGA-1_1_1_1	1.46286	10.4015	0		CCTTCCCAGGACTGGT-1_2_1_1	-0.986857	-0.905463	-1.00154	-0.602193	-0.827149	-0.584823	-0.119679	0.291488	-0.953876	-1.80121	-0.557353	-0.566727	-1.14173	-0.757146	-1.79283	-0.615456	-0.826426	-0.684095	-0.0162492	-0.881038	-1.39979	-1.26512	-0.839858	-0.934931	-0.985333	-0.817592	0.614084	-1.18027	-0.711114	-0.577666	-0.995872	-0.582887	-0.600435
ACGCCAGTCGCGTTTC-1_1_1_1	0.50239	10.3111	XB37		ACGCCAGTCGCGTTTC-1_1_1_1	0.50239	10.3111	None			ACGCCAGTCGCGTTTC-1_1_1_1	0.50239	10.3111	0		GACTACACACGAGAGT-1_1_1_1	-0.986857	-0.905463	-1.00154	-0.076208	-0.827149	-0.584823	-1.15205	-0.783861	-0.953876	-0.143453	-0.557353	-0.566727	-0.171862	-0.757146	-1.16027	-0.615456	-0.826426	-1.46185	0.214051	-0.688067	0.733423	-1.26512	-0.839858	-0.934931	-0.985333	-0.817592	-1.2606	-1.18027	-0.711114	-0.577666	-0.995872	-0.582887	-0.0681093
ACGCCAGTCTTCCTTC-1_1_1_1	-0.663468	9.26802	XB37		ACGCCAGTCTTCCTTC-1_1_1_1	-0.663468	9.26802	None			ACGCCAGTCTTCCTTC-1_1_1_1	-0.663468	9.26802	0		CATGGCGGTATGAAAC-1_1_1_1	-0.986857	-0.905463	-1.00154	-0.076208	-0.827149	-0.584823	-0.269625	-0.783861	-0.953876	-0.487468	-0.557353	-0.566727	-1.14173	-0.757146	-0.363341	-0.615456	-0.826426	-1.00689	-0.731626	-0.840066	1.07593	0.0845182	-0.839858	-0.934931	0.608009	-0.817592	-1.2606	0.857814	-0.711114	-0.577666	-0.995872	-0.582887	-1.51045
ACGCCGAAGTGTACCT-1_1_1_1	1.47924	11.9998	XB37		ACGCCGAAGTGTACCT-1_1_1_1	1.47924	11.9998	None			ACGCCGAAGTGTACCT-1_1_1_1	1.47924	11.9998	0		TTCTCCTAGGCATGTG-1_2_1_1	-0.986857	-0.905463	-1.00154	-0.602193	-0.827149	-0.584823	-0.269625	-0.783861	-0.953876	-1.80121	-0.557353	-0.566727	-1.14173	-0.757146	-0.711464	-0.615456	-0.826426	-1.46185	-1.447	-0.76183	-1.39979	-1.26512	-0.839858	-0.934931	-0.985333	-0.817592	-1.2606	-1.18027	-0.711114	-0.577666	0.070175	-0.582887	-1.51045
ACGCCGAAGTGTACTC-1_1_1_1	-0.993915	8.26177	XB37		ACGCCGAAGTGTACTC-1_1_1_1	-0.993915	8.26177	None			ACGCCGAAGTGTACTC-1_1_1_1	-0.993915	8.26177	0		CTAGTGAAGGCCATAG-1_1_1_1	-0.986857	-0.905463	-1.00154	-1.50137	-0.827149	-0.584823	-2.03447	-0.783861	-0.953876	-1.80121	-0.557353	-0.566727	-1.14173	-0.757146	-0.711464	-0.615456	-0.826426	-1.46185	-0.0162492	0.259117	-0.0918147	-1.26512	-0.839858	-0.934931	-0.985333	-0.817592	-1.2606	0.0693743	-0.711114	-0.577666	-0.995872	-0.582887	-0.0681093
ACGCCGACACAGAGGT-1_1_1_1	0.613948	10.7068	XB37		ACGCCGACACAGAGGT-1_1_1_1	0.613948	10.7068	None			ACGCCGACACAGAGGT-1_1_1_1	0.613948	10.7068	0		CTAGTGACACAGGCCT-1_2_1	0.691461	0.882976	1.11741	2.17398	0.0460369	1.39588	0.442804	-0.783861	1.71933	0.341409	1.74052	-0.566727	1.36534	0.388121	0.161585	2.32141	1.11459	-0.0561697	1.59187	0.0341149	1.07593	1.68068	-0.839858	0.821931	1.02524	-0.817592	1.16239	1.18505	-0.711114	1.91412	1.13622	-0.582887	0.602542
ACGCCGACACATCCAA-1_1_1_1	0.093645	8.42734	XB37		ACGCCGACACATCCAA-1_1_1_1	0.093645	8.42734	None			ACGCCGACACATCCAA-1_1_1_1	0.093645	8.42734	0		CTACACCCAGCTCGCA-1_2_1_1	-0.147698	-0.213601	-0.410477	0.586454	-0.27623	-0.584823	-1.15205	-0.783861	-0.362925	-0.487468	-0.557353	-0.566727	-0.171862	-0.0345627	-1.16027	-0.615456	0.144083	0.225821	-0.731626	0.591063	-0.574548	-0.413592	0.0781387	0.173526	0.0199542	-0.0864731	-0.323258	-0.391833	-0.00391641	-0.577666	0.070175	-0.582887	-0.600435
ACGCCGACAGCGTAAG-1_1_1_1	1.63802	13.3525	XB37		ACGCCGACAGCGTAAG-1_1_1_1	1.63802	13.3525	None			ACGCCGACAGCGTAAG-1_1_1_1	1.63802	13.3525	0		CCGTTCACATGCAACT-1_2_1_1	-0.986857	-0.905463	-1.00154	-0.602193	-0.827149	-0.584823	-2.03447	-0.783861	-0.953876	-0.487468	-0.557353	-0.566727	-1.14173	-0.757146	-1.16027	-0.615456	-0.826426	-0.229137	-1.447	-0.5521	-1.39979	-1.26512	0.615133	0.173526	0.0199542	-0.817592	0.225052	-1.18027	-0.711114	-0.577666	-0.995872	-0.582887	-1.51045
ACGCCGACATACGCTA-1_1_1_1	-0.225612	8.3234	XB37		ACGCCGACATACGCTA-1_1_1_1	-0.225612	8.3234	None			ACGCCGACATACGCTA-1_1_1_1	-0.225612	8.3234	0		CAACCTCCACTTAACG-1_2_1_1	-0.986857	-0.905463	-1.00154	-0.602193	-0.827149	-0.584823	-0.635864	-0.783861	-0.953876	-0.97233	-0.557353	-0.566727	0.395472	-0.757146	-1.16027	-0.615456	-0.826426	-1.46185	-0.731626	-0.923353	-1.39979	-1.26512	-0.839858	-0.934931	-0.985333	-0.817592	-0.323258	-1.18027	-0.711114	-0.577666	-0.995872	-0.582887	-0.0681093
ACGCCGACATCCCACT-1_1_1_1	-1.10127	10.6348	XB37		ACGCCGACATCCCACT-1_1_1_1	-1.10127	10.6348	None			ACGCCGACATCCCACT-1_1_1_1	-1.10127	10.6348	0		CACATTTAGATGGCGT-1_1_1	-0.986857	-0.905463	-1.00154	-1.50137	-0.827149	-0.584823	-0.269625	-0.783861	-0.953876	-1.80121	-0.557353	-0.566727	-1.14173	-0.757146	-1.16027	-0.615456	-0.826426	-0.684095	-0.731626	-0.724422	-1.39979	-1.26512	-0.839858	0.173526	-0.985333	-0.817592	0.225052	-1.18027	-0.711114	-0.577666	-0.995872	-0.582887	-0.600435
ACGCCGAGTCAGTGGA-1_1_1_1	-1.55294	8.84057	XB37		ACGCCGAGTCAGTGGA-1_1_1_1	-1.55294	8.84057	None			ACGCCGAGTCAGTGGA-1_1_1_1	-1.55294	8.84057	0		CTTTGCGTCCCAAGAT-1_2_1	-0.986857	0.191113	1.86985	-0.602193	-0.27623	-0.584823	0.530637	1.99588	0.818978	1.43713	1.74052	-0.566727	1.11023	-0.757146	-1.79283	1.65682	2.25001	-0.684095	1.74317	-0.429103	1.07593	0.712063	-0.839858	-0.934931	-0.985333	0.341204	1.37085	1.90008	-0.711114	-0.577666	0.693773	-0.582887	0.602542
ACGCCGATCACGACTA-1_1_1_1	-0.0610914	10.5852	XB37		ACGCCGATCACGACTA-1_1_1_1	-0.0610914	10.5852	None			ACGCCGATCACGACTA-1_1_1_1	-0.0610914	10.5852	0		TAATTCCTCAGCCTCT-1_2	1.53062	-0.905463	0.657792	0.296984	0.274689	1.39588	0.24656	0.291488	1.64177	-0.487468	-0.557353	-0.566727	-1.14173	0.388121	1.00247	0.52068	0.144083	0.799001	-0.0162492	0.788092	1.07593	1.12542	-0.839858	1.63883	0.0199542	0.644646	1.85318	0.857814	1.53065	-0.577666	0.070175	0.84394	-1.51045
ACGGAGAAGGGCTTCC-1_1_1_1	1.48572	13.5364	XB37		ACGGAGAAGGGCTTCC-1_1_1_1	1.48572	13.5364	None			ACGGAGAAGGGCTTCC-1_1_1_1	1.48572	13.5364	0		CCTTCCCGTTCCCTTG-1_2_1	-0.147698	0.478262	0.657792	-0.602193	-0.27623	-0.584823	-0.119679	-0.783861	-0.362925	0.525745	-0.557353	-0.566727	-0.171862	-0.0345627	-1.16027	1.18528	-0.826426	-1.00689	0.561314	0.978839	1.21616	1.12542	0.0781387	1.28198	1.6133	-0.0864731	0.614084	1.03316	-0.00391641	-0.577666	1.13622	-0.582887	-0.600435
ACGGAGACAAGACGTG-1_1_1_1	2.30044	12.2521	XB37		ACGGAGACAAGACGTG-1_1_1_1	2.30044	12.2521	None			ACGGAGACAAGACGTG-1_1_1_1	2.30044	12.2521	0		CTCGAGGCACGAAGCA-1_2_1_1	-0.986857	-0.905463	-1.00154	-1.50137	-0.827149	-0.584823	-1.15205	0.291488	-0.953876	-1.80121	-0.557353	-0.566727	-0.171862	-0.757146	-0.363341	-0.615456	-0.826426	-0.433713	-1.447	-0.688067	-1.39979	-1.26512	0.0781387	-0.934931	-0.985333	-0.817592	-1.2606	-1.18027	-0.711114	-0.577666	0.070175	-0.582887	-0.600435
ACGGAGACACCAGCAC-1_1_1_1	1.21037	9.94786	XB37		ACGGAGACACCAGCAC-1_1_1_1	1.21037	9.94786	None			ACGGAGACACCAGCAC-1_1_1_1	1.21037	9.94786	0		CGTAGGCAGAAGGACA-1_2_1_1	-0.986857	-0.905463	-1.00154	-0.602193	-0.827149	-0.584823	-1.51829	-0.783861	-0.953876	-0.143453	-0.557353	-0.566727	-0.171862	-0.757146	-0.0789036	-0.615456	-0.826426	-0.684095	-0.731626	-0.840066	-1.39979	-1.26512	-0.839858	-0.934931	-0.985333	-0.817592	-0.323258	-1.18027	-0.711114	-0.577666	-0.995872	-0.582887	-0.600435
ACGGAGACACTACAGT-1_1_1_1	1.83634	12.3998	XB37		ACGGAGACACTACAGT-1_1_1_1	1.83634	12.3998	None			ACGGAGACACTACAGT-1_1_1_1	1.83634	12.3998	0		CATTATCTCTAGAGTC-1_1_1	-0.147698	-0.213601	-0.410477	-0.602193	-0.27623	-0.584823	-0.867972	0.291488	-0.362925	0.826271	-0.557353	-0.566727	-0.171862	-0.0345627	-0.711464	-0.615456	0.144083	0.450987	0.402219	1.22068	-0.574548	0.712063	1.29166	1.28198	0.0199542	-0.0864731	-0.323258	-0.391833	-0.00391641	-0.577666	0.070175	-0.582887	0.841907
ACGGAGAGTCTCCATC-1_1_1_1	0.342543	12.4447	XB37		ACGGAGAGTCTCCATC-1_1_1_1	0.342543	12.4447	None			ACGGAGAGTCTCCATC-1_1_1_1	0.342543	12.4447	0		TCTTCGGGTAATAGCA-1_2_1_1	-0.986857	-0.905463	-1.00154	-0.602193	-0.827149	-0.584823	-0.43962	-0.783861	-0.953876	-0.97233	-0.557353	-0.566727	-0.171862	-0.757146	-0.363341	-0.615456	-0.826426	-1.00689	-1.447	-0.967103	-0.574548	-1.26512	0.615133	-0.934931	-0.985333	-0.817592	-1.2606	-1.18027	-0.711114	-0.577666	0.070175	-0.582887	-1.51045
ACGGAGATCATGTGGT-1_1_1_1	-0.599232	13.1974	XB37		ACGGAGATCATGTGGT-1_1_1_1	-0.599232	13.1974	None			ACGGAGATCATGTGGT-1_1_1_1	-0.599232	13.1974	0		AACCGCGCACATTTCT-1_2_1_1	-0.986857	-0.905463	-1.00154	-0.602193	-0.827149	-0.584823	0.34846	-0.783861	-0.953876	-0.97233	-0.557353	-0.566727	-0.171862	-0.757146	-2.8742	-0.615456	-0.826426	-0.229137	-1.447	-1.26624	-1.39979	-1.26512	-0.839858	1.63883	-0.985333	-0.817592	-1.2606	-1.18027	-0.711114	-0.577666	-0.995872	-0.582887	-1.51045
ACGGAGATCGCACTCT-1_1_1_1	-1.11187	7.852	XB37		ACGGAGATCGCACTCT-1_1_1_1	-1.11187	7.852	None			ACGGAGATCGCACTCT-1_1_1_1	-1.11187	7.852	0		GCAGCCAAGAGAACAG-1_2_1	0.343179	0.700992	1.83993	1.34895	0.274689	-0.584823	1.0748	1.71302	0.919395	1.43713	-0.557353	-0.566727	0.395472	-0.757146	0.369905	1.18528	1.89814	1.00358	0.402219	0.309732	0.733423	1.43415	-0.839858	-0.934931	-0.985333	-0.817592	0.915841	2.22731	-0.711114	1.39703	0.693773	-0.582887	0.309582
ACGGCCAAGTCAAGCG-1_1_1_1	1.25875	10.1224	XB37		ACGGCCAAGTCAAGCG-1_1_1_1	1.25875	10.1224	None			ACGGCCAAGTCAAGCG-1_1_1_1	1.25875	10.1224	0		CCCTCTCCACATATCG-1_2	1.53062	-0.905463	1.04321	0.822969	0.452045	-0.584823	1.32523	-0.783861	1.55644	-0.487468	-0.557353	-0.566727	1.93267	1.53339	-0.363341	2.57408	-0.826426	1.22874	0.561314	-0.5521	0.733423	1.28946	0.615133	-0.934931	-0.985333	1.37576	0.915841	0.857814	1.11697	-0.577666	-0.995872	-0.582887	-0.600435
ACGGCCAAGTGTGAAT-1_1_1_1	-1.54321	8.35029	XB37		ACGGCCAAGTGTGAAT-1_1_1_1	-1.54321	8.35029	None			ACGGCCAAGTGTGAAT-1_1_1_1	-1.54321	8.35029	0		CACACTCAGTGTTAGA-1_1_1_1	-0.147698	-0.213601	-0.410477	-0.602193	-0.27623	-0.584823	-1.15205	-0.783861	-0.362925	-0.487468	-0.557353	-0.566727	-0.171862	-0.0345627	-0.363341	-0.615456	-0.826426	-0.229137	-0.731626	-0.188938	0.91695	0.437933	0.0781387	0.173526	0.0199542	-0.0864731	-0.323258	-0.391833	0.703281	-0.577666	0.070175	-0.582887	0.602542
ACGGCCACAGCTGTTA-1_1_1_1	-0.383099	12.8239	XB37		ACGGCCACAGCTGTTA-1_1_1_1	-0.383099	12.8239	None			ACGGCCACAGCTGTTA-1_1_1_1	-0.383099	12.8239	0		CAGTAACAGAGGGCTT-1_1_1	-0.986857	-0.905463	-1.00154	-1.50137	-0.827149	-0.584823	-1.15205	-0.783861	-0.953876	-0.487468	-0.557353	-0.566727	-0.171862	-0.757146	0.161585	-0.615456	-0.826426	0.225821	-0.731626	-0.429103	-1.39979	-1.26512	-0.839858	-0.934931	-0.985333	-0.817592	-0.323258	-1.18027	-0.711114	-0.577666	0.070175	-0.582887	-0.600435
ACGGCCACATGAACCT-1_1_1_1	1.8324	12.9345	XB37		ACGGCCACATGAACCT-1_1_1_1	1.8324	12.9345	None			ACGGCCACATGAACCT-1_1_1_1	1.8324	12.9345	0		GTTACAGCAGCTTAAC-1_1_1_1	-0.986857	-0.905463	-1.00154	-0.076208	-0.827149	-0.584823	-0.635864	-0.783861	-0.953876	0.341409	-0.557353	-0.566727	-1.14173	-0.757146	-1.16027	-0.615456	-0.826426	-1.00689	0.561314	-0.5521	-1.39979	0.0845182	-0.839858	-0.934931	0.608009	-0.817592	-1.2606	0.396607	-0.711114	-0.577666	0.693773	0.84394	0.309582
ACGGCCAGTGGTGTAG-1_1_1_1	6.25436	-7.6985	XB37		ACGGCCAGTGGTGTAG-1_1_1_1	6.25436	-7.6985	None			ACGGCCAGTGGTGTAG-1_1_1_1	6.25436	-7.6985	0		CGTGAGCTCATTGCCC-1_2_1_1	-0.986857	-0.905463	-1.00154	-0.076208	-0.827149	-0.584823	-0.269625	-0.783861	-0.953876	-0.487468	-0.557353	-0.566727	-1.14173	-0.757146	-0.0789036	-0.615456	-0.826426	-1.46185	-0.731626	-1.4466	-1.39979	-1.26512	-0.839858	-0.934931	-0.985333	-0.817592	-1.2606	-1.18027	-0.711114	-0.577666	0.070175	-0.582887	-0.600435
ACGGCCAGTTCAGCGC-1_1_1_1	-1.36568	7.69958	XB37		ACGGCCAGTTCAGCGC-1_1_1_1	-1.36568	7.69958	None			ACGGCCAGTTCAGCGC-1_1_1_1	-1.36568	7.69958	0		TTAACTCAGGGTGTTG-1_2_1_1	-0.986857	-0.905463	-1.00154	-0.602193	-0.827149	-0.584823	0.135788	-0.783861	-0.953876	-1.80121	-0.557353	-0.566727	-1.14173	-0.757146	-0.363341	-0.615456	-0.826426	-1.46185	-1.447	-1.10802	-1.39979	-1.26512	-0.839858	-0.934931	-0.985333	-0.817592	-1.2606	-1.18027	-0.711114	-0.577666	0.070175	-0.582887	-0.600435
ACGGGCTAGATCGATA-1_1_1_1	1.67368	12.7669	XB37		ACGGGCTAGATCGATA-1_1_1_1	1.67368	12.7669	None			ACGGGCTAGATCGATA-1_1_1_1	1.67368	12.7669	0		AAAGCAACACACCGAC-1_1_1_1	-0.986857	-0.905463	-1.00154	0.296984	-0.827149	-0.584823	-1.51829	-0.783861	-0.953876	-0.97233	-0.557353	-0.566727	-0.171862	-0.757146	0.369905	-0.615456	-0.826426	-2.23961	-1.447	-0.652709	0.516357	-1.26512	-0.839858	-0.934931	-0.985333	-0.817592	-1.2606	0.396607	-0.711114	-0.577666	-0.995872	-0.582887	0.309582
ACGGGCTAGCGACGTA-1_1_1_1	2.08238	12.6322	XB37		ACGGGCTAGCGACGTA-1_1_1_1	2.08238	12.6322	None			ACGGGCTAGCGACGTA-1_1_1_1	2.08238	12.6322	0		GTCTACCGTTTCAGAC-1_1	0.96161	0.882976	0.180591	-1.50137	0.596956	1.91455	1.5344	0.920527	0.818978	0.826271	1.74052	1.2096	1.11023	-0.0345627	1.63503	1.65682	1.89814	0.225821	1.20021	0.938821	-0.574548	1.12542	1.73729	1.28198	-0.985333	1.5	-0.323258	0.396607	-0.00391641	0.668226	0.070175	-0.582887	1.85701
ACGGGCTAGGGCTTGA-1_1_1_1	1.2858	10.0853	XB37		ACGGGCTAGGGCTTGA-1_1_1_1	1.2858	10.0853	None			ACGGGCTAGGGCTTGA-1_1_1_1	1.2858	10.0853	0		TTTGCGCGTTTAGCTG-1_2_1_1	-0.986857	-0.905463	-1.00154	-0.602193	-0.827149	-0.584823	-0.269625	-0.783861	-0.953876	-1.80121	-0.557353	-0.566727	-1.14173	-0.757146	-1.16027	-0.615456	-0.826426	-0.433713	-1.447	-0.881038	-1.39979	-1.26512	-0.839858	-0.934931	0.0199542	-0.817592	-0.323258	-1.18027	-0.711114	-0.577666	-0.995872	-0.582887	-0.0681093
ACGGGCTCAAGCCTAT-1_1_1_1	-1.13067	7.82837	XB37		ACGGGCTCAAGCCTAT-1_1_1_1	-1.13067	7.82837	None			ACGGGCTCAAGCCTAT-1_1_1_1	-1.13067	7.82837	0		ATCACGATCGTACCGG-1_2_1_1	-0.986857	-0.905463	-1.00154	-1.50137	-0.827149	-0.584823	-0.43962	-0.783861	-0.953876	-1.80121	-0.557353	-0.566727	-1.14173	-0.757146	-2.8742	-0.615456	-0.826426	-1.46185	-1.447	-1.15864	-1.39979	-1.26512	0.0781387	0.173526	-0.985333	-0.817592	-1.2606	-1.18027	-0.711114	-0.577666	0.070175	-0.582887	-1.51045
ACGGGCTCACGGATAG-1_1_1_1	0.627203	9.88233	XB37		ACGGGCTCACGGATAG-1_1_1_1	0.627203	9.88233	None			ACGGGCTCACGGATAG-1_1_1_1	0.627203	9.88233	0		GGACGTCAGACGACGT-1_2_1_1	-0.986857	-0.905463	-1.00154	-1.50137	-0.827149	-0.584823	0.24656	-0.783861	-0.953876	-1.80121	-0.557353	-0.566727	-1.14173	-0.757146	-0.363341	-0.615456	-0.826426	-1.00689	-1.447	-1.90689	-1.39979	-1.26512	-0.839858	0.173526	-0.985333	-0.817592	-0.323258	-1.18027	-0.711114	-0.577666	0.070175	-0.582887	-1.51045
ACGGGCTGTGAAAGAG-1_1_1_1	0.414051	12.0678	XB37		ACGGGCTGTGAAAGAG-1_1_1_1	0.414051	12.0678	None			ACGGGCTGTGAAAGAG-1_1_1_1	0.414051	12.0678	0		GTAACACGTAATACCC-1_1	0.343179	0.700992	1.77673	1.72215	1.59266	-0.584823	0.689978	0.920527	1.82386	1.35462	0.892445	2.03555	0.395472	2.25597	1.24295	1.18528	1.6823	1.74972	0.561314	1.03663	1.55866	1.8859	2.07012	1.28198	0.608009	1.07232	1.37085	0.650427	2.29301	1.91412	1.47941	2.9342	0.841907
ACGGGCTGTTGATTCG-1_1_1_1	0.641725	12.0065	XB37		ACGGGCTGTTGATTCG-1_1_1_1	0.641725	12.0065	None			ACGGGCTGTTGATTCG-1_1_1_1	0.641725	12.0065	0		CTGAAACAGAACAACT-1_1_1_1	-0.986857	-0.905463	-1.00154	-0.602193	-0.827149	-0.584823	-1.15205	-0.783861	-0.953876	-0.97233	-0.557353	-0.566727	-1.14173	-0.757146	-1.16027	-0.615456	-0.826426	-0.433713	-1.447	-0.371738	0.733423	-1.26512	-0.839858	-0.934931	0.0199542	-0.817592	-1.2606	-1.18027	-0.711114	-0.577666	-0.995872	-0.582887	-0.600435
ACGGGCTGTTGGAGGT-1_1_1_1	1.92618	13.2236	XB37		ACGGGCTGTTGGAGGT-1_1_1_1	1.92618	13.2236	None			ACGGGCTGTTGGAGGT-1_1_1_1	1.92618	13.2236	0		GGAATAAGTTTACTCT-1_2_1_1	-0.986857	-0.905463	-0.410477	-0.602193	-0.27623	-0.584823	0.34846	-0.783861	-0.362925	-0.97233	-0.557353	-0.566727	0.395472	-0.757146	0.718028	-0.615456	-0.826426	0.344043	-0.731626	-2.00253	-0.574548	-0.413592	-0.839858	-0.934931	-0.985333	-0.817592	-1.2606	-0.391833	-0.711114	-0.577666	-0.995872	-0.582887	-0.600435
ACGGGCTTCGTCACGG-1_1_1_1	-1.04441	11.743	XB37		ACGGGCTTCGTCACGG-1_1_1_1	-1.04441	11.743	None			ACGGGCTTCGTCACGG-1_1_1_1	-1.04441	11.743	0		TTAGGCAGTGTTACAC-1_2	2.1184	-0.905463	0.370872	0.296984	0.719476	0.664863	-0.119679	0.920527	0.818978	0.341409	0.892445	-0.566727	0.395472	0.388121	0.369905	-0.615456	0.711794	0.638432	0.214051	1.21248	1.3416	0.0845182	0.996136	1.28198	1.02524	1.23492	1.85318	1.03316	1.11697	-0.577666	1.13622	-0.582887	-1.51045
ACGGGCTTCTGCTGTC-1_1_1_1	0.575475	10.0666	XB37		ACGGGCTTCTGCTGTC-1_1_1_1	0.575475	10.0666	None			ACGGGCTTCTGCTGTC-1_1_1_1	0.575475	10.0666	0		CCTAAAGGTCATGCCG-1_1_1_1	-0.986857	-0.905463	-1.00154	-0.076208	-0.827149	-0.584823	0.612799	-0.783861	-0.953876	-0.143453	-0.557353	-0.566727	-0.171862	-0.757146	0.553657	-0.615456	-0.826426	-0.684095	-0.731626	-1.15864	0.733423	-0.413592	-0.839858	0.821931	-0.985333	-0.817592	-1.2606	0.396607	-0.711114	-0.577666	0.070175	-0.582887	-0.600435
ACGGGCTTCTTGCCGT-1_1_1_1	0.768514	13.1032	XB37		ACGGGCTTCTTGCCGT-1_1_1_1	0.768514	13.1032	None			ACGGGCTTCTTGCCGT-1_1_1_1	0.768514	13.1032	0		ACGGCCACACCCATTC-1_2_1_1	-0.986857	-0.905463	-1.00154	-1.50137	-0.827149	-0.584823	-2.03447	-0.783861	-0.953876	-0.97233	-0.557353	-0.566727	0.395472	-0.757146	0.369905	-0.615456	-0.826426	-0.229137	-1.447	-0.840066	-1.39979	-1.26512	-0.839858	0.173526	-0.985333	-0.817592	-1.2606	-1.18027	-0.00391641	-0.577666	-0.995872	-0.582887	-0.0681093
ACGGGCTTCTTGTACT-1_1_1_1	0.945036	9.1294	XB37		ACGGGCTTCTTGTACT-1_1_1_1	0.945036	9.1294	None			ACGGGCTTCTTGTACT-1_1_1_1	0.945036	9.1294	0		GATGAGGAGCGTGTCC-1_2_1_1	-0.147698	-0.213601	-0.410477	-0.602193	-0.27623	-0.584823	-1.15205	-0.783861	-0.362925	0.123386	-0.557353	-0.566727	-0.171862	-0.0345627	-1.16027	-0.615456	0.144083	-0.229137	-0.313157	-0.5521	-0.574548	-0.413592	0.0781387	0.173526	0.0199542	-0.0864731	-0.323258	-0.391833	-0.00391641	-0.577666	0.070175	-0.582887	0.602542
ACGGGTCCAGTACACT-1_1_1_1	-0.649681	8.80528	XB37		ACGGGTCCAGTACACT-1_1_1_1	-0.649681	8.80528	None			ACGGGTCCAGTACACT-1_1_1_1	-0.649681	8.80528	0		GCGCGATCACCAACCG-1_1_1_1	-0.986857	-0.905463	-1.00154	-0.602193	-0.827149	-0.584823	-1.51829	-0.783861	-0.953876	-0.487468	-0.557353	-0.566727	-1.14173	-0.757146	-0.711464	-0.615456	-0.826426	-0.684095	-0.731626	-0.164816	0.25069	0.712063	0.0781387	0.173526	0.0199542	-0.817592	-0.323258	-0.391833	-0.711114	-0.577666	-0.995872	0.31734	-0.600435
ACGGGTCCATCTCCCA-1_1_1_1	2.29016	12.5001	XB37		ACGGGTCCATCTCCCA-1_1_1_1	2.29016	12.5001	None			ACGGGTCCATCTCCCA-1_1_1_1	2.29016	12.5001	0		GTCTCGTAGTCCAGGA-1_2_1_1	-0.147698	-0.213601	-0.410477	-0.602193	0.919223	-0.584823	-0.867972	0.291488	-0.362925	-0.487468	-0.557353	-0.566727	-0.171862	-0.0345627	-0.711464	-0.615456	0.144083	0.799001	-0.313157	1.03663	-0.574548	0.936044	0.0781387	0.173526	0.0199542	0.880014	-0.323258	-0.391833	-0.00391641	-0.577666	0.070175	0.31734	-0.600435
ACGGGTCGTGCCTGGT-1_1_1_1	0.952488	13.1829	XB37		ACGGGTCGTGCCTGGT-1_1_1_1	0.952488	13.1829	None			ACGGGTCGTGCCTGGT-1_1_1_1	0.952488	13.1829	0		AACCATGCACCATCCT-1_2_1_1	-0.986857	-0.905463	-1.00154	-1.50137	-0.827149	-0.584823	-0.43962	-0.783861	-0.953876	-0.97233	-0.557353	-0.566727	-1.14173	-0.757146	-0.0789036	-0.615456	-0.826426	-1.46185	0.402219	-1.21132	-1.39979	0.0845182	-0.839858	-0.934931	-0.985333	-0.817592	-0.323258	-0.391833	-0.711114	-0.577666	-0.995872	-0.582887	-0.600435
ACGGGTCTCCGTCAAA-1_1_1_1	-0.0619367	12.6746	XB37		ACGGGTCTCCGTCAAA-1_1_1_1	-0.0619367	12.6746	None			ACGGGTCTCCGTCAAA-1_1_1_1	-0.0619367	12.6746	0		CATATTCAGATGCGAC-1_1_1	-0.147698	-0.213601	-0.410477	-0.602193	-0.27623	-0.584823	-0.867972	0.291488	-0.362925	-0.487468	-0.557353	-0.566727	-0.171862	-0.0345627	-0.711464	-0.615456	0.144083	-0.684095	0.402219	1.33772	-0.574548	-0.413592	0.0781387	0.173526	0.0199542	-0.0864731	-0.323258	-0.391833	-0.00391641	-0.577666	0.070175	-0.582887	0.841907
ACGGGTCTCTCTAGGA-1_1_1_1	0.746379	12.8734	XB37		ACGGGTCTCTCTAGGA-1_1_1_1	0.746379	12.8734	None			ACGGGTCTCTCTAGGA-1_1_1_1	0.746379	12.8734	0		GTAAGTCCACGTAACT-1_1	1.18234	1.57484	0.526343	1.02294	1.92745	1.39588	0.530637	-0.783861	2.57841	0.525745	-0.557353	1.67475	-0.171862	2.31233	1.54585	0.52068	1.42703	1.92726	-0.0162492	1.21248	0.25069	0.0845182	1.73729	1.28198	0.0199542	1.88787	0.225052	0.0693743	2.57301	-0.577666	-0.995872	2.64439	-0.0681093
ACGTCAACAAGGGTCA-1_1_1_1	-1.10837	8.81013	XB37		ACGTCAACAAGGGTCA-1_1_1_1	-1.10837	8.81013	None			ACGTCAACAAGGGTCA-1_1_1_1	-1.10837	8.81013	0		GACGGCTCAGTGACAG-1_2_1_1	-0.986857	-0.905463	-1.00154	-0.076208	-0.827149	-0.584823	-0.43962	-0.783861	-0.953876	-0.97233	-0.557353	-0.566727	-1.14173	-0.0345627	-0.711464	-0.615456	-0.826426	-0.229137	-1.447	-1.01239	-1.39979	-1.26512	-0.839858	0.173526	0.0199542	-0.817592	-0.323258	-1.18027	-0.711114	-0.577666	0.070175	-0.582887	-0.0681093
ACGTCAACATGCCCGA-1_1_1_1	0.654534	8.23264	XB37		ACGTCAACATGCCCGA-1_1_1_1	0.654534	8.23264	None			ACGTCAACATGCCCGA-1_1_1_1	0.654534	8.23264	0		GACTAACCACTTCTGC-1_1_1	-0.986857	-0.905463	-1.00154	-1.50137	-0.827149	-0.584823	0.442804	-0.783861	-0.953876	-1.80121	-0.557353	-0.566727	-1.14173	-0.757146	-0.363341	-0.615456	-0.826426	-0.684095	-1.447	-0.00751764	-1.39979	-1.26512	0.0781387	-0.934931	-0.985333	-0.817592	-1.2606	-1.18027	-0.711114	-0.577666	0.070175	-0.582887	-1.51045
ACGTCAAGTCTGATTG-1_1_1_1	0.37623	11.038	XB37		ACGTCAAGTCTGATTG-1_1_1_1	0.37623	11.038	None			ACGTCAAGTCTGATTG-1_1_1_1	0.37623	11.038	0		GTATTCTGTACCGTAT-1_2_1_1	-0.986857	-0.905463	-1.00154	-1.50137	-0.827149	-0.584823	-0.119679	-0.783861	-0.953876	-1.80121	-0.557353	-0.566727	-1.14173	-0.757146	-0.363341	-0.615456	-0.826426	-0.0561697	-1.447	-0.967103	-1.39979	0.0845182	-0.839858	-0.934931	-0.985333	-0.817592	0.225052	-1.18027	-0.711114	-0.577666	-0.995872	-0.582887	-0.0681093
ACGTCAATCAACGGCC-1_1_1_1	1.00404	13.4793	XB37		ACGTCAATCAACGGCC-1_1_1_1	1.00404	13.4793	None			ACGTCAATCAACGGCC-1_1_1_1	1.00404	13.4793	0		GGGAATGCAAGTCTAC-1_2_1_1	-0.986857	-0.905463	-1.00154	-1.50137	-0.827149	-0.584823	0.0144518	-0.783861	-0.953876	-1.80121	-0.557353	-0.566727	-1.14173	-0.757146	0.161585	-0.615456	-0.826426	-0.433713	-1.447	-0.840066	-1.39979	-0.413592	-0.839858	-0.934931	-0.985333	-0.817592	-1.2606	-1.18027	-0.711114	-0.577666	-0.995872	-0.582887	-0.0681093
ACGTCAATCACCCGAG-1_1_1_1	-0.505038	8.60491	XB37		ACGTCAATCACCCGAG-1_1_1_1	-0.505038	8.60491	None			ACGTCAATCACCCGAG-1_1_1_1	-0.505038	8.60491	0		GTTACAGTCGATCCCT-1_2_1	0.343179	1.39285	-0.410477	1.34895	-0.27623	-0.584823	0.442804	1.71302	-0.953876	0.341409	2.80897	0.554011	1.58103	-0.757146	1.35059	2.02257	0.711794	-1.00689	0.214051	-0.00751764	1.21616	0.712063	-0.839858	-0.934931	1.34887	-0.817592	0.614084	0.857814	-0.711114	0.668226	1.75982	-0.582887	0.602542
ACTGAACCAGATCTGT-1_1_1_1	-0.342732	13.7568	XB37		ACTGAACCAGATCTGT-1_1_1_1	-0.342732	13.7568	None			ACTGAACCAGATCTGT-1_1_1_1	-0.342732	13.7568	0		AACACGTAGCTTTGGT-1_2_1_1	-0.986857	-0.905463	-1.00154	0.296984	-0.827149	-0.584823	0.442804	-0.783861	-0.953876	-0.97233	-0.557353	-0.566727	-1.14173	-0.757146	-0.0789036	-0.615456	-0.826426	-0.433713	-0.313157	-1.73457	-1.39979	-1.26512	-0.839858	-0.934931	-0.985333	-0.817592	-1.2606	-1.18027	-0.711114	-0.577666	-0.995872	-0.582887	-1.51045
ACTGAACGTACGAAAT-1_1_1_1	0.248844	12.2347	XB37		ACTGAACGTACGAAAT-1_1_1_1	0.248844	12.2347	None			ACTGAACGTACGAAAT-1_1_1_1	0.248844	12.2347	0.693147		TTCTCAACAGCCTGTG-1_2_1_1	-0.986857	-0.905463	-1.00154	-0.076208	-0.827149	-0.584823	-1.51829	-0.783861	-0.953876	-1.80121	-0.557353	-0.566727	-1.14173	-0.757146	-1.79283	-0.615456	-0.826426	0.225821	-1.447	-0.840066	-1.39979	-1.26512	-0.839858	-0.934931	-0.985333	-0.817592	-1.2606	-1.18027	-0.711114	-0.577666	-0.995872	-0.582887	-0.0681093
ACTGAACGTCTCAACA-1_1_1_1	0.52635	11.4542	XB37		ACTGAACGTCTCAACA-1_1_1_1	0.52635	11.4542	None			ACTGAACGTCTCAACA-1_1_1_1	0.52635	11.4542	0		ATCGAGTCACAAGACG-1_1_1_1	-0.986857	-0.905463	-1.00154	-0.076208	-0.827149	-0.584823	-1.51829	-0.783861	-0.953876	-0.143453	-0.557353	-0.566727	-1.14173	-0.757146	-0.0789036	-0.615456	-0.826426	-1.46185	-1.447	-0.371738	-1.39979	0.712063	-0.839858	-0.934931	-0.985333	-0.817592	-1.2606	0.396607	0.409768	-0.577666	-0.995872	-0.582887	-0.0681093
ACTGAGTAGATCCTGT-1_1_1_1	2.4006	12.5582	XB37		ACTGAGTAGATCCTGT-1_1_1_1	2.4006	12.5582	None			ACTGAGTAGATCCTGT-1_1_1_1	2.4006	12.5582	0		CTACCCAGTGTGACCC-1_2_1_1	-0.986857	-0.905463	-1.00154	-1.50137	-0.827149	-0.584823	-1.51829	-0.783861	-0.953876	-0.97233	-0.557353	-0.566727	-1.14173	-0.757146	-1.79283	-0.615456	-0.826426	0.0936611	-1.447	-0.76183	-1.39979	-1.26512	-0.839858	-0.934931	-0.985333	-0.817592	-0.323258	-0.391833	-0.00391641	-0.577666	-0.995872	-0.582887	-0.600435
ACTGAGTCAGATTGCT-1_1_1_1	-1.13899	8.07866	XB37		ACTGAGTCAGATTGCT-1_1_1_1	-1.13899	8.07866	None			ACTGAGTCAGATTGCT-1_1_1_1	-1.13899	8.07866	0		GAGTCCGTCCTCAACC-1_2_1_1	-0.986857	-0.905463	-1.00154	-0.076208	-0.827149	-0.584823	-0.867972	-0.783861	-0.953876	-0.97233	-0.557353	-0.566727	-1.14173	-0.757146	-2.8742	-0.615456	-0.826426	-1.46185	-0.731626	-1.21132	-1.39979	-1.26512	0.0781387	-0.934931	-0.985333	-0.817592	-1.2606	-1.18027	-0.711114	-0.577666	-0.995872	-0.582887	-0.600435
ACTGAGTCATCACAAC-1_1_1_1	-0.0651569	10.848	XB37		ACTGAGTCATCACAAC-1_1_1_1	-0.0651569	10.848	None			ACTGAGTCATCACAAC-1_1_1_1	-0.0651569	10.848	0		CGCTATCGTCATATGC-1_1_1_1	-0.986857	-0.905463	-0.410477	-0.602193	-0.827149	-0.584823	-1.15205	-0.783861	-0.362925	-0.487468	-0.557353	-0.566727	-0.171862	-0.757146	-1.79283	-0.615456	-0.826426	-0.684095	-1.447	-0.489136	1.07593	0.0845182	-0.839858	-0.934931	0.0199542	-0.817592	-0.323258	-1.18027	-0.711114	-0.577666	-0.995872	-0.582887	-0.600435
ACTGAGTCATGGGACA-1_1_1_1	-0.923465	9.05728	XB37		ACTGAGTCATGGGACA-1_1_1_1	-0.923465	9.05728	None			ACTGAGTCATGGGACA-1_1_1_1	-0.923465	9.05728	0		TGGCTGGAGATGCGAC-1_2_1	1.80077	0.700992	1.36273	-0.602193	1.00296	-0.584823	0.689978	-0.783861	2.16954	1.06624	-0.557353	-0.566727	-0.171862	-0.0345627	1.00247	1.65682	0.144083	0.344043	1.27669	0.326171	1.65396	1.28946	0.0781387	0.173526	0.0199542	-0.0864731	1.85318	0.650427	-0.00391641	-0.577666	0.070175	-0.582887	-0.600435
ACTGAGTTCCTGCTTG-1_1_1_1	0.984969	13.8757	XB37		ACTGAGTTCCTGCTTG-1_1_1_1	0.984969	13.8757	None			ACTGAGTTCCTGCTTG-1_1_1_1	0.984969	13.8757	0		AACCATGGTCATACTG-1_2_1_1	-0.986857	-0.905463	-1.00154	0.296984	-0.827149	-0.584823	-0.635864	0.291488	-0.953876	-0.97233	-0.557353	-0.566727	-1.14173	-0.0345627	-0.711464	-0.615456	-0.826426	-0.0561697	-1.447	-1.01239	-1.39979	-0.413592	0.0781387	0.173526	-0.985333	-0.817592	-0.323258	-1.18027	-0.711114	-0.577666	-0.995872	-0.582887	-1.51045
ACTGATGGTATAATGG-1_1_1_1	2.01841	13.2963	XB37		ACTGATGGTATAATGG-1_1_1_1	2.01841	13.2963	None			ACTGATGGTATAATGG-1_1_1_1	2.01841	13.2963	0		CATGGCGTCGGATGGA-1_2_1	-0.986857	0.700992	1.04321	1.19616	-0.27623	-0.584823	0.762745	-0.783861	-0.362925	0.685424	-0.557353	-0.566727	0.395472	-0.757146	0.553657	1.18528	3.22052	-0.433713	0.561314	0.0341149	0.516357	-0.413592	0.615133	-0.934931	1.02524	-0.817592	1.16239	0.0693743	-0.711114	-0.577666	0.693773	-0.582887	-0.600435
ACTGATGGTTCCCGAG-1_1_1_1	-0.491912	12.0739	XB37		ACTGATGGTTCCCGAG-1_1_1_1	-0.491912	12.0739	None			ACTGATGGTTCCCGAG-1_1_1_1	-0.491912	12.0739	0.693147		AGCTCCTAGCTCTCGG-1_2_1_1	-0.986857	-0.905463	-1.00154	-1.50137	-0.827149	-0.584823	-2.03447	-0.783861	-0.953876	-1.80121	-0.557353	-0.566727	-0.171862	-0.757146	-1.79283	-0.615456	-0.826426	-1.46185	-0.731626	-0.76183	-1.39979	-1.26512	-0.839858	0.173526	-0.985333	-0.0864731	-1.2606	-1.18027	-0.711114	-0.577666	-0.995872	-0.582887	-0.0681093
ACTGCTCAGATAGTCA-1_1_1_1	1.56175	12.7706	XB37		ACTGCTCAGATAGTCA-1_1_1_1	1.56175	12.7706	None			ACTGCTCAGATAGTCA-1_1_1_1	1.56175	12.7706	0		ACGATGTTCAGGCAAG-1_1_1_1	-0.986857	0.191113	-0.410477	-0.076208	-0.27623	-0.584823	-1.15205	-0.783861	-0.362925	-0.143453	-0.557353	-0.566727	-1.14173	-0.757146	0.161585	-0.615456	-0.826426	0.225821	0.214051	-1.05932	-0.0918147	1.12542	-0.839858	-0.934931	-0.985333	-0.817592	-0.323258	0.0693743	-0.711114	-0.577666	-0.995872	-0.582887	-0.600435
ACTGCTCAGCAGGTCA-1_1_1_1	-0.477183	8.22518	XB37		ACTGCTCAGCAGGTCA-1_1_1_1	-0.477183	8.22518	None			ACTGCTCAGCAGGTCA-1_1_1_1	-0.477183	8.22518	0		CTTGGCTTCCAAAGTC-1_2_1	0.691461	0.700992	1.18567	0.586454	-0.827149	-0.584823	-0.119679	0.291488	1.16466	1.06624	-0.557353	-0.566727	0.395472	-0.0345627	0.161585	-0.615456	1.6823	0.450987	0.699127	-0.800355	-0.0918147	-0.413592	0.0781387	-0.934931	1.02524	-0.0864731	0.915841	1.54728	-0.711114	-0.577666	1.13622	-0.582887	0.309582
ACTGCTCAGGTCATCT-1_1_1_1	1.05637	12.8956	XB37		ACTGCTCAGGTCATCT-1_1_1_1	1.05637	12.8956	None			ACTGCTCAGGTCATCT-1_1_1_1	1.05637	12.8956	0		TACACGATCTACCTGC-1_1_1	-0.986857	-0.905463	-1.00154	-1.50137	-0.827149	-0.584823	-0.269625	-0.783861	-0.953876	-0.97233	-0.557353	-0.566727	-1.14173	-0.757146	-1.79283	-0.615456	-0.826426	0.0936611	-1.447	-0.584773	-1.39979	0.0845182	-0.839858	-0.934931	-0.985333	-0.817592	-0.323258	-1.18027	-0.711114	-0.577666	-0.995872	-0.582887	-1.51045
ACTGCTCAGTGCGATG-1_1_1_1	1.64751	12.1316	XB37		ACTGCTCAGTGCGATG-1_1_1_1	1.64751	12.1316	None			ACTGCTCAGTGCGATG-1_1_1_1	1.64751	12.1316	0		CTCGTCATCGCGTAGC-1_2_1	0.343179	1.48799	2.00549	-0.076208	0.596956	1.39588	0.442804	-0.783861	1.51035	1.266	-0.557353	-0.566727	2.21345	1.2714	1.63503	1.18528	1.11459	-1.46185	1.02779	-0.688067	-0.574548	0.0845182	-0.839858	0.821931	1.02524	0.341204	0.225052	1.54728	0.409768	-0.577666	0.693773	-0.582887	1.2196
ACTGCTCCACAAGCCC-1_1_1_1	-0.349192	8.39166	XB37		ACTGCTCCACAAGCCC-1_1_1_1	-0.349192	8.39166	None			ACTGCTCCACAAGCCC-1_1_1_1	-0.349192	8.39166	0		ATTATCCGTCATCCCT-1_2_1_1	-0.986857	-0.905463	-1.00154	-0.602193	-0.827149	-0.584823	-0.269625	-0.783861	-0.953876	-0.97233	-0.557353	-0.566727	-1.14173	-0.0345627	-0.0789036	-0.615456	-0.826426	-2.23961	-1.447	-1.05932	-1.39979	-1.26512	-0.839858	-0.934931	-0.985333	-0.817592	-0.323258	-1.18027	-0.711114	-0.577666	-0.995872	-0.582887	-0.600435
ACTGCTCCAGCCTTGG-1_1_1_1	-0.487353	12.4462	XB37		ACTGCTCCAGCCTTGG-1_1_1_1	-0.487353	12.4462	None			ACTGCTCCAGCCTTGG-1_1_1_1	-0.487353	12.4462	0		ACGGGCTAGCGACGTA-1_1_1_1	-0.147698	-0.213601	-0.410477	-0.602193	-0.27623	-0.584823	-0.43962	-0.783861	-0.362925	0.341409	-0.557353	-0.566727	-0.171862	-0.0345627	-0.0789036	-0.615456	0.144083	-0.0561697	0.214051	0.151514	0.516357	1.28946	0.0781387	0.173526	0.0199542	-0.0864731	-0.323258	-0.391833	-0.00391641	-0.577666	0.070175	-0.582887	-0.600435
ACTGCTCGTTGTGGAG-1_1_1_1	-0.0495644	8.70535	XB37		ACTGCTCGTTGTGGAG-1_1_1_1	-0.0495644	8.70535	None			ACTGCTCGTTGTGGAG-1_1_1_1	-0.0495644	8.70535	0		AGCGTATTCGTACCGG-1_1_1	-0.147698	-0.213601	-0.410477	-0.602193	0.274689	-0.584823	-0.269625	-0.783861	-0.362925	0.826271	-0.557353	-0.566727	-0.171862	-0.0345627	0.553657	-0.615456	-0.826426	0.344043	0.820688	1.34516	0.733423	-0.413592	-0.839858	-0.934931	0.0199542	-0.0864731	-0.323258	-0.391833	-0.00391641	-0.577666	-0.995872	-0.582887	-0.600435
ACTGTCCAGCACCGTC-1_1_1_1	2.16531	13.2139	XB37		ACTGTCCAGCACCGTC-1_1_1_1	2.16531	13.2139	None			ACTGTCCAGCACCGTC-1_1_1_1	2.16531	13.2139	0		CAGTCCTTCAGCTTAG-1_2_1_1	-0.986857	-0.905463	-1.00154	-1.50137	-0.827149	-0.584823	-0.635864	-0.783861	-0.953876	-0.97233	-0.557353	-0.566727	-0.171862	-0.757146	-0.363341	-0.615456	-0.826426	-0.684095	-1.447	-0.400101	-1.39979	-1.26512	-0.839858	-0.934931	-0.985333	-0.817592	-1.2606	-1.18027	-0.711114	-0.577666	-0.995872	-0.582887	0.309582
ACTGTCCTCCTCATTA-1_1_1_1	0.363615	9.99036	XB37		ACTGTCCTCCTCATTA-1_1_1_1	0.363615	9.99036	None			ACTGTCCTCCTCATTA-1_1_1_1	0.363615	9.99036	0		CCTTACGCAATGGAGC-1_1_1_1	0.343179	2.13342	-0.410477	-0.602193	0.0460369	-0.584823	0.24656	-0.783861	-0.362925	-0.143453	-0.557353	-0.566727	-1.14173	-0.757146	0.369905	-0.615456	-0.826426	-1.46185	-0.0162492	0.309732	-0.0918147	1.56359	0.615133	1.63883	-0.985333	-0.817592	-0.323258	-0.391833	-0.711114	-0.577666	-0.995872	-0.582887	-0.600435
ACTTACTAGCAGGTCA-1_1_1_1	1.17842	9.80631	XB37		ACTTACTAGCAGGTCA-1_1_1_1	1.17842	9.80631	None			ACTTACTAGCAGGTCA-1_1_1_1	1.17842	9.80631	0		AACTTTCTCCAAACTG-1_2_1_1	-0.986857	-0.905463	-1.00154	-0.602193	-0.827149	-0.584823	-1.15205	-0.783861	-0.953876	-0.487468	-0.557353	-0.566727	-0.171862	-0.757146	-0.711464	-0.615456	-0.826426	-0.684095	-0.731626	-1.21132	-1.39979	-0.413592	-0.839858	-0.934931	-0.985333	-0.0864731	-1.2606	-1.18027	-0.711114	0.668226	-0.995872	-0.582887	-1.51045
ACTTACTCAGACGCAA-1_1_1_1	-0.558744	12.4103	XB37		ACTTACTCAGACGCAA-1_1_1_1	-0.558744	12.4103	None			ACTTACTCAGACGCAA-1_1_1_1	-0.558744	12.4103	0		CCTCAGTCAGCTTAAC-1_1_1_1	-0.147698	-0.213601	-0.410477	-0.076208	-0.27623	-0.584823	-0.867972	0.291488	-0.362925	0.525745	-0.557353	-0.566727	-0.171862	-0.0345627	-0.711464	-0.615456	0.144083	-0.684095	-0.313157	1.4988	0.733423	0.936044	0.0781387	0.173526	0.0199542	-0.0864731	-0.323258	-0.391833	-0.00391641	-0.577666	0.070175	0.31734	-0.0681093
ACTTACTGTACCGCTG-1_1_1_1	1.86172	12.5626	XB37		ACTTACTGTACCGCTG-1_1_1_1	1.86172	12.5626	None			ACTTACTGTACCGCTG-1_1_1_1	1.86172	12.5626	0		CTGAAACAGCCTATGT-1_2_1_1	-0.147698	-0.213601	-0.410477	0.586454	-0.27623	-0.584823	-0.269625	-0.783861	-0.362925	-0.487468	-0.557353	-0.566727	-0.171862	-0.0345627	-1.16027	-0.615456	0.144083	-0.684095	0.402219	1.10094	-0.574548	-0.413592	0.0781387	0.173526	0.0199542	-0.0864731	-0.323258	-0.391833	-0.00391641	-0.577666	0.070175	-0.582887	-0.600435
ACTTACTGTCGTGGCT-1_1_1_1	-0.844592	9.36579	XB37		ACTTACTGTCGTGGCT-1_1_1_1	-0.844592	9.36579	None			ACTTACTGTCGTGGCT-1_1_1_1	-0.844592	9.36579	0		TATCAGGCACCTATCC-1_2_1_1	-0.986857	-0.905463	-1.00154	-1.50137	0.0460369	-0.584823	-0.635864	-0.783861	-0.953876	-0.97233	-0.557353	-0.566727	-1.14173	-0.757146	-0.363341	-0.615456	-0.826426	0.225821	-0.731626	-0.652709	-1.39979	-1.26512	-0.839858	-0.934931	-0.985333	-0.817592	-1.2606	-1.18027	-0.711114	-0.577666	0.693773	-0.582887	-1.51045
ACTTGTTCAGACACTT-1_1_1_1	0.199714	10.6909	XB37		ACTTGTTCAGACACTT-1_1_1_1	0.199714	10.6909	None			ACTTGTTCAGACACTT-1_1_1_1	0.199714	10.6909	0		CTCGGAGCACCCATGG-1_2_1	0.343179	0.191113	1.50927	0.822969	0.0460369	-0.584823	1.4548	1.36684	2.16954	1.266	-0.557353	-0.566727	0.395472	-0.757146	0.161585	1.18528	1.11459	0.548619	0.699127	0.55052	0.733423	1.28946	0.615133	-0.934931	-0.985333	-0.817592	0.225052	1.43887	0.409768	-0.577666	-0.995872	-0.582887	-0.0681093
ACTTGTTCATCGTCGG-1_1_1_1	-0.702373	11.8016	XB37		ACTTGTTCATCGTCGG-1_1_1_1	-0.702373	11.8016	None			ACTTGTTCATCGTCGG-1_1_1_1	-0.702373	11.8016	0		AGGTCATCATGACGGA-1_1_1_1	-0.986857	-0.905463	-1.00154	-1.50137	-0.827149	-0.584823	-2.03447	0.291488	-0.953876	0.123386	-0.557353	-0.566727	-1.14173	-0.757146	0.369905	-0.615456	-0.826426	-1.46185	-0.0162492	-0.520234	-0.574548	-1.26512	-0.839858	-0.934931	-0.985333	-0.817592	-0.323258	0.0693743	-0.711114	-0.577666	0.693773	-0.582887	-0.600435
ACTTGTTTCCTAAGTG-1_1_1_1	0.669671	12.8891	XB37		ACTTGTTTCCTAAGTG-1_1_1_1	0.669671	12.8891	None			ACTTGTTTCCTAAGTG-1_1_1_1	0.669671	12.8891	0		GATCGTACAGCATACT-1_1_1	-0.986857	-0.213601	-1.00154	-1.50137	-0.827149	-0.584823	0.0144518	-0.783861	-0.953876	-0.97233	-0.557353	-0.566727	-1.14173	-0.757146	-0.711464	-0.615456	-0.826426	0.450987	-0.731626	-0.76183	-0.574548	-0.413592	-0.839858	0.821931	-0.985333	-0.817592	-0.323258	-0.391833	-0.711114	-0.577666	-0.995872	-0.582887	-1.51045
ACTTGTTTCGCCCTTA-1_1_1_1	-0.85131	8.22382	XB37		ACTTGTTTCGCCCTTA-1_1_1_1	-0.85131	8.22382	None			ACTTGTTTCGCCCTTA-1_1_1_1	-0.85131	8.22382	0		AGTCTTTCAATGGAAT-1_1_1_1	-0.986857	-0.905463	-1.00154	-0.602193	-0.827149	-0.584823	-0.43962	-0.783861	-0.362925	-1.80121	-0.557353	-0.566727	-1.14173	-0.757146	0.161585	-0.615456	-0.826426	-1.00689	-1.447	0.259117	-0.0918147	-1.26512	0.0781387	-0.934931	-0.985333	-0.817592	-1.2606	-0.391833	-0.711114	-0.577666	0.693773	-0.582887	0.602542
ACTTGTTTCTTAACCT-1_1_1_1	-1.48155	8.6351	XB37		ACTTGTTTCTTAACCT-1_1_1_1	-1.48155	8.6351	None			ACTTGTTTCTTAACCT-1_1_1_1	-1.48155	8.6351	0		GCAGTTAGTTGGCTAT-1_2	1.53062	-0.905463	1.04321	-0.602193	-0.27623	-0.584823	0.24656	0.291488	1.29609	-0.143453	-0.557353	1.67475	-0.171862	0.388121	0.553657	-0.615456	0.711794	1.81208	-0.313157	0.998393	0.733423	-0.413592	0.615133	1.28198	0.0199542	1.96604	0.614084	-0.391833	0.409768	-0.577666	-0.995872	-0.582887	-1.51045
ACTTTCAAGAGCTATA-1_1_1_1	0.501313	13.8265	XB37		ACTTTCAAGAGCTATA-1_1_1_1	0.501313	13.8265	None			ACTTTCAAGAGCTATA-1_1_1_1	0.501313	13.8265	0		TTTGTCAAGGTGTTAA-1_1_1_1	-0.986857	-0.905463	-1.00154	-1.50137	-0.27623	-0.584823	-2.03447	-0.783861	-0.953876	0.123386	-0.557353	-0.566727	-0.171862	-0.757146	-0.363341	-0.615456	-0.826426	-0.433713	-1.447	-0.724422	0.733423	0.0845182	-0.839858	-0.934931	-0.985333	-0.817592	-1.2606	-1.18027	-0.711114	-0.577666	-0.995872	-0.582887	-0.600435
ACTTTCAAGCCAACAG-1_1_1_1	-0.283267	12.7551	XB37		ACTTTCAAGCCAACAG-1_1_1_1	-0.283267	12.7551	None			ACTTTCAAGCCAACAG-1_1_1_1	-0.283267	12.7551	0		GGATTACTCGTTACAG-1_2_1_1	-0.986857	-0.905463	-1.00154	-1.50137	-0.27623	-0.584823	-0.635864	-0.783861	-0.953876	-0.97233	-0.557353	-0.566727	-1.14173	-0.757146	-0.0789036	-0.615456	-0.826426	0.225821	-1.447	-0.371738	-1.39979	-1.26512	0.0781387	0.173526	0.0199542	-0.817592	-1.2606	-1.18027	-0.711114	-0.577666	-0.995872	-0.582887	-1.51045
ACTTTCAAGCCAGGAT-1_1_1_1	0.286835	12.2187	XB37		ACTTTCAAGCCAGGAT-1_1_1_1	0.286835	12.2187	None			ACTTTCAAGCCAGGAT-1_1_1_1	0.286835	12.2187	0		TAGAGCTCATCGGGTC-1_1_1_1	-0.147698	-0.213601	-0.410477	-0.602193	-0.27623	-0.584823	-0.635864	-0.783861	-0.362925	-0.487468	-0.557353	-0.566727	0.798002	-0.0345627	-0.0789036	-0.615456	-0.826426	-1.00689	-0.731626	-1.10802	0.516357	1.12542	0.0781387	0.173526	0.0199542	-0.0864731	-0.323258	1.03316	-0.00391641	-0.577666	0.070175	-0.582887	-0.600435
ACTTTCAAGGATGTAT-1_1_1_1	0.0397012	10.6779	XB37		ACTTTCAAGGATGTAT-1_1_1_1	0.0397012	10.6779	None			ACTTTCAAGGATGTAT-1_1_1_1	0.0397012	10.6779	0		TAGCCGGAGGACCACA-1_2_1_1	-0.986857	-0.905463	-1.00154	-1.50137	-0.827149	-0.584823	-0.635864	-0.783861	-0.953876	-0.97233	-0.557353	-0.566727	-1.14173	-0.757146	-0.711464	-0.615456	-0.826426	-2.23961	-1.447	-1.5128	-1.39979	-1.26512	-0.839858	-0.934931	-0.985333	-0.817592	-1.2606	-1.18027	-0.711114	-0.577666	-0.995872	-0.582887	0.602542
AGAATAGAGAGAGCTC-1_1_1_1	-1.07086	11.3028	XB37		AGAATAGAGAGAGCTC-1_1_1_1	-1.07086	11.3028	None			AGAATAGAGAGAGCTC-1_1_1_1	-1.07086	11.3028	0.693147		ATCGAGTGTAGGGACT-1_1_1_1	-0.986857	-0.905463	-1.00154	-0.076208	-0.827149	-0.584823	-0.635864	-0.783861	-0.953876	-1.80121	-0.557353	-0.566727	-0.171862	-0.757146	-2.8742	-0.615456	-0.826426	-1.46185	-0.313157	-1.01239	0.25069	-0.413592	-0.839858	-0.934931	0.0199542	-0.0864731	-1.2606	-0.391833	-0.711114	-0.577666	-0.995872	-0.582887	0.309582
AGAATAGCATTGGTAC-1_1_1_1	-1.10552	8.1514	XB37		AGAATAGCATTGGTAC-1_1_1_1	-1.10552	8.1514	None			AGAATAGCATTGGTAC-1_1_1_1	-1.10552	8.1514	0		ACGGGCTCAAGCCTAT-1_1_1_1	-0.986857	-0.905463	-1.00154	0.296984	0.274689	-0.584823	-1.51829	-0.783861	-0.953876	0.525745	-0.557353	-0.566727	-1.14173	-0.757146	0.161585	-0.615456	-0.826426	-0.433713	-0.313157	-0.800355	0.91695	-1.26512	-0.839858	-0.934931	-0.985333	-0.817592	-1.2606	-0.391833	-0.711114	-0.577666	1.47941	-0.582887	-0.0681093
AGAATAGGTCAAACTC-1_1_1_1	-1.30936	8.85236	XB37		AGAATAGGTCAAACTC-1_1_1_1	-1.30936	8.85236	None			AGAATAGGTCAAACTC-1_1_1_1	-1.30936	8.85236	0		GCATGATGTCAACATC-1_2_1_1	-0.986857	-0.905463	-1.00154	-1.50137	-0.827149	-0.584823	-0.43962	-0.783861	-0.953876	-1.80121	-0.557353	-0.566727	-1.14173	-0.757146	-0.363341	-0.615456	-0.826426	0.0936611	-1.447	-1.15864	-1.39979	-1.26512	-0.839858	0.173526	-0.985333	-0.0864731	-0.323258	-1.18027	-0.711114	-0.577666	-0.995872	-0.582887	-1.51045
AGAATAGGTTAGTGGG-1_1_1_1	-0.6085	9.9878	XB37		AGAATAGGTTAGTGGG-1_1_1_1	-0.6085	9.9878	None			AGAATAGGTTAGTGGG-1_1_1_1	-0.6085	9.9878	0		TTGGCAATCCTTTACA-1_2_1_1	-0.986857	-0.905463	-1.00154	-0.076208	-0.827149	-0.584823	-0.119679	-0.783861	-0.953876	-0.487468	-0.557353	-0.566727	-0.171862	-0.757146	-1.79283	-0.615456	-0.826426	-0.684095	-1.447	-1.32361	-1.39979	-0.413592	-0.839858	-0.934931	-0.985333	-0.817592	-1.2606	-1.18027	-0.711114	-0.577666	-0.995872	-0.582887	-0.600435
AGAATAGTCAGTTTGG-1_1_1_1	-0.388005	12.8159	XB37		AGAATAGTCAGTTTGG-1_1_1_1	-0.388005	12.8159	None			AGAATAGTCAGTTTGG-1_1_1_1	-0.388005	12.8159	0		CGCTTCACAGCTATTG-1_1_1_1	-0.986857	-0.905463	-1.00154	-1.50137	-0.827149	-0.584823	0.0144518	-0.783861	-0.953876	-1.80121	-0.557353	-0.566727	-1.14173	-0.757146	-0.363341	-0.615456	-0.826426	-1.00689	-0.731626	-1.21132	0.25069	-1.26512	-0.839858	0.173526	-0.985333	-0.817592	-1.2606	0.857814	-0.711114	-0.577666	-0.995872	-0.582887	-1.51045
AGAATAGTCGCGGATC-1_1_1_1	-0.384473	12.8726	XB37		AGAATAGTCGCGGATC-1_1_1_1	-0.384473	12.8726	None			AGAATAGTCGCGGATC-1_1_1_1	-0.384473	12.8726	0		TACCTTAAGTCCAGGA-1_1_1	-0.147698	-0.213601	-0.410477	-0.602193	-0.27623	-0.584823	-0.867972	0.291488	-0.362925	-0.487468	-0.557353	-0.566727	-0.171862	-0.0345627	-0.711464	-0.615456	0.144083	1.22874	-0.313157	1.1622	-0.574548	-0.413592	0.0781387	0.173526	0.0199542	-0.0864731	-0.323258	-0.391833	-0.00391641	-0.577666	0.070175	-0.582887	-0.600435
AGAATAGTCTACGAGT-1_1_1_1	1.62233	12.8882	XB37		AGAATAGTCTACGAGT-1_1_1_1	1.62233	12.8882	None			AGAATAGTCTACGAGT-1_1_1_1	1.62233	12.8882	0		CTGCGGAAGCGAAGGG-1_1_1_1	-0.147698	-0.213601	-0.410477	-0.602193	-0.27623	-0.584823	0.24656	0.291488	-0.362925	0.341409	-0.557353	-0.566727	1.11023	-0.0345627	-0.711464	-0.615456	0.144083	0.450987	-0.313157	-0.76183	-0.574548	-0.413592	1.29166	0.173526	0.0199542	-0.0864731	-0.323258	-0.391833	-0.00391641	-0.577666	1.47941	-0.582887	-0.600435
AGACGTTGTCTCCATC-1_1_1_1	-1.20125	11.6468	XB37		AGACGTTGTCTCCATC-1_1_1_1	-1.20125	11.6468	None			AGACGTTGTCTCCATC-1_1_1_1	-1.20125	11.6468	0		CATCAGAAGGCGTACA-1_1_1_1	-0.986857	-0.905463	-1.00154	-1.50137	-0.827149	-0.584823	-0.635864	-0.783861	-0.953876	-0.143453	-0.557353	-0.566727	-1.14173	-0.757146	-0.0789036	-0.615456	-0.826426	-1.46185	-1.447	0.42064	-0.0918147	-1.26512	-0.839858	-0.934931	0.0199542	-0.817592	-1.2606	-0.391833	-0.711114	-0.577666	-0.995872	0.31734	0.602542
AGACGTTTCGCACTCT-1_1_1_1	-0.344399	13.9563	XB37		AGACGTTTCGCACTCT-1_1_1_1	-0.344399	13.9563	None			AGACGTTTCGCACTCT-1_1_1_1	-0.344399	13.9563	0		TTTGGTTCACGAAAGC-1_2_1_1	-0.986857	-0.905463	-1.00154	-0.602193	0.274689	-0.584823	0.34846	-0.783861	-0.953876	-0.487468	-0.557353	-0.566727	-1.14173	-0.757146	-1.16027	-0.615456	-0.826426	-0.0561697	-0.731626	-0.724422	-1.39979	-1.26512	-0.839858	-0.934931	-0.985333	0.341204	0.614084	-1.18027	-0.711114	-0.577666	0.693773	-0.582887	-0.0681093
AGACGTTTCTTAACCT-1_1_1_1	-0.0588638	11.4418	XB37		AGACGTTTCTTAACCT-1_1_1_1	-0.0588638	11.4418	None			AGACGTTTCTTAACCT-1_1_1_1	-0.0588638	11.4418	0		GAGCAGAGTTAAGTAG-1_1_1_1	-0.986857	-0.905463	-1.00154	0.586454	-0.827149	-0.584823	-2.03447	0.291488	-0.953876	-0.487468	-0.557353	-0.566727	-1.14173	-0.757146	-0.0789036	-0.615456	-0.826426	-0.684095	-0.313157	-0.724422	-0.0918147	-1.26512	-0.839858	-0.934931	-0.985333	-0.817592	0.225052	-0.391833	-0.711114	-0.577666	-0.995872	-0.582887	-1.51045
AGAGCGACAATGAATG-1_1_1_1	0.831319	9.91876	XB37		AGAGCGACAATGAATG-1_1_1_1	0.831319	9.91876	None			AGAGCGACAATGAATG-1_1_1_1	0.831319	9.91876	0		TCAGATGTCATCGATG-1_1_1	-0.986857	-0.905463	-1.00154	-1.50137	-0.827149	-0.584823	-0.119679	-0.783861	-0.953876	-0.487468	-0.557353	-0.566727	-1.14173	-0.757146	0.718028	-0.615456	-0.826426	-0.229137	-1.447	0.151514	-1.39979	-1.26512	-0.839858	0.173526	-0.985333	-0.817592	-0.323258	-1.18027	-0.711114	-0.577666	-0.995872	-0.582887	-0.600435
AGAGCGAGTTCGAATC-1_1_1_1	-0.370926	7.87337	XB37		AGAGCGAGTTCGAATC-1_1_1_1	-0.370926	7.87337	None			AGAGCGAGTTCGAATC-1_1_1_1	-0.370926	7.87337	0		GGATTACCATCGGAAG-1_1_1_1	-0.147698	-0.213601	-0.410477	-0.602193	-0.27623	-0.584823	-0.635864	-0.783861	-0.362925	0.826271	-0.557353	-0.566727	-0.171862	-0.0345627	0.369905	-0.615456	-0.826426	-1.00689	1.53606	-1.05932	0.91695	1.43415	0.0781387	-0.934931	0.0199542	-0.0864731	-0.323258	0.857814	-0.00391641	-0.577666	0.070175	-0.582887	0.309582
AGAGCTTCATATGCTG-1_1_1_1	0.358855	12.7477	XB37		AGAGCTTCATATGCTG-1_1_1_1	0.358855	12.7477	None			AGAGCTTCATATGCTG-1_1_1_1	0.358855	12.7477	0		ATGGGAGTCCGCGCAA-1_2_1_1	-0.147698	-0.213601	-0.410477	-0.602193	-0.27623	-0.584823	-0.43962	-0.783861	-0.362925	-0.487468	-0.557353	-0.566727	-0.171862	-0.0345627	-1.16027	-0.615456	0.144083	0.638432	-0.313157	1.10094	-0.574548	-0.413592	0.996136	0.173526	0.0199542	-0.0864731	-0.323258	-0.391833	-0.00391641	-0.577666	0.070175	-0.582887	0.602542
AGAGCTTGTCAAACTC-1_1_1_1	1.74198	12.0189	XB37		AGAGCTTGTCAAACTC-1_1_1_1	1.74198	12.0189	None			AGAGCTTGTCAAACTC-1_1_1_1	1.74198	12.0189	0		GGGCACTCATTGAGCT-1_2_1_1	-0.986857	-0.905463	-1.00154	0.296984	-0.827149	-0.584823	-0.119679	-0.783861	-0.953876	-1.80121	-0.557353	-0.566727	-1.14173	-0.757146	-1.79283	-0.615456	-0.826426	-1.46185	-1.447	-0.923353	-1.39979	-1.26512	0.0781387	-0.934931	-0.985333	-0.817592	-0.323258	-1.18027	-0.711114	-0.577666	-0.995872	-0.582887	-0.600435
AGAGCTTGTCAGCTAT-1_1_1_1	1.47022	11.5987	XB37		AGAGCTTGTCAGCTAT-1_1_1_1	1.47022	11.5987	None			AGAGCTTGTCAGCTAT-1_1_1_1	1.47022	11.5987	0		TAGCCGGGTTGACGTT-1_1_1	-0.986857	-0.905463	-1.00154	-1.50137	-0.827149	-0.584823	0.135788	-0.783861	-0.953876	-0.487468	-0.557353	-0.566727	-1.14173	-0.757146	-0.711464	-0.615456	-0.826426	-0.0561697	0.929427	-0.967103	-1.39979	-1.26512	-0.839858	-0.934931	-0.985333	-0.817592	-0.323258	-1.18027	-0.711114	-0.577666	-0.995872	-0.582887	-1.51045
AGAGCTTGTCCCGACA-1_1_1_1	-0.0986548	12.7418	XB37		AGAGCTTGTCCCGACA-1_1_1_1	-0.0986548	12.7418	None			AGAGCTTGTCCCGACA-1_1_1_1	-0.0986548	12.7418	0		ATGAGGGAGGCCCTCA-1_2_1	-0.147698	0.478262	2.31713	1.02294	0.274689	-0.584823	0.135788	1.36684	1.09048	0.525745	-0.557353	-0.566727	-0.171862	-0.0345627	0.718028	1.18528	1.6823	-0.229137	1.27669	0.170082	0.91695	1.68068	0.0781387	-0.934931	1.02524	0.644646	-0.323258	1.31902	0.703281	-0.577666	0.070175	-0.582887	-0.600435
AGAGCTTTCAGTCAGT-1_1_1_1	-0.938984	8.16793	XB37		AGAGCTTTCAGTCAGT-1_1_1_1	-0.938984	8.16793	None			AGAGCTTTCAGTCAGT-1_1_1_1	-0.938984	8.16793	0		GACTGCGCAGCATACT-1_2_1_1	-0.986857	-0.905463	-1.00154	-0.602193	-0.827149	-0.584823	-1.51829	-0.783861	-0.953876	-0.487468	-0.557353	-0.566727	-1.14173	-0.757146	-1.16027	-0.615456	-0.826426	-1.46185	-1.447	-1.58257	-1.39979	-1.26512	-0.839858	-0.934931	-0.985333	-0.817592	-1.2606	-1.18027	-0.711114	-0.577666	-0.995872	-0.582887	-0.0681093
AGAGCTTTCGAGGTAG-1_1_1_1	0.356976	10.913	XB37		AGAGCTTTCGAGGTAG-1_1_1_1	0.356976	10.913	None			AGAGCTTTCGAGGTAG-1_1_1_1	0.356976	10.913	0		TGGTTAGTCAGCGACC-1_2_1	0.343179	1.03684	0.180591	0.586454	-0.827149	0.664863	0.612799	1.71302	1.00922	0.341409	-0.557353	0.554011	-0.171862	-0.0345627	0.553657	0.52068	0.711794	-1.00689	-0.313157	0.0744462	1.55866	0.0845182	-0.839858	0.821931	0.0199542	-0.0864731	0.915841	1.03316	-0.711114	0.668226	0.693773	-0.582887	1.04429
AGAGTGGAGACCTTTG-1_1_1_1	-0.73627	8.91922	XB37		AGAGTGGAGACCTTTG-1_1_1_1	-0.73627	8.91922	None			AGAGTGGAGACCTTTG-1_1_1_1	-0.73627	8.91922	0		TACCTATCACAAGTAA-1_2_1_1	-0.986857	-0.905463	-1.00154	-1.50137	-0.827149	-0.584823	-0.867972	-0.783861	-0.953876	-1.80121	-0.557353	-0.566727	-0.171862	-0.757146	-0.711464	-0.615456	-0.826426	-0.433713	-1.447	-1.90689	-1.39979	-1.26512	0.615133	0.173526	-0.985333	-0.817592	-0.323258	-1.18027	-0.711114	-0.577666	-0.995872	-0.582887	-1.51045
AGAGTGGGTAAATGTG-1_1_1_1	1.86536	13.0147	XB37		AGAGTGGGTAAATGTG-1_1_1_1	1.86536	13.0147	None			AGAGTGGGTAAATGTG-1_1_1_1	1.86536	13.0147	0		GGTGTTAGTACGACCC-1_2_1_1	-0.986857	-0.905463	-1.00154	-1.50137	-0.827149	-0.584823	-0.43962	-0.783861	-0.953876	-1.80121	-0.557353	-0.566727	-1.14173	-0.757146	-1.16027	-0.615456	-0.826426	-0.433713	-0.731626	-2.10582	-1.39979	-1.26512	-0.839858	-0.934931	-0.985333	-0.817592	0.225052	-1.18027	-0.711114	-0.577666	-0.995872	-0.582887	-1.51045
AGAGTGGGTTCGTTGA-1_1_1_1	0.553266	11.2866	XB37		AGAGTGGGTTCGTTGA-1_1_1_1	0.553266	11.2866	None			AGAGTGGGTTCGTTGA-1_1_1_1	0.553266	11.2866	0		TTCTCAACAGTTCCCT-1_2_1_1	-0.986857	-0.905463	-1.00154	-0.602193	-0.827149	-0.584823	-0.635864	-0.783861	-0.953876	-0.97233	-0.557353	-0.566727	-1.14173	-0.757146	0.161585	-0.615456	-0.826426	-1.46185	-0.731626	-1.32361	-1.39979	-0.413592	0.0781387	-0.934931	-0.985333	-0.817592	-0.323258	-1.18027	-0.711114	-0.577666	-0.995872	0.31734	0.309582
AGAGTGGTCACATGCA-1_1_1_1	0.309688	11.0907	XB37		AGAGTGGTCACATGCA-1_1_1_1	0.309688	11.0907	None			AGAGTGGTCACATGCA-1_1_1_1	0.309688	11.0907	0		TCTTCGGGTCCCTACT-1_2_1_1	-0.986857	-0.905463	-1.00154	-0.602193	-0.827149	-0.584823	-1.15205	-0.783861	-0.362925	-1.80121	-0.557353	-0.566727	-0.171862	-0.757146	-0.711464	-0.615456	-0.826426	-0.0561697	-1.447	-0.800355	-1.39979	-1.26512	-0.839858	-0.934931	-0.985333	-0.817592	-1.2606	-1.18027	-0.711114	-0.577666	-0.995872	-0.582887	-0.600435
AGAGTGGTCCACGTTC-1_1_1_1	-0.383281	9.83669	XB37		AGAGTGGTCCACGTTC-1_1_1_1	-0.383281	9.83669	None			AGAGTGGTCCACGTTC-1_1_1_1	-0.383281	9.83669	0		CAAGATCCAAAGCAAT-1_1_1_1	0.343179	-0.905463	-0.410477	0.586454	-0.27623	-0.584823	1.27893	-0.783861	-0.0172404	0.525745	-0.557353	-0.566727	-1.14173	-0.757146	-0.363341	-0.615456	-0.826426	-0.229137	1.6448	-0.0725985	1.65396	0.0845182	0.996136	-0.934931	0.608009	-0.817592	-0.323258	1.03316	-0.711114	-0.577666	-0.995872	-0.582887	-0.600435
AGAGTGGTCTTGACGA-1_1_1_1	0.893918	9.23524	XB37		AGAGTGGTCTTGACGA-1_1_1_1	0.893918	9.23524	None			AGAGTGGTCTTGACGA-1_1_1_1	0.893918	9.23524	0		ATCGAGTAGATCTGAA-1_2_1_1	-0.986857	-0.905463	-1.00154	-1.50137	-0.827149	-0.584823	0.135788	-0.783861	-0.953876	-0.143453	-0.557353	-0.566727	0.395472	-0.757146	0.553657	-0.615456	-0.826426	-0.433713	-0.731626	-1.5128	-1.39979	-1.26512	-0.839858	-0.934931	0.608009	-0.817592	-1.2606	-1.18027	-0.711114	-0.577666	-0.995872	-0.582887	-0.0681093
AGATCTGAGATCCCGC-1_1_1_1	-0.227724	11.1492	XB37		AGATCTGAGATCCCGC-1_1_1_1	-0.227724	11.1492	None			AGATCTGAGATCCCGC-1_1_1_1	-0.227724	11.1492	0		TAGAGCTCAGACACTT-1_2_1	-0.147698	1.48799	-0.410477	1.60927	-0.27623	-0.584823	-0.119679	1.36684	1.40993	1.35462	-0.557353	-0.566727	1.36534	-0.0345627	1.35059	1.18528	-0.826426	-0.229137	0.214051	0.854856	0.91695	1.97694	0.0781387	-0.934931	1.02524	-0.0864731	0.614084	1.31902	-0.00391641	1.39703	0.070175	-0.582887	-0.600435
AGATCTGAGTACATGA-1_1_1_1	-1.53808	8.04505	XB37		AGATCTGAGTACATGA-1_1_1_1	-1.53808	8.04505	None			AGATCTGAGTACATGA-1_1_1_1	-1.53808	8.04505	0		TTGGATGCACTGCACG-1_1	1.67321	0.882976	1.36273	1.48563	1.42471	-0.584823	1.68005	2.62492	0.573711	1.266	1.74052	0.554011	1.11023	1.64322	1.00247	1.65682	0.711794	0.871417	0.699127	1.44502	1.3416	0.936044	0.0781387	0.821931	1.34887	1.23492	0.915841	0.396607	0.930948	-0.577666	1.47941	0.84394	1.85701
AGATCTGAGTTGTAGA-1_1_1_1	0.140759	10.5133	XB37		AGATCTGAGTTGTAGA-1_1_1_1	0.140759	10.5133	None			AGATCTGAGTTGTAGA-1_1_1_1	0.140759	10.5133	0		CTAATGGTCGTATCAG-1_1_1_1	-0.147698	-0.213601	-0.410477	0.296984	-0.27623	-0.584823	-0.867972	-0.783861	-0.362925	1.06624	-0.557353	-0.566727	-0.171862	-0.0345627	-1.16027	-0.615456	-0.826426	-1.00689	-0.731626	1.02718	0.25069	-0.413592	0.615133	-0.934931	-0.985333	-0.0864731	-0.323258	0.396607	-0.00391641	-0.577666	-0.995872	-0.582887	0.309582
AGATCTGCAATCAGAA-1_1_1_1	0.456293	11.0163	XB37		AGATCTGCAATCAGAA-1_1_1_1	0.456293	11.0163	None			AGATCTGCAATCAGAA-1_1_1_1	0.456293	11.0163	0		TAAGAGACATCAGTCA-1_1_1_1	-0.986857	0.700992	-1.00154	0.586454	-0.27623	-0.584823	-1.15205	-0.783861	-0.953876	-0.143453	-0.557353	-0.566727	-1.14173	-0.757146	-0.363341	-0.615456	-0.826426	-0.684095	-0.731626	-0.652709	-0.574548	-1.26512	-0.839858	-0.934931	-0.985333	-0.0864731	-1.2606	-1.18027	-0.711114	-0.577666	0.070175	-0.582887	0.309582
AGATCTGGTACTTGAC-1_1_1_1	-0.450052	12.8511	XB37		AGATCTGGTACTTGAC-1_1_1_1	-0.450052	12.8511	None			AGATCTGGTACTTGAC-1_1_1_1	-0.450052	12.8511	0		GATCGTACATCAGTCA-1_2_1	2.0215	1.48799	1.18567	1.34895	-0.27623	-0.584823	0.831576	1.71302	1.94586	1.5868	-0.557353	-0.566727	-0.171862	0.388121	1.24295	-0.615456	2.65281	0.0936611	0.699127	-0.0950425	0.91695	1.43415	-0.839858	-0.934931	0.608009	-0.817592	2.20798	1.90008	-0.711114	-0.577666	-0.995872	-0.582887	0.841907
AGATCTGGTGAAATCA-1_1_1_1	-1.63388	8.83181	XB37		AGATCTGGTGAAATCA-1_1_1_1	-1.63388	8.83181	None			AGATCTGGTGAAATCA-1_1_1_1	-1.63388	8.83181	0		GTTTCTATCGAGAGCA-1_1_1_1	-0.986857	-0.905463	-1.00154	-0.076208	-0.827149	-0.584823	-0.119679	-0.783861	-0.953876	-0.487468	-0.557353	-0.566727	-1.14173	-0.757146	-0.363341	-0.615456	-0.826426	-1.00689	-0.313157	-0.45877	-0.0918147	0.0845182	-0.839858	0.821931	0.608009	-0.817592	0.225052	0.0693743	-0.711114	-0.577666	-0.995872	-0.582887	-1.51045
AGATCTGTCAGAAATG-1_1_1_1	1.63705	12.5866	XB37		AGATCTGTCAGAAATG-1_1_1_1	1.63705	12.5866	None			AGATCTGTCAGAAATG-1_1_1_1	1.63705	12.5866	0		TCAACGAGTAGAGGAA-1_2_1_1	-0.986857	-0.905463	-0.410477	-0.076208	-0.27623	-0.584823	-0.119679	0.920527	-0.362925	-0.97233	-0.557353	-0.566727	-1.14173	-0.757146	-0.363341	-0.615456	-0.826426	0.225821	-0.731626	-1.4466	-0.574548	-0.413592	0.615133	-0.934931	0.608009	-0.817592	0.915841	-0.391833	-0.711114	-0.577666	-0.995872	-0.582887	-0.0681093
AGATCTGTCTTTACAC-1_1_1_1	0.564324	10.7998	XB37		AGATCTGTCTTTACAC-1_1_1_1	0.564324	10.7998	None			AGATCTGTCTTTACAC-1_1_1_1	0.564324	10.7998	0		GGGAATGTCCGCATAA-1_1_1_1	-0.147698	-0.213601	-0.410477	-0.602193	-0.27623	-0.584823	0.135788	-0.783861	-0.362925	0.525745	-0.557353	-0.566727	-0.171862	-0.0345627	-0.363341	-0.615456	-0.826426	-0.433713	-0.731626	-0.584773	-0.574548	-0.413592	0.0781387	-0.934931	0.0199542	-0.0864731	-0.323258	-0.391833	-0.00391641	-0.577666	0.070175	0.84394	0.309582
AGATTGCAGAGGGATA-1_1_1_1	0.450564	11.7336	XB37		AGATTGCAGAGGGATA-1_1_1_1	0.450564	11.7336	None			AGATTGCAGAGGGATA-1_1_1_1	0.450564	11.7336	0		ACGGAGAAGGGCTTCC-1_1_1_1	-0.986857	-0.905463	-1.00154	0.296984	-0.827149	-0.584823	-1.15205	-0.783861	-0.953876	-1.80121	-0.557353	-0.566727	-1.14173	-0.757146	0.161585	-0.615456	-0.826426	-0.684095	-1.447	-0.141137	-0.574548	0.437933	-0.839858	1.63883	-0.985333	-0.817592	-1.2606	0.650427	-0.711114	-0.577666	-0.995872	-0.582887	-0.600435
AGATTGCAGGGTGTGT-1_1_1_1	-0.201984	9.30492	XB37		AGATTGCAGGGTGTGT-1_1_1_1	-0.201984	9.30492	None			AGATTGCAGGGTGTGT-1_1_1_1	-0.201984	9.30492	0		TACGGATAGCCAGGAT-1_2_1_1	-0.986857	-0.905463	-1.00154	-0.602193	-0.827149	-0.584823	-1.15205	-0.783861	-0.953876	-1.80121	-0.557353	-0.566727	-1.14173	-0.757146	-1.79283	-0.615456	-0.826426	-2.23961	-1.447	-1.4466	-1.39979	-1.26512	-0.839858	-0.934931	-0.985333	-0.817592	-1.2606	-1.18027	-0.711114	-0.577666	-0.995872	-0.582887	-0.0681093
AGATTGCCACAAGTAA-1_1_1_1	1.6601	12.3127	XB37		AGATTGCCACAAGTAA-1_1_1_1	1.6601	12.3127	None			AGATTGCCACAAGTAA-1_1_1_1	1.6601	12.3127	0		ACTTTCAAGCCAACAG-1_1_1_1	-0.147698	-0.213601	-0.410477	-0.076208	-0.27623	-0.584823	-0.867972	0.291488	-0.362925	-0.487468	-0.557353	-0.566727	-0.171862	-0.0345627	-0.711464	-0.615456	0.144083	0.548619	-0.313157	0.0341149	-0.574548	-0.413592	0.0781387	0.173526	1.34887	-0.0864731	-0.323258	-0.391833	-0.00391641	-0.577666	0.070175	0.31734	-0.0681093
AGATTGCCACGCTTTC-1_1_1_1	1.14983	13.8072	XB37		AGATTGCCACGCTTTC-1_1_1_1	1.14983	13.8072	None			AGATTGCCACGCTTTC-1_1_1_1	1.14983	13.8072	0		GCAAACTGTGTAAGTA-1_1_1_1	-0.147698	-0.213601	-0.410477	-0.602193	-0.27623	-0.584823	-1.15205	-0.783861	-0.362925	0.685424	-0.557353	-0.566727	-0.171862	-0.0345627	0.369905	-0.615456	-0.826426	-1.00689	-0.731626	1.23691	0.91695	-0.413592	0.0781387	0.173526	0.0199542	-0.0864731	-0.323258	-0.391833	-0.00391641	-0.577666	0.070175	-0.582887	-0.600435
AGATTGCCATTAGGCT-1_1_1_1	0.990356	11.7361	XB37		AGATTGCCATTAGGCT-1_1_1_1	0.990356	11.7361	None			AGATTGCCATTAGGCT-1_1_1_1	0.990356	11.7361	0		GCATACATCGAACGGA-1_1_1_1	-0.147698	-0.213601	-0.410477	-0.602193	-0.27623	-0.584823	-0.43962	-0.783861	-0.362925	0.123386	-0.557353	-0.566727	-0.171862	-0.0345627	-1.16027	-0.615456	-0.826426	0.225821	0.214051	0.0744462	0.516357	-0.413592	0.0781387	0.173526	0.0199542	-0.0864731	-0.323258	-0.391833	-0.00391641	-0.577666	0.070175	-0.582887	0.602542
AGATTGCGTACAGACG-1_1_1_1	2.14895	12.2427	XB37		AGATTGCGTACAGACG-1_1_1_1	2.14895	12.2427	None			AGATTGCGTACAGACG-1_1_1_1	2.14895	12.2427	0		GCGACCAAGTCTCGGC-1_1_1_1	-0.986857	-0.905463	-1.00154	-0.602193	-0.827149	-0.584823	-0.867972	-0.783861	-0.953876	-0.143453	-0.557353	-0.566727	-1.14173	-0.757146	0.718028	-0.615456	-0.826426	-1.46185	-0.0162492	-0.343984	-0.574548	-0.413592	-0.839858	0.821931	-0.985333	-0.817592	-1.2606	0.396607	-0.711114	-0.577666	-0.995872	-0.582887	-0.600435
AGATTGCTCCTTTCTC-1_1_1_1	-0.657717	11.1557	XB37		AGATTGCTCCTTTCTC-1_1_1_1	-0.657717	11.1557	None			AGATTGCTCCTTTCTC-1_1_1_1	-0.657717	11.1557	0		CGATGGCCAAACTGTC-1_1_1_1	-0.986857	-0.213601	-1.00154	-0.602193	-0.827149	-0.584823	-2.03447	-0.783861	-0.953876	-0.487468	-0.557353	-0.566727	-1.14173	-0.757146	0.553657	-0.615456	-0.826426	-0.684095	-0.313157	-0.0725985	0.516357	0.712063	0.0781387	-0.934931	-0.985333	-0.817592	-1.2606	-0.391833	-0.711114	-0.577666	-0.995872	-0.582887	0.602542
AGCAGCCAGGTTCCTA-1_1_1_1	0.175135	11.7974	XB37		AGCAGCCAGGTTCCTA-1_1_1_1	0.175135	11.7974	None			AGCAGCCAGGTTCCTA-1_1_1_1	0.175135	11.7974	0		TCTTTCCAGCAGATCG-1_1_1_1	-0.986857	-0.905463	-0.410477	-0.602193	-0.27623	-0.584823	0.689978	-0.783861	-0.362925	-0.97233	-0.557353	-0.566727	-1.14173	-0.757146	-0.711464	-0.615456	-0.826426	-0.684095	-0.731626	-0.76183	0.516357	0.0845182	-0.839858	-0.934931	-0.985333	-0.817592	-0.323258	-0.391833	-0.711114	-0.577666	-0.995872	-0.582887	-0.600435
AGCAGCCAGTACACCT-1_1_1_1	1.94496	12.6036	XB37		AGCAGCCAGTACACCT-1_1_1_1	1.94496	12.6036	None			AGCAGCCAGTACACCT-1_1_1_1	1.94496	12.6036	0		CTACCCACAAGCGTAG-1_2_1_1	-0.986857	-0.905463	-1.00154	-1.50137	-0.827149	-0.584823	0.530637	0.291488	-0.953876	-1.80121	-0.557353	-0.566727	-1.14173	-0.757146	-0.711464	-0.615456	-0.826426	-1.46185	-1.447	-1.26624	-1.39979	-1.26512	-0.839858	-0.934931	-0.985333	-0.817592	-1.2606	-1.18027	-0.711114	-0.577666	-0.995872	-0.582887	-1.51045
AGCAGCCCAAGCGTAG-1_1_1_1	-0.538474	12.0081	XB37		AGCAGCCCAAGCGTAG-1_1_1_1	-0.538474	12.0081	None			AGCAGCCCAAGCGTAG-1_1_1_1	-0.538474	12.0081	0.693147		TATCTCAGTACGCTGC-1_1_1_1	-0.986857	-0.905463	-1.00154	0.296984	-0.827149	-0.584823	-2.9169	-0.783861	-0.953876	-0.143453	-0.557353	-0.566727	-0.171862	-0.757146	0.369905	-0.615456	-0.826426	-0.433713	-0.731626	-0.76183	-0.0918147	0.0845182	-0.839858	-0.934931	-0.985333	-0.0864731	-0.323258	-1.18027	-0.711114	-0.577666	-0.995872	-0.582887	-0.600435
AGCAGCCTCGATAGAA-1_1_1_1	-0.049365	12.8412	XB37		AGCAGCCTCGATAGAA-1_1_1_1	-0.049365	12.8412	None			AGCAGCCTCGATAGAA-1_1_1_1	-0.049365	12.8412	0		GTCCTCACAACGATGG-1_2_1_1	-0.986857	-0.905463	-1.00154	-0.076208	-0.827149	-0.584823	0.135788	-0.783861	-0.953876	-0.97233	-0.557353	-0.566727	-1.14173	-0.757146	-0.363341	-0.615456	-0.826426	-0.229137	-0.313157	-1.32361	-1.39979	-1.26512	-0.839858	-0.934931	-0.985333	-0.817592	-1.2606	-1.18027	-0.711114	-0.577666	-0.995872	0.31734	-0.0681093
AGCAGCCTCTATCCTA-1_1_1_1	-0.996701	9.38492	XB37		AGCAGCCTCTATCCTA-1_1_1_1	-0.996701	9.38492	None			AGCAGCCTCTATCCTA-1_1_1_1	-0.996701	9.38492	0		TCATTTGGTGTGAATA-1_2_1_1	-0.986857	-0.905463	-1.00154	-0.076208	-0.827149	-0.584823	-0.269625	-0.783861	-0.953876	-1.80121	-0.557353	-0.566727	-1.14173	-0.757146	-1.16027	-0.615456	-0.826426	0.450987	-0.731626	-1.90689	-1.39979	-1.26512	-0.839858	-0.934931	-0.985333	-0.817592	-0.323258	-1.18027	-0.711114	-0.577666	0.070175	-0.582887	-0.0681093
AGCATACAGAACAACT-1_1_1_1	1.352	12.7915	XB37		AGCATACAGAACAACT-1_1_1_1	1.352	12.7915	None			AGCATACAGAACAACT-1_1_1_1	1.352	12.7915	0		GGACGTCCACCTGGTG-1_2_1_1	-0.986857	-0.905463	-1.00154	-0.602193	-0.827149	-0.584823	-0.635864	-0.783861	-0.953876	-0.143453	-0.557353	-0.566727	-1.14173	-0.757146	-0.363341	-0.615456	-0.826426	-2.23961	-0.731626	-1.01239	-1.39979	-0.413592	-0.839858	-0.934931	0.0199542	-0.817592	-0.323258	-1.18027	-0.711114	-0.577666	-0.995872	-0.582887	0.309582
AGCATACCAATACGCT-1_1_1_1	0.429247	11.133	XB37		AGCATACCAATACGCT-1_1_1_1	0.429247	11.133	None			AGCATACCAATACGCT-1_1_1_1	0.429247	11.133	0		ACCTTTAAGTGGTAAT-1_2_1_1	-0.986857	-0.905463	-1.00154	-0.602193	-0.827149	-0.584823	0.135788	-0.783861	-0.953876	-1.80121	-0.557353	-0.566727	-1.14173	-0.757146	0.161585	-0.615456	-0.826426	-0.229137	-1.447	-1.21132	-1.39979	-1.26512	-0.839858	-0.934931	-0.985333	-0.817592	-0.323258	-1.18027	-0.711114	-0.577666	-0.995872	-0.582887	-0.600435
AGCATACCATAGGATA-1_1_1_1	-0.284769	11.5348	XB37		AGCATACCATAGGATA-1_1_1_1	-0.284769	11.5348	None			AGCATACCATAGGATA-1_1_1_1	-0.284769	11.5348	0		GCTGCTTGTCGGCATC-1_1_1_1	-0.147698	-0.213601	-0.410477	-0.602193	-0.27623	-0.584823	-0.867972	0.291488	-0.362925	0.341409	-0.557353	-0.566727	-0.171862	-0.0345627	-0.711464	-0.615456	0.144083	0.0936611	-0.313157	1.18758	1.82433	0.712063	1.29166	0.173526	1.34887	-0.0864731	-0.323258	-0.391833	-0.00391641	-0.577666	0.070175	-0.582887	-0.600435
AGCATACGTAATCACC-1_1_1_1	-0.498462	11.9592	XB37		AGCATACGTAATCACC-1_1_1_1	-0.498462	11.9592	None			AGCATACGTAATCACC-1_1_1_1	-0.498462	11.9592	0		CAAGGCCAGTCGTACT-1_2_1_1	-0.986857	-0.905463	-1.00154	-1.50137	-0.827149	-0.584823	-0.119679	-0.783861	-0.953876	-0.97233	-0.557353	-0.566727	-1.14173	-0.757146	-1.79283	-0.615456	-0.826426	-0.229137	-1.447	-1.21132	-1.39979	-1.26512	-0.839858	-0.934931	-0.985333	-0.817592	-1.2606	-1.18027	-0.711114	-0.577666	-0.995872	-0.582887	-1.51045
AGCATACTCGGATGTT-1_1_1_1	0.197167	13.397	XB37		AGCATACTCGGATGTT-1_1_1_1	0.197167	13.397	None			AGCATACTCGGATGTT-1_1_1_1	0.197167	13.397	0		GAAATGAGTTATCGGT-1_2_1_1	-0.986857	-0.905463	-1.00154	-0.602193	-0.27623	-0.584823	0.135788	-0.783861	-0.953876	-1.80121	-0.557353	-0.566727	-1.14173	-0.757146	-0.363341	-0.615456	-0.826426	-0.229137	-1.447	-1.90689	-1.39979	-1.26512	0.0781387	0.173526	-0.985333	-0.817592	-1.2606	-1.18027	-0.00391641	-0.577666	-0.995872	-0.582887	-1.51045
AGCCTAAAGCTAGGCA-1_1_1_1	0.644867	11.8856	XB37		AGCCTAAAGCTAGGCA-1_1_1_1	0.644867	11.8856	None			AGCCTAAAGCTAGGCA-1_1_1_1	0.644867	11.8856	0		CCCGAAGAGCATCCCG-1_2	1.36896	-0.905463	1.50927	0.586454	1.73124	0.664863	0.135788	0.291488	1.85603	0.685424	-0.557353	2.33034	1.36534	0.388121	0.86672	2.02257	0.711794	0.450987	1.20021	1.19594	1.45507	1.28946	0.0781387	0.173526	0.0199542	1.96604	1.7107	2.04245	1.41048	0.668226	0.070175	0.84394	-1.51045
AGCCTAAGTCATATGC-1_1_1_1	-0.325222	13.0238	XB37		AGCCTAAGTCATATGC-1_1_1_1	-0.325222	13.0238	None			AGCCTAAGTCATATGC-1_1_1_1	-0.325222	13.0238	0.693147		CAGTCCTTCCCTCAGT-1_2_1_1	-0.986857	-0.905463	-1.00154	-1.50137	-0.827149	-0.584823	-0.635864	-0.783861	-0.953876	-1.80121	-0.557353	-0.566727	-1.14173	-0.757146	-1.16027	-0.615456	-0.826426	-1.00689	-0.731626	-0.584773	-1.39979	-1.26512	0.0781387	-0.934931	-0.985333	-0.817592	-1.2606	-1.18027	-0.711114	-0.577666	-0.995872	-0.582887	-0.600435
AGCCTAATCGTGTAGT-1_1_1_1	1.90567	13.1608	XB37		AGCCTAATCGTGTAGT-1_1_1_1	1.90567	13.1608	None			AGCCTAATCGTGTAGT-1_1_1_1	1.90567	13.1608	0		GACGCGTGTGACAAAT-1_2_1_1	-0.986857	-0.905463	-1.00154	-1.50137	-0.827149	-0.584823	-0.635864	-0.783861	-0.953876	-0.97233	-0.557353	-0.566727	-0.171862	-0.757146	-2.8742	-0.615456	-0.826426	-0.433713	-1.447	-1.21132	-1.39979	-1.26512	-0.839858	-0.934931	-0.985333	-0.817592	0.225052	-1.18027	-0.711114	-0.577666	0.070175	-0.582887	-0.600435
AGCGGTCCAGCTCGAC-1_1_1_1	0.400021	12.9175	XB37		AGCGGTCCAGCTCGAC-1_1_1_1	0.400021	12.9175	None			AGCGGTCCAGCTCGAC-1_1_1_1	0.400021	12.9175	0		AGCATACTCTGTTTGT-1_2_1_1	-0.986857	-0.905463	-1.00154	0.586454	-0.827149	-0.584823	0.530637	-0.783861	-0.953876	-1.80121	-0.557353	-0.566727	-1.14173	-0.757146	-1.79283	-0.615456	-0.826426	-1.46185	-1.447	-1.32361	-1.39979	-1.26512	-0.839858	-0.934931	-0.985333	-0.817592	-0.323258	-1.18027	-0.711114	-0.577666	0.070175	-0.582887	-0.600435
AGCGGTCGTATTAGCC-1_1_1_1	2.3323	12.5616	XB37		AGCGGTCGTATTAGCC-1_1_1_1	2.3323	12.5616	None			AGCGGTCGTATTAGCC-1_1_1_1	2.3323	12.5616	0		ACGATGTTCGTTACAG-1_1_1	-0.986857	-0.905463	-1.00154	-1.50137	-0.827149	-0.584823	-0.43962	-0.783861	-0.953876	-1.80121	-0.557353	-0.566727	-0.171862	-0.757146	-1.16027	-0.615456	-0.826426	-2.23961	-1.447	-0.371738	-1.39979	-1.26512	-0.839858	-0.934931	-0.985333	-0.817592	-1.2606	-1.18027	-0.711114	-0.577666	-0.995872	-0.582887	0.309582
AGCGGTCGTTCACGGC-1_1_1_1	2.01506	11.9388	XB37		AGCGGTCGTTCACGGC-1_1_1_1	2.01506	11.9388	None			AGCGGTCGTTCACGGC-1_1_1_1	2.01506	11.9388	0		CCTTCGATCATTATCC-1_2_1_1	-0.147698	-0.213601	-0.410477	-0.602193	-0.27623	-0.584823	-0.635864	-0.783861	-0.362925	0.525745	-0.557353	-0.566727	-0.171862	-0.0345627	-1.16027	-0.615456	-0.826426	-0.0561697	-0.731626	1.24495	-0.574548	-0.413592	-0.839858	-0.934931	0.0199542	-0.0864731	-0.323258	-0.391833	-0.00391641	-0.577666	-0.995872	-0.582887	-0.600435
AGCGGTCTCGGAGGTA-1_1_1_1	-0.054181	9.99403	XB37		AGCGGTCTCGGAGGTA-1_1_1_1	-0.054181	9.99403	None			AGCGGTCTCGGAGGTA-1_1_1_1	-0.054181	9.99403	0		TCCATGCGTCGAAACG-1_2	1.53062	-0.905463	0.771658	1.02294	0.452045	-0.584823	-1.15205	0.920527	0.41827	-0.487468	0.892445	2.03555	-1.14173	1.2714	1.87551	-0.615456	-0.826426	0.871417	0.561314	1.02718	-0.0918147	0.712063	1.29166	0.173526	0.608009	1.61113	1.37085	1.90008	0.409768	-0.577666	-0.995872	0.84394	-0.0681093
AGCGTATGTATAAACG-1_1_1_1	0.205034	10.8875	XB37		AGCGTATGTATAAACG-1_1_1_1	0.205034	10.8875	None			AGCGTATGTATAAACG-1_1_1_1	0.205034	10.8875	0		GTCGGGTTCTTGTATC-1_1_1	-0.986857	-0.905463	-1.00154	-1.50137	-0.827149	-0.584823	0.135788	-0.783861	-0.953876	-0.487468	-0.557353	-0.566727	-1.14173	-0.757146	-0.0789036	-0.615456	-0.826426	-0.229137	-0.731626	-1.05932	-0.574548	-0.413592	-0.839858	-0.934931	-0.985333	-0.817592	-0.323258	-1.18027	-0.711114	-0.577666	-0.995872	-0.582887	-0.0681093
AGCGTATTCTCCAGGG-1_1_1_1	-1.24991	8.94434	XB37		AGCGTATTCTCCAGGG-1_1_1_1	-1.24991	8.94434	None			AGCGTATTCTCCAGGG-1_1_1_1	-1.24991	8.94434	0		ATTGGTGCACCCTATC-1_2_1_1	-0.986857	-0.905463	-1.00154	-1.50137	-0.827149	-0.584823	-2.03447	-0.783861	-0.953876	-0.97233	-0.557353	-0.566727	-1.14173	-0.757146	-2.8742	-0.615456	-0.826426	-1.00689	-1.447	-0.724422	-1.39979	-1.26512	-0.839858	-0.934931	-0.985333	-0.817592	-1.2606	-1.18027	-0.711114	-0.577666	0.070175	0.31734	0.602542
AGCGTATTCTGAGTGT-1_1_1_1	0.551218	10.5681	XB37		AGCGTATTCTGAGTGT-1_1_1_1	0.551218	10.5681	None			AGCGTATTCTGAGTGT-1_1_1_1	0.551218	10.5681	0		CACAAACGTAAGTGGC-1_1_1	-0.147698	-0.213601	-0.410477	0.586454	-0.27623	-0.584823	-0.269625	-0.783861	-0.362925	-0.487468	-0.557353	-0.566727	-0.171862	-0.0345627	-1.16027	-0.615456	0.144083	0.344043	1.02779	0.494403	-0.574548	-0.413592	0.0781387	0.173526	0.0199542	-0.0864731	-0.323258	-0.391833	-0.00391641	-0.577666	0.070175	-0.582887	0.602542
AGCGTCGAGACAAGCC-1_1_1_1	-0.142959	11.7714	XB37		AGCGTCGAGACAAGCC-1_1_1_1	-0.142959	11.7714	None			AGCGTCGAGACAAGCC-1_1_1_1	-0.142959	11.7714	0		GAAATGAAGTTCGCAT-1_2_1_1	-0.986857	-0.905463	-1.00154	-0.602193	-0.827149	-0.584823	-0.269625	-0.783861	-0.953876	-0.97233	-0.557353	-0.566727	-0.171862	-0.757146	-2.8742	-0.615456	-0.826426	-1.46185	-1.447	-0.688067	-1.39979	-1.26512	-0.839858	-0.934931	-0.985333	-0.817592	-1.2606	-1.18027	-0.711114	-0.577666	-0.995872	-0.582887	-0.0681093
AGCGTCGCAACACGCC-1_1_1_1	-1.36714	8.29071	XB37		AGCGTCGCAACACGCC-1_1_1_1	-1.36714	8.29071	None			AGCGTCGCAACACGCC-1_1_1_1	-1.36714	8.29071	0		AGCATACGTCTAGAGG-1_2_1	0.343179	0.700992	0.771658	1.72215	0.452045	1.39588	0.135788	0.920527	0.41827	0.952263	-0.557353	-0.566727	1.11023	-0.757146	1.94809	1.18528	-0.826426	0.225821	1.1176	-0.0725985	0.91695	1.28946	-0.839858	-0.934931	-0.985333	-0.817592	0.915841	1.90008	0.409768	-0.577666	-0.995872	-0.582887	-0.0681093
AGCGTCGCACCAACCG-1_1_1_1	0.12626	10.8753	XB37		AGCGTCGCACCAACCG-1_1_1_1	0.12626	10.8753	None			AGCGTCGCACCAACCG-1_1_1_1	0.12626	10.8753	0		CTCATTAGTGTTGGGA-1_1_1	-0.147698	-0.213601	-0.410477	-0.602193	-0.27623	-0.584823	-0.119679	0.291488	-0.362925	-0.487468	-0.557353	-0.566727	-0.171862	-0.0345627	0.86672	-0.615456	0.144083	-0.684095	-0.313157	0.832983	-0.574548	-0.413592	0.0781387	0.173526	0.0199542	-0.0864731	-0.323258	-0.391833	-0.00391641	-0.577666	0.070175	-0.582887	-0.600435
AGCGTCGGTCACAAGG-1_1_1_1	1.33146	11.2493	XB37		AGCGTCGGTCACAAGG-1_1_1_1	1.33146	11.2493	None			AGCGTCGGTCACAAGG-1_1_1_1	1.33146	11.2493	0		GCATGATCACAGCGTC-1_2_1_1	-0.986857	-0.905463	-0.410477	-0.076208	-0.827149	-0.584823	0.24656	-0.783861	-0.362925	-0.487468	-0.557353	-0.566727	-1.14173	-0.757146	-0.363341	-0.615456	-0.826426	0.344043	-0.731626	-0.923353	-0.574548	-1.26512	-0.839858	-0.934931	-0.985333	0.341204	-1.2606	-1.18027	-0.711114	-0.577666	-0.995872	-0.582887	-0.600435
AGCGTCGGTTTGGGCC-1_1_1_1	-0.0484857	11.171	XB37		AGCGTCGGTTTGGGCC-1_1_1_1	-0.0484857	11.171	None			AGCGTCGGTTTGGGCC-1_1_1_1	-0.0484857	11.171	0		CGTGTAACACGGTAAG-1_2_1	-0.147698	1.57484	0.526343	-0.076208	-0.827149	0.664863	0.24656	0.920527	0.919395	0.341409	-0.557353	-0.566727	0.798002	-0.757146	0.86672	-0.615456	2.0851	-0.433713	0.929427	0.0744462	1.07593	0.437933	0.615133	0.821931	1.6133	-0.817592	1.7107	0.650427	-0.711114	0.668226	1.47941	-0.582887	1.04429
AGCTCCTAGACCTAGG-1_1_1_1	-0.572893	9.40141	XB37		AGCTCCTAGACCTAGG-1_1_1_1	-0.572893	9.40141	None			AGCTCCTAGACCTAGG-1_1_1_1	-0.572893	9.40141	0		CGGGTCACAGACTCGC-1_2_1	0.691461	0.882976	1.50927	0.822969	0.274689	-0.584823	1.4548	-0.783861	1.00922	0.525745	2.80897	-0.566727	-0.171862	-0.0345627	0.161585	-0.615456	1.42703	-0.433713	1.20021	0.465402	1.3416	1.78757	-0.839858	0.821931	0.608009	-0.0864731	0.614084	1.8216	-0.00391641	-0.577666	-0.995872	-0.582887	1.51256
AGCTCCTCAAAGCGGT-1_1_1_1	0.19404	13.8125	XB37		AGCTCCTCAAAGCGGT-1_1_1_1	0.19404	13.8125	None			AGCTCCTCAAAGCGGT-1_1_1_1	0.19404	13.8125	0		CGGTTAAGTTCCACGG-1_2_1_1	-0.986857	-0.905463	-1.00154	-0.602193	-0.827149	-0.584823	-2.03447	-0.783861	-0.953876	0.123386	-0.557353	-0.566727	-0.171862	-0.757146	-0.711464	-0.615456	-0.826426	-2.23961	0.402219	-1.21132	-1.39979	-1.26512	-0.839858	-0.934931	-0.985333	-0.817592	-1.2606	-1.18027	-0.711114	-0.577666	-0.995872	-0.582887	-0.0681093
AGCTCCTCACGTCTCT-1_1_1_1	-0.563885	9.37051	XB37		AGCTCCTCACGTCTCT-1_1_1_1	-0.563885	9.37051	None			AGCTCCTCACGTCTCT-1_1_1_1	-0.563885	9.37051	0		TGCTGCTCAAATTGCC-1_2_1_1	-0.986857	-0.905463	-1.00154	-1.50137	-0.827149	-0.584823	0.135788	-0.783861	-0.953876	-1.80121	-0.557353	-0.566727	-1.14173	-0.757146	-1.16027	-0.615456	-0.826426	-0.229137	-1.447	-0.881038	-1.39979	-1.26512	-0.839858	-0.934931	-0.985333	-0.817592	-1.2606	-1.18027	-0.711114	-0.577666	-0.995872	-0.582887	-1.51045
AGCTCCTCAGCGTTCG-1_1_1_1	-0.28681	12.9801	XB37		AGCTCCTCAGCGTTCG-1_1_1_1	-0.28681	12.9801	None			AGCTCCTCAGCGTTCG-1_1_1_1	-0.28681	12.9801	0		TGTGTTTTCGCTAGCG-1_1_1_1	-0.986857	-0.905463	-0.410477	0.822969	-0.827149	-0.584823	-0.269625	-0.783861	-0.953876	-0.487468	-0.557353	-0.566727	0.395472	-0.757146	0.369905	-0.615456	-0.826426	-1.46185	-0.731626	-0.724422	0.733423	0.0845182	-0.839858	-0.934931	-0.985333	-0.817592	-1.2606	0.0693743	-0.711114	-0.577666	1.13622	-0.582887	-0.600435
AGCTCCTCATGGAATA-1_1_1_1	1.63489	12.7625	XB37		AGCTCCTCATGGAATA-1_1_1_1	1.63489	12.7625	None			AGCTCCTCATGGAATA-1_1_1_1	1.63489	12.7625	0		GAAATGAGTTAAAGAC-1_2_1_1	-0.986857	-0.905463	-1.00154	-0.602193	-0.827149	-0.584823	-0.269625	-0.783861	-0.953876	-0.143453	-0.557353	-0.566727	-1.14173	-0.0345627	-1.79283	-0.615456	-0.826426	-0.684095	-1.447	-0.881038	-1.39979	-1.26512	-0.839858	-0.934931	-0.985333	-0.817592	-1.2606	-1.18027	-0.711114	-0.577666	-0.995872	-0.582887	-0.600435
AGCTCCTGTATGCTTG-1_1_1_1	0.638751	11.9673	XB37		AGCTCCTGTATGCTTG-1_1_1_1	0.638751	11.9673	None			AGCTCCTGTATGCTTG-1_1_1_1	0.638751	11.9673	0		TGAAAGAAGTGTACCT-1_2_1	0.343179	1.39285	-0.410477	1.34895	-0.27623	-0.584823	0.958989	0.920527	1.35491	1.266	1.74052	-0.566727	1.36534	-0.757146	0.553657	1.18528	1.42703	0.450987	0.402219	0.63037	0.91695	0.936044	0.0781387	0.821931	2.35416	-0.817592	1.85318	1.31902	-0.711114	0.668226	0.070175	-0.582887	1.04429
AGCTCTCAGTAGCCGA-1_1_1_1	-0.160019	13.7338	XB37		AGCTCTCAGTAGCCGA-1_1_1_1	-0.160019	13.7338	None			AGCTCTCAGTAGCCGA-1_1_1_1	-0.160019	13.7338	0		CGAGCCAAGGATGGTC-1_2_1	1.36896	0.700992	1.41442	-0.076208	0.719476	-0.584823	0.831576	0.920527	1.46162	1.17029	1.74052	-0.566727	1.58103	1.4106	0.86672	2.32141	1.42703	-0.229137	1.27669	0.479984	-0.0918147	1.43415	-0.839858	-0.934931	0.608009	-0.817592	-0.323258	2.43469	-0.711114	1.39703	0.693773	-0.582887	1.75192
AGCTCTCCAGCGAACA-1_1_1_1	1.4462	10.3461	XB37		AGCTCTCCAGCGAACA-1_1_1_1	1.4462	10.3461	None			AGCTCTCCAGCGAACA-1_1_1_1	1.4462	10.3461	0		CAGATCACAGCCTTTC-1_2_1_1	-0.147698	-0.213601	-0.410477	0.586454	-0.27623	-0.584823	-1.15205	-0.783861	-0.362925	0.341409	-0.557353	-0.566727	-0.171862	-0.0345627	-0.711464	-0.615456	0.144083	-0.0561697	-0.313157	1.27662	-0.574548	-0.413592	0.0781387	0.173526	1.02524	-0.0864731	-0.323258	-0.391833	-0.00391641	-0.577666	0.070175	-0.582887	-0.600435
AGCTCTCCATCTCCCA-1_1_1_1	0.696331	12.416	XB37		AGCTCTCCATCTCCCA-1_1_1_1	0.696331	12.416	None			AGCTCTCCATCTCCCA-1_1_1_1	0.696331	12.416	0		GCAGTTAGTATTCTCT-1_1_1_1	-0.986857	-0.905463	-1.00154	-0.602193	-0.27623	-0.584823	-1.51829	-0.783861	-0.953876	-0.487468	-0.557353	-0.566727	0.798002	-0.757146	0.369905	-0.615456	-0.826426	-2.23961	-1.447	-0.520234	-0.574548	-1.26512	-0.839858	-0.934931	0.0199542	-0.817592	-1.2606	0.396607	-0.711114	-0.577666	-0.995872	-0.582887	-0.600435
AGCTCTCCATTCTTAC-1_1_1_1	-0.349959	12.8625	XB37		AGCTCTCCATTCTTAC-1_1_1_1	-0.349959	12.8625	None			AGCTCTCCATTCTTAC-1_1_1_1	-0.349959	12.8625	0		TTGAACGAGAAGGTTT-1_2_1	1.18234	1.28769	-0.0647246	1.19616	0.274689	1.91455	-0.635864	-0.783861	1.09048	0.123386	-0.557353	-0.566727	1.76787	-0.757146	1.7994	1.65682	0.144083	0.450987	1.69516	0.0744462	1.21616	2.0617	0.0781387	0.173526	1.6133	-0.817592	1.7107	2.04245	-0.711114	2.3152	1.13622	-0.582887	-0.0681093
AGCTCTCGTACCAGTT-1_1_1_1	1.14991	13.3571	XB37		AGCTCTCGTACCAGTT-1_1_1_1	1.14991	13.3571	None			AGCTCTCGTACCAGTT-1_1_1_1	1.14991	13.3571	0		GAACGGATCTGATACG-1_2_1	-0.147698	0.478262	1.89876	1.34895	-0.27623	-0.584823	0.831576	0.291488	1.71933	1.17029	1.74052	-0.566727	0.395472	-0.0345627	-1.16027	1.18528	1.89814	0.344043	1.1176	-0.371738	1.07593	0.712063	0.0781387	-0.934931	0.608009	-0.0864731	-0.323258	1.03316	-0.00391641	1.39703	0.070175	-0.582887	0.602542
AGCTCTCGTACTTAGC-1_1_1_1	-0.767569	9.88283	XB37		AGCTCTCGTACTTAGC-1_1_1_1	-0.767569	9.88283	None			AGCTCTCGTACTTAGC-1_1_1_1	-0.767569	9.88283	0		CACCAGGTCACGCATA-1_1_1_1	-0.147698	-0.213601	-0.410477	-0.602193	-0.27623	-0.584823	-0.43962	-0.783861	-0.362925	-0.143453	-0.557353	-0.566727	-0.171862	-0.757146	-0.0789036	-0.615456	-0.826426	-1.00689	-0.731626	-1.26624	0.25069	0.437933	-0.839858	-0.934931	-0.985333	-0.0864731	-0.323258	-0.391833	-0.711114	-0.577666	-0.995872	-0.582887	-0.600435
AGCTCTCGTCAGTGGA-1_1_1_1	-0.507701	12.3275	XB37		AGCTCTCGTCAGTGGA-1_1_1_1	-0.507701	12.3275	None			AGCTCTCGTCAGTGGA-1_1_1_1	-0.507701	12.3275	0		TGTACAGGTAATCAGA-1_1	1.67321	0.191113	2.14407	-1.50137	2.12443	-0.584823	1.74707	-0.783861	0.41827	1.89511	0.892445	2.57958	0.395472	1.99398	0.86672	1.18528	-0.826426	0.548619	1.74317	1.4789	0.516357	1.56359	1.73729	-0.934931	-0.985333	2.03881	-1.2606	1.64625	2.17953	-0.577666	-0.995872	0.84394	0.602542
AGCTCTCGTCCCTACT-1_1_1_1	-0.308915	13.0876	XB37		AGCTCTCGTCCCTACT-1_1_1_1	-0.308915	13.0876	None			AGCTCTCGTCCCTACT-1_1_1_1	-0.308915	13.0876	0		CGTTAGACACCCATGG-1_2_1	1.36896	0.191113	1.74329	-0.602193	0.452045	-0.584823	0.612799	-0.783861	1.68143	1.43713	-0.557353	-0.566727	-0.171862	0.388121	-0.0789036	2.32141	1.6823	0.0936611	1.20021	-0.141137	1.21616	0.712063	-0.839858	0.821931	0.608009	-0.817592	-0.323258	1.64625	-0.711114	-0.577666	0.693773	-0.582887	0.602542
AGCTCTCGTCTGGAGA-1_1_1_1	0.894366	13.7449	XB37		AGCTCTCGTCTGGAGA-1_1_1_1	0.894366	13.7449	None			AGCTCTCGTCTGGAGA-1_1_1_1	0.894366	13.7449	0		AACTCTTTCACCGTAA-1_1_1	-0.986857	-0.905463	-1.00154	-1.50137	-0.827149	-0.584823	-0.43962	-0.783861	-0.953876	-1.80121	-0.557353	-0.566727	-1.14173	-0.0345627	-0.711464	-0.615456	-0.826426	-0.684095	-1.447	-0.21352	-1.39979	-1.26512	-0.839858	-0.934931	-0.985333	-0.817592	-1.2606	-1.18027	-0.711114	-0.577666	-0.995872	-0.582887	-0.600435
AGCTCTCTCTCCTATA-1_1_1_1	0.392589	11.2091	XB37		AGCTCTCTCTCCTATA-1_1_1_1	0.392589	11.2091	None			AGCTCTCTCTCCTATA-1_1_1_1	0.392589	11.2091	0		TGCTGCTGTATAAACG-1_2_1_1	-0.986857	-0.905463	-1.00154	-1.50137	-0.827149	-0.584823	-0.269625	-0.783861	-0.953876	-0.97233	-0.557353	-0.566727	-1.14173	-0.757146	0.161585	-0.615456	-0.826426	-1.00689	-0.313157	-1.5128	-1.39979	-1.26512	-0.839858	-0.934931	-0.985333	-0.817592	-1.2606	-1.18027	-0.711114	-0.577666	-0.995872	-0.582887	-0.0681093
AGCTTGAAGAGATGAG-1_1_1_1	-0.923353	9.93965	XB37		AGCTTGAAGAGATGAG-1_1_1_1	-0.923353	9.93965	None			AGCTTGAAGAGATGAG-1_1_1_1	-0.923353	9.93965	0		ACTGTCCTCCTGCAGG-1_1_1	-0.147698	-0.213601	-0.410477	-0.602193	-0.27623	-0.584823	-0.867972	0.291488	-0.362925	-0.487468	-0.557353	-0.566727	-0.171862	-0.0345627	-0.711464	-0.615456	0.144083	0.0936611	-0.313157	0.907971	-0.574548	-0.413592	0.0781387	0.173526	0.0199542	-0.0864731	-0.323258	-0.391833	-0.00391641	-0.577666	0.070175	1.50738	-0.600435
AGCTTGATCAGAGGTG-1_1_1_1	0.354646	13.4281	XB37		AGCTTGATCAGAGGTG-1_1_1_1	0.354646	13.4281	None			AGCTTGATCAGAGGTG-1_1_1_1	0.354646	13.4281	0		GGCGTGTTCTCTAGGA-1_1_1_1	-0.147698	-0.213601	-0.410477	0.296984	-0.27623	-0.584823	-1.51829	-0.783861	0.228027	-0.97233	-0.557353	-0.566727	-0.171862	-0.0345627	-1.16027	-0.615456	-0.826426	-1.00689	-0.731626	1.01765	1.3416	-0.413592	-0.839858	-0.934931	-0.985333	-0.0864731	-0.323258	-0.391833	-0.711114	-0.577666	-0.995872	-0.582887	-0.600435
AGCTTGATCGTGTAGT-1_1_1_1	1.38327	12.7242	XB37		AGCTTGATCGTGTAGT-1_1_1_1	1.38327	12.7242	None			AGCTTGATCGTGTAGT-1_1_1_1	1.38327	12.7242	0		ACGGGTCTCTCTAGGA-1_1_1_1	-0.986857	-0.905463	-1.00154	-0.076208	-0.827149	-0.584823	0.0144518	0.291488	-0.953876	-1.80121	-0.557353	-0.566727	-1.14173	-0.757146	0.161585	-0.615456	-0.826426	-0.0561697	0.214051	-1.01239	-0.0918147	0.0845182	-0.839858	-0.934931	-0.985333	-0.817592	-1.2606	-1.18027	-0.711114	-0.577666	-0.995872	-0.582887	-1.51045
AGCTTGATCGTTGACA-1_1_1_1	1.64947	10.6458	XB37		AGCTTGATCGTTGACA-1_1_1_1	1.64947	10.6458	None			AGCTTGATCGTTGACA-1_1_1_1	1.64947	10.6458	0		AACTCAGCAACTTGAC-1_2_1	0.96161	0.700992	0.370872	1.02294	0.452045	1.91455	0.612799	1.36684	1.2329	0.952263	-0.557353	-0.566727	1.11023	-0.757146	1.24295	1.65682	-0.826426	0.225821	0.699127	-0.0725985	0.91695	0.712063	-0.839858	1.28198	0.608009	-0.817592	1.16239	1.18505	-0.711114	-0.577666	1.13622	-0.582887	0.602542
AGGCCACAGCCAACAG-1_1_1_1	-0.885269	9.15265	XB37		AGGCCACAGCCAACAG-1_1_1_1	-0.885269	9.15265	None			AGGCCACAGCCAACAG-1_1_1_1	-0.885269	9.15265	0		AGTAACCCATATTCGG-1_1	1.91616	-0.213601	1.50927	-0.602193	2.12443	-0.584823	1.714	1.36684	0.573711	0.826271	-0.557353	-0.566727	1.76787	-0.0345627	0.161585	2.57408	0.144083	1.37218	0.402219	0.37427	-0.574548	0.712063	1.91413	0.173526	1.34887	1.96604	-0.323258	1.31902	1.73539	-0.577666	1.47941	-0.582887	-0.600435
AGGCCACCAGAGTGTG-1_1_1_1	-0.307494	12.628	XB37		AGGCCACCAGAGTGTG-1_1_1_1	-0.307494	12.628	None			AGGCCACCAGAGTGTG-1_1_1_1	-0.307494	12.628	0.693147		CTGAAACTCAGAGCTT-1_1_1	-0.986857	-0.905463	-1.00154	-1.50137	-0.827149	-0.584823	-1.51829	-0.783861	-0.953876	-0.487468	-0.557353	-0.566727	-1.14173	-0.757146	-0.363341	-0.615456	-0.826426	-2.23961	-1.447	-0.45877	-1.39979	-1.26512	-0.839858	-0.934931	-0.985333	-0.817592	-1.2606	-1.18027	-0.00391641	-0.577666	-0.995872	-0.582887	-0.600435
AGGCCACGTAAATACG-1_1_1_1	0.35159	12.9276	XB37		AGGCCACGTAAATACG-1_1_1_1	0.35159	12.9276	None			AGGCCACGTAAATACG-1_1_1_1	0.35159	12.9276	0		CGTCAGGTCTGTGCAA-1_2_1_1	-0.986857	-0.905463	-1.00154	-0.602193	-0.827149	-0.584823	-0.43962	-0.783861	-0.953876	-0.487468	-0.557353	-0.566727	-1.14173	-0.757146	-1.16027	-0.615456	-0.826426	-1.00689	-1.447	-1.01239	-1.39979	-1.26512	-0.839858	-0.934931	-0.985333	-0.817592	-1.2606	-1.18027	-0.711114	-0.577666	0.070175	-0.582887	0.309582
AGGCCACGTACTTGAC-1_1_1_1	0.0160828	13.4648	XB37		AGGCCACGTACTTGAC-1_1_1_1	0.0160828	13.4648	None			AGGCCACGTACTTGAC-1_1_1_1	0.0160828	13.4648	0.693147		CGAGAAGGTAGGCATG-1_1_1_1	-0.986857	-0.905463	-1.00154	-0.602193	-0.827149	-0.584823	-1.51829	-0.783861	-0.953876	-0.143453	-0.557353	-0.566727	-1.14173	-0.757146	-0.0789036	-0.615456	-0.826426	-1.46185	-0.731626	-1.4466	0.733423	-1.26512	-0.839858	0.821931	-0.985333	-0.817592	-1.2606	0.0693743	-0.711114	-0.577666	-0.995872	-0.582887	-1.51045
AGGCCACGTCACAAGG-1_1_1_1	0.771366	12.5901	XB37		AGGCCACGTCACAAGG-1_1_1_1	0.771366	12.5901	None			AGGCCACGTCACAAGG-1_1_1_1	0.771366	12.5901	0		TAAGAGATCGGCGCAT-1_1_1_1	-0.147698	-0.213601	-0.410477	-0.602193	-0.27623	-0.584823	-1.51829	-0.783861	-0.362925	0.123386	-0.557353	-0.566727	0.798002	-0.0345627	-1.16027	-0.615456	-0.826426	-1.00689	-0.731626	0.928619	0.25069	-0.413592	0.0781387	-0.934931	0.0199542	-0.0864731	0.614084	0.396607	-0.00391641	-0.577666	0.070175	-0.582887	-0.600435
AGGCCACGTTGCGTTA-1_1_1_1	1.27977	10.4947	XB37		AGGCCACGTTGCGTTA-1_1_1_1	1.27977	10.4947	None			AGGCCACGTTGCGTTA-1_1_1_1	1.27977	10.4947	0		GAATGAAAGATGTCGG-1_2_1_1	-0.986857	-0.905463	-1.00154	-1.50137	-0.827149	-0.584823	0.34846	-0.783861	-0.953876	-0.487468	-0.557353	-0.566727	-1.14173	-0.757146	-0.711464	-0.615456	-0.826426	-1.00689	-1.447	-0.800355	-1.39979	-1.26512	-0.839858	0.173526	-0.985333	-0.817592	-1.2606	-1.18027	-0.711114	-0.577666	0.070175	-0.582887	-0.0681093
AGGCCACTCCAAGCCG-1_1_1_1	-0.52905	12.9985	XB37		AGGCCACTCCAAGCCG-1_1_1_1	-0.52905	12.9985	None			AGGCCACTCCAAGCCG-1_1_1_1	-0.52905	12.9985	0.693147		AGCTTGAAGCCAGAAC-1_2_1	1.36896	1.48799	1.67219	0.296984	-0.827149	1.91455	1.01821	1.36684	1.85603	1.35462	-0.557353	-0.566727	-0.171862	-0.757146	1.00247	0.52068	2.25001	0.450987	1.1176	-0.429103	0.516357	0.0845182	0.0781387	0.173526	0.0199542	-0.817592	2.30819	0.857814	-0.00391641	0.668226	0.070175	-0.582887	0.309582
AGGCCGTAGACTTTCG-1_1_1_1	-1.14043	11.613	XB37		AGGCCGTAGACTTTCG-1_1_1_1	-1.14043	11.613	None			AGGCCGTAGACTTTCG-1_1_1_1	-1.14043	11.613	0		TGAGCCGTCTACTATC-1_2_1_1	-0.986857	-0.905463	-1.00154	-0.076208	-0.827149	-0.584823	-0.867972	-0.783861	-0.953876	-0.97233	-0.557353	-0.566727	0.395472	0.68802	-0.363341	-0.615456	-0.826426	-1.46185	-0.313157	-1.5128	-1.39979	-1.26512	-0.839858	-0.934931	-0.985333	-0.817592	-1.2606	-1.18027	-0.711114	-0.577666	-0.995872	-0.582887	-1.51045
AGGCCGTCAAGTTAAG-1_1_1_1	1.88607	11.0725	XB37		AGGCCGTCAAGTTAAG-1_1_1_1	1.88607	11.0725	None			AGGCCGTCAAGTTAAG-1_1_1_1	1.88607	11.0725	0		GGCCGATAGATTACCC-1_2_1_1	-0.986857	-0.905463	-1.00154	-1.50137	-0.827149	-0.584823	-0.635864	-0.783861	-0.953876	-1.80121	-0.557353	-0.566727	-1.14173	-0.757146	-0.0789036	-0.615456	-0.826426	0.225821	-1.447	-1.05932	-1.39979	-1.26512	-0.839858	-0.934931	-0.985333	-0.817592	0.225052	-1.18027	-0.711114	-0.577666	-0.995872	-0.582887	-1.51045
AGGCCGTGTCACTTCC-1_1_1_1	-1.07084	11.8118	XB37		AGGCCGTGTCACTTCC-1_1_1_1	-1.07084	11.8118	None			AGGCCGTGTCACTTCC-1_1_1_1	-1.07084	11.8118	0.693147		ACACTGATCTTTCCTC-1_2_1_1	-0.986857	-0.905463	-1.00154	-1.50137	-0.827149	-0.584823	-0.635864	-0.783861	-0.953876	-0.97233	-0.557353	-0.566727	-0.171862	-0.757146	-1.16027	-0.615456	-0.826426	-0.684095	-1.447	-1.58257	-1.39979	-1.26512	0.0781387	-0.934931	0.0199542	-0.0864731	-1.2606	-1.18027	-0.711114	-0.577666	0.070175	-0.582887	-0.0681093
AGGCCGTGTTATTCTC-1_1_1_1	0.761903	10.6924	XB37		AGGCCGTGTTATTCTC-1_1_1_1	0.761903	10.6924	None			AGGCCGTGTTATTCTC-1_1_1_1	0.761903	10.6924	0		GCGCAACGTTAAGGGC-1_2_1_1	-0.986857	-0.905463	-1.00154	0.296984	-0.827149	-0.584823	-0.867972	-0.783861	-0.953876	-0.97233	-0.557353	-0.566727	-1.14173	-0.757146	-0.363341	-0.615456	-0.826426	0.225821	-1.447	-1.05932	-1.39979	-1.26512	-0.839858	-0.934931	-0.985333	-0.817592	-1.2606	-1.18027	-0.711114	-0.577666	-0.995872	-0.582887	-0.0681093
AGGCCGTTCATGTCCC-1_1_1_1	1.12565	12.5942	XB37		AGGCCGTTCATGTCCC-1_1_1_1	1.12565	12.5942	None			AGGCCGTTCATGTCCC-1_1_1_1	1.12565	12.5942	0		GAGGTGAAGCGTTTAC-1_2_1_1	-0.986857	-0.905463	-1.00154	-0.076208	-0.827149	-0.584823	-0.269625	-0.783861	-0.953876	-1.80121	-0.557353	-0.566727	-1.14173	-0.757146	-0.363341	-0.615456	-0.826426	-0.0561697	-1.447	-1.01239	-1.39979	-0.413592	-0.839858	-0.934931	-0.985333	-0.817592	-1.2606	-1.18027	-0.711114	-0.577666	-0.995872	-0.582887	0.602542
AGGCCGTTCCTGCCAT-1_1_1_1	0.230416	10.864	XB37		AGGCCGTTCCTGCCAT-1_1_1_1	0.230416	10.864	None			AGGCCGTTCCTGCCAT-1_1_1_1	0.230416	10.864	0		CCACGGATCCTCATTA-1_1_1_1	-0.986857	-0.905463	-1.00154	-0.076208	-0.827149	-0.584823	-0.43962	-0.783861	-0.953876	0.341409	-0.557353	-0.566727	-1.14173	-0.757146	-0.363341	-0.615456	-0.826426	-2.23961	-1.447	-0.188938	-1.39979	-0.413592	0.0781387	0.173526	0.0199542	-0.817592	-1.2606	-0.391833	-0.711114	-0.577666	-0.995872	-0.582887	-0.0681093
AGGGAGTAGACAGGCT-1_1_1_1	-1.32504	8.23498	XB37		AGGGAGTAGACAGGCT-1_1_1_1	-1.32504	8.23498	None			AGGGAGTAGACAGGCT-1_1_1_1	-1.32504	8.23498	0		GCGCAACCATGACGGA-1_2_1	1.80077	1.9225	0.180591	1.60927	-0.27623	1.39588	-0.269625	-0.783861	0.573711	0.123386	-0.557353	-0.566727	0.798002	-0.0345627	1.00247	1.18528	-0.826426	0.344043	0.561314	1.30753	0.733423	1.28946	-0.839858	-0.934931	1.02524	-0.0864731	1.16239	0.857814	-0.00391641	-0.577666	1.75982	-0.582887	1.63769
AGGGAGTAGTGGGTTG-1_1_1_1	2.02204	12.4882	XB37		AGGGAGTAGTGGGTTG-1_1_1_1	2.02204	12.4882	None			AGGGAGTAGTGGGTTG-1_1_1_1	2.02204	12.4882	0		AAGGAGCGTGTGACGA-1_1_1_1	-0.986857	0.191113	-0.410477	-0.076208	-0.27623	-0.584823	-1.15205	-0.783861	-0.362925	-0.143453	-0.557353	-0.566727	-1.14173	-0.757146	-1.79283	-0.615456	-0.826426	-1.46185	-0.0162492	-0.238579	0.91695	0.0845182	-0.839858	-0.934931	-0.985333	-0.817592	-0.323258	-0.391833	-0.711114	-0.577666	-0.995872	-0.582887	-0.600435
AGGGAGTCAATCTACG-1_1_1_1	0.756939	10.0873	XB37		AGGGAGTCAATCTACG-1_1_1_1	0.756939	10.0873	None			AGGGAGTCAATCTACG-1_1_1_1	0.756939	10.0873	0		GTATCTTCACAGTCGC-1_1_1_1	-0.986857	-0.905463	-1.00154	-0.602193	-0.827149	-0.584823	-1.51829	-0.783861	-0.953876	-0.97233	-0.557353	-0.566727	-1.14173	-0.757146	-1.16027	-0.615456	-0.826426	-1.00689	-0.731626	-0.800355	0.516357	0.437933	-0.839858	-0.934931	-0.985333	-0.817592	-1.2606	0.0693743	-0.711114	-0.577666	-0.995872	0.31734	-1.51045
AGGGAGTCAGTCGTGC-1_1_1_1	0.303731	9.94485	XB37		AGGGAGTCAGTCGTGC-1_1_1_1	0.303731	9.94485	None			AGGGAGTCAGTCGTGC-1_1_1_1	0.303731	9.94485	0		CGGGTCAAGTGAACAT-1_1_1_1	-0.986857	-0.905463	-1.00154	-0.602193	-0.827149	-0.584823	-1.15205	-0.783861	-0.953876	-0.487468	-0.557353	-0.566727	-1.14173	-0.757146	0.369905	-0.615456	-0.826426	0.0936611	-1.447	-1.10802	1.07593	0.437933	-0.839858	-0.934931	-0.985333	-0.0864731	-1.2606	-0.391833	-0.711114	-0.577666	-0.995872	0.31734	-0.0681093
AGGGAGTGTATTCGTG-1_1_1_1	-1.11727	8.93708	XB37		AGGGAGTGTATTCGTG-1_1_1_1	-1.11727	8.93708	None			AGGGAGTGTATTCGTG-1_1_1_1	-1.11727	8.93708	0		CTACACCCACGGTAAG-1_1_1_1	-0.986857	-0.905463	-1.00154	-0.602193	-0.827149	-0.584823	-0.269625	-0.783861	-0.953876	-0.143453	-0.557353	-0.566727	-1.14173	-0.757146	-0.363341	-0.615456	-0.826426	-0.433713	-0.731626	-1.26624	0.516357	0.437933	0.0781387	-0.934931	-0.985333	-0.817592	-1.2606	-1.18027	-0.711114	-0.577666	0.070175	-0.582887	-1.51045
AGGGAGTTCCAGAAGG-1_1_1_1	0.42788	10.4674	XB37		AGGGAGTTCCAGAAGG-1_1_1_1	0.42788	10.4674	None			AGGGAGTTCCAGAAGG-1_1_1_1	0.42788	10.4674	0		AGACGTTAGACCGGAT-1_1_1	-0.986857	-0.905463	-1.00154	-1.50137	-0.827149	-0.584823	-0.119679	-0.783861	-0.953876	-0.487468	-0.557353	-0.566727	-1.14173	-0.757146	-0.711464	-0.615456	-0.826426	-0.684095	-1.447	-0.652709	-1.39979	-1.26512	-0.839858	-0.934931	-0.985333	-0.817592	-0.323258	-1.18027	-0.711114	-0.577666	-0.995872	-0.582887	-0.600435
AGGGAGTTCCTATGTT-1_1_1_1	-0.0717317	10.2459	XB37		AGGGAGTTCCTATGTT-1_1_1_1	-0.0717317	10.2459	None			AGGGAGTTCCTATGTT-1_1_1_1	-0.0717317	10.2459	0		GTGAAGGAGACAGACC-1_2_1_1	-0.986857	-0.905463	-1.00154	-1.50137	-0.827149	-0.584823	0.135788	-0.783861	-0.953876	-1.80121	-0.557353	-0.566727	-1.14173	-0.757146	-0.711464	-0.615456	-0.826426	0.0936611	-1.447	-1.38364	-1.39979	-1.26512	0.0781387	-0.934931	0.0199542	-0.817592	-1.2606	-1.18027	-0.711114	-0.577666	-0.995872	-0.582887	-1.51045
AGGGATGAGAAACGCC-1_1_1_1	-1.04263	11.7281	XB37		AGGGATGAGAAACGCC-1_1_1_1	-1.04263	11.7281	None			AGGGATGAGAAACGCC-1_1_1_1	-1.04263	11.7281	0		AGGCCGTCACAGGAGT-1_2_1_1	-0.986857	-0.905463	-1.00154	-0.076208	-0.827149	-0.584823	-1.15205	0.291488	-0.953876	-1.80121	-0.557353	-0.566727	0.395472	-0.757146	-0.363341	-0.615456	-0.826426	-1.46185	-1.447	-1.58257	-1.39979	-1.26512	-0.839858	0.173526	-0.985333	-0.817592	-1.2606	-1.18027	-0.711114	-0.577666	-0.995872	-0.582887	-1.51045
AGGGATGCACACCGCA-1_1_1_1	0.386804	12.9476	XB37		AGGGATGCACACCGCA-1_1_1_1	0.386804	12.9476	None			AGGGATGCACACCGCA-1_1_1_1	0.386804	12.9476	0		CGGAGCTTCGAACGGA-1_2_1_1	-0.986857	-0.905463	-1.00154	-1.50137	-0.827149	-0.584823	-1.15205	-0.783861	-0.953876	-1.80121	-0.557353	-0.566727	-0.171862	-0.757146	0.369905	-0.615456	-0.826426	-0.229137	-1.447	-0.76183	-1.39979	-1.26512	-0.839858	-0.934931	-0.985333	-0.817592	-0.323258	-1.18027	-0.711114	-0.577666	-0.995872	-0.582887	-1.51045
AGGGATGCAGTTCATG-1_1_1_1	0.291904	13.0911	XB37		AGGGATGCAGTTCATG-1_1_1_1	0.291904	13.0911	None			AGGGATGCAGTTCATG-1_1_1_1	0.291904	13.0911	0		CAGAGAGCAGGCGATA-1_1_1_1	-0.986857	-0.905463	-1.00154	-1.50137	-0.827149	-0.584823	0.24656	-0.783861	-0.953876	-0.487468	-0.557353	-0.566727	-1.14173	-0.757146	-0.711464	-0.615456	-0.826426	-2.23961	0.402219	-0.429103	0.91695	-0.413592	-0.839858	-0.934931	-0.985333	-0.0864731	-0.323258	-0.391833	-0.711114	-0.577666	-0.995872	-0.582887	0.309582
AGGGATGCATGCAACT-1_1_1_1	1.96388	11.7387	XB37		AGGGATGCATGCAACT-1_1_1_1	1.96388	11.7387	None			AGGGATGCATGCAACT-1_1_1_1	1.96388	11.7387	0		CTACCCAGTCGACTGC-1_1_1_1	-0.986857	-0.905463	-1.00154	-0.076208	-0.827149	-0.584823	-0.43962	-0.783861	-0.953876	-0.97233	-0.557353	-0.566727	-1.14173	-0.757146	-0.711464	-0.615456	-0.826426	-1.46185	-1.447	-0.840066	-1.39979	0.0845182	-0.839858	0.821931	1.02524	-0.817592	0.614084	0.0693743	-0.711114	-0.577666	-0.995872	-0.582887	0.309582
AGGGATGGTGTCGCTG-1_1_1_1	1.17612	11.2789	XB37		AGGGATGGTGTCGCTG-1_1_1_1	1.17612	11.2789	None			AGGGATGGTGTCGCTG-1_1_1_1	1.17612	11.2789	0		CTGTGCTAGAGATGAG-1_1_1_1	-0.986857	-0.905463	-1.00154	-1.50137	-0.827149	-0.584823	-0.43962	-0.783861	-0.362925	-0.97233	-0.557353	-0.566727	-0.171862	-0.757146	-1.16027	-0.615456	-0.826426	-1.00689	0.561314	-0.0950425	0.25069	-1.26512	-0.839858	-0.934931	-0.985333	-0.817592	0.225052	0.0693743	-0.711114	-0.577666	1.13622	-0.582887	-0.600435
AGGGATGTCAACCAAC-1_1_1_1	-0.327213	13.644	XB37		AGGGATGTCAACCAAC-1_1_1_1	-0.327213	13.644	None			AGGGATGTCAACCAAC-1_1_1_1	-0.327213	13.644	0		TGCACCTTCTTTCCTC-1_2_1	-0.986857	0.882976	0.657792	0.586454	0.596956	-0.584823	0.24656	-0.783861	0.228027	-0.143453	0.892445	-0.566727	1.76787	-0.0345627	1.24295	-0.615456	0.144083	-1.00689	0.699127	-0.117884	0.516357	0.712063	0.0781387	1.63883	0.0199542	-0.817592	-0.323258	1.18505	-0.00391641	-0.577666	0.070175	-0.582887	0.602542
AGGGATGTCTATCCTA-1_1_1_1	0.724282	12.1929	XB37		AGGGATGTCTATCCTA-1_1_1_1	0.724282	12.1929	None			AGGGATGTCTATCCTA-1_1_1_1	0.724282	12.1929	0		GAATGAATCAAACCAC-1_1_1	-0.986857	-0.905463	-1.00154	-0.602193	-0.827149	-0.584823	-1.51829	-0.783861	-0.953876	-0.487468	-0.557353	-0.566727	-1.14173	-0.757146	-1.79283	-0.615456	-0.826426	-0.433713	0.699127	0.465402	-1.39979	-0.413592	-0.839858	0.173526	-0.985333	-0.817592	-1.2606	-1.18027	-0.711114	-0.577666	-0.995872	-0.582887	-0.600435
AGGGATGTCTTCCTTC-1_1_1_1	1.59626	12.9859	XB37		AGGGATGTCTTCCTTC-1_1_1_1	1.59626	12.9859	None			AGGGATGTCTTCCTTC-1_1_1_1	1.59626	12.9859	0		CACCTTGTCGAGAGCA-1_1_1_1	-0.986857	-0.905463	-1.00154	-0.602193	-0.827149	-0.584823	-1.15205	-0.783861	-0.953876	-0.143453	-0.557353	-0.566727	-0.171862	-0.757146	-2.8742	-0.615456	-0.826426	-0.684095	0.402219	-0.618294	0.733423	-1.26512	-0.839858	-0.934931	-0.985333	-0.817592	-1.2606	-1.18027	-0.711114	-0.577666	-0.995872	-0.582887	-0.600435
AGGGTGACATATGGTC-1_1_1_1	0.745939	12.6104	XB37		AGGGTGACATATGGTC-1_1_1_1	0.745939	12.6104	None			AGGGTGACATATGGTC-1_1_1_1	0.745939	12.6104	0		AATCGGTTCTGTCTAT-1_2_1	1.18234	1.03684	1.11741	0.822969	1.07872	-0.584823	1.01821	0.920527	1.88704	1.5868	1.74052	-0.566727	0.395472	0.388121	1.12734	1.65682	1.6823	1.00358	1.4145	0.465402	0.733423	0.936044	-0.839858	-0.934931	-0.985333	-0.817592	1.16239	0.650427	0.409768	1.91412	-0.995872	-0.582887	0.841907
AGGGTGAGTCTACCTC-1_1_1_1	-0.119128	11.289	XB37		AGGGTGAGTCTACCTC-1_1_1_1	-0.119128	11.289	None			AGGGTGAGTCTACCTC-1_1_1_1	-0.119128	11.289	0		CTAAGACTCTTGTCAT-1_1_1_1	-0.986857	-0.905463	-1.00154	0.296984	-0.827149	-0.584823	-0.269625	-0.783861	-0.953876	-0.487468	-0.557353	-0.566727	-1.14173	-0.757146	-2.8742	-0.615456	-0.826426	-2.23961	-0.313157	-0.520234	-0.574548	-1.26512	-0.839858	0.173526	0.0199542	-0.817592	-0.323258	-1.18027	-0.711114	-0.577666	-0.995872	-0.582887	-0.600435
AGGGTGAGTGATGCCC-1_1_1_1	1.03492	9.94143	XB37		AGGGTGAGTGATGCCC-1_1_1_1	1.03492	9.94143	None			AGGGTGAGTGATGCCC-1_1_1_1	1.03492	9.94143	0		TACTTACCAGACGCAA-1_1_1	-0.147698	-0.213601	-0.410477	-0.602193	-0.27623	-0.584823	-0.119679	-0.783861	0.228027	-0.97233	-0.557353	-0.566727	0.798002	-0.0345627	-0.363341	-0.615456	-0.826426	-0.433713	-0.731626	1.20424	-0.574548	-0.413592	0.0781387	-0.934931	1.6133	-0.0864731	-0.323258	-0.391833	-0.00391641	-0.577666	1.13622	-0.582887	-0.600435
AGGGTGATCAGTCAGT-1_1_1_1	0.933443	13.1326	XB37		AGGGTGATCAGTCAGT-1_1_1_1	0.933443	13.1326	None			AGGGTGATCAGTCAGT-1_1_1_1	0.933443	13.1326	0		CACATAGGTCTGCAAT-1_2_1_1	-0.147698	-0.213601	-0.410477	-0.602193	-0.27623	-0.584823	-0.867972	0.291488	-0.362925	1.266	-0.557353	-0.566727	-0.171862	-0.0345627	-0.711464	-0.615456	0.144083	0.0936611	-0.313157	1.03663	-0.574548	-0.413592	0.0781387	0.173526	1.34887	-0.0864731	-0.323258	-0.391833	-0.00391641	-0.577666	0.070175	-0.582887	-0.600435
AGGTCATAGGATGGAA-1_1_1_1	-0.375281	9.94645	XB37		AGGTCATAGGATGGAA-1_1_1_1	-0.375281	9.94645	None			AGGTCATAGGATGGAA-1_1_1_1	-0.375281	9.94645	0		CTTAGGATCTGCAGTA-1_2_1_1	-0.986857	-0.905463	-1.00154	-1.50137	-0.827149	-0.584823	0.24656	-0.783861	-0.953876	-0.97233	-0.557353	-0.566727	-1.14173	-0.757146	-1.16027	-0.615456	-0.826426	-2.23961	-1.447	-0.264134	-1.39979	-1.26512	0.0781387	-0.934931	-0.985333	-0.817592	-1.2606	-1.18027	-0.711114	-0.577666	0.070175	-0.582887	-1.51045
AGGTCATCATGACGGA-1_1_1_1	0.962254	10.0658	XB37		AGGTCATCATGACGGA-1_1_1_1	0.962254	10.0658	None			AGGTCATCATGACGGA-1_1_1_1	0.962254	10.0658	0		CGTCCATAGATGGGTC-1_2_1_1	-0.986857	-0.905463	-1.00154	-1.50137	-0.827149	-0.584823	0.689978	-0.783861	-0.953876	-1.80121	-0.557353	-0.566727	-1.14173	-0.757146	-1.79283	-0.615456	-0.826426	0.638432	-0.0162492	-0.652709	-1.39979	-1.26512	-0.839858	-0.934931	-0.985333	-0.817592	0.614084	-1.18027	-0.711114	-0.577666	-0.995872	-0.582887	-0.0681093
AGGTCATTCAGCTCTC-1_1_1_1	1.81995	10.9992	XB37		AGGTCATTCAGCTCTC-1_1_1_1	1.81995	10.9992	None			AGGTCATTCAGCTCTC-1_1_1_1	1.81995	10.9992	0		GTTAAGCTCTCTGAGA-1_2_1_1	-0.986857	-0.905463	-1.00154	-1.50137	-0.827149	-0.584823	-0.635864	-0.783861	-0.953876	-0.143453	-0.557353	-0.566727	-0.171862	-0.757146	-0.711464	-0.615456	-0.826426	-0.433713	-1.447	-1.10802	-1.39979	-1.26512	-0.839858	-0.934931	-0.985333	-0.817592	-1.2606	-1.18027	-0.711114	-0.577666	0.070175	-0.582887	-1.51045
AGTAGTCCACGGTTTA-1_1_1_1	0.528117	13.6406	XB37		AGTAGTCCACGGTTTA-1_1_1_1	0.528117	13.6406	None			AGTAGTCCACGGTTTA-1_1_1_1	0.528117	13.6406	0		GCAAACTAGTTTAGGA-1_1_1_1	-0.986857	-0.905463	-1.00154	-1.50137	-0.827149	-0.584823	-1.51829	-0.783861	-0.953876	-0.487468	-0.557353	-0.566727	-1.14173	-0.757146	-0.363341	-0.615456	-0.826426	-0.0561697	-0.0162492	-0.0288487	0.733423	-1.26512	0.615133	-0.934931	0.0199542	-0.817592	-1.2606	0.396607	-0.711114	-0.577666	0.070175	-0.582887	-0.600435
AGTAGTCTCCCTAACC-1_1_1_1	1.12629	13.5308	XB37		AGTAGTCTCCCTAACC-1_1_1_1	1.12629	13.5308	None			AGTAGTCTCCCTAACC-1_1_1_1	1.12629	13.5308	0		CTTTCGGTCAACGTGT-1_1	2.0215	0.882976	1.83993	1.02294	2.37223	-0.584823	1.64517	0.920527	1.29609	1.83948	1.74052	2.57958	0.395472	2.19639	1.45127	1.18528	0.144083	1.17654	1.4145	1.31514	1.21616	2.21546	1.29166	0.821931	-0.985333	1.96604	-0.323258	-0.391833	1.98144	2.91999	0.070175	1.50738	1.51256
AGTCTTTAGCCAGGAT-1_1_1_1	-5.70085	-0.556357	XB37		AGTCTTTAGCCAGGAT-1_1_1_1	-5.70085	-0.556357	None			AGTCTTTAGCCAGGAT-1_1_1_1	-5.70085	-0.556357	0.693147		TGCGCAGAGGTGATTA-1_2_1_1	-0.147698	-0.213601	-0.410477	-0.602193	-0.27623	-0.584823	0.24656	-0.783861	-0.362925	-0.97233	-0.557353	-0.566727	-0.171862	-0.0345627	-1.16027	-0.615456	-0.826426	-0.433713	-0.731626	-1.01239	-0.574548	-0.413592	-0.839858	-0.934931	-0.985333	-0.0864731	-0.323258	-0.391833	-0.711114	-0.577666	-0.995872	-0.582887	-0.600435
AGTCTTTCAATGGAAT-1_1_1_1	0.869626	10.1425	XB37		AGTCTTTCAATGGAAT-1_1_1_1	0.869626	10.1425	None			AGTCTTTCAATGGAAT-1_1_1_1	0.869626	10.1425	0		GTGTGGCAGACTTGTC-1_2	1.67321	-0.905463	0.961939	0.296984	0.719476	0.664863	0.0144518	-0.783861	1.00922	0.123386	0.892445	1.67475	-0.171862	0.388121	-0.0789036	0.52068	1.89814	1.00358	-0.0162492	1.37449	0.25069	0.437933	-0.839858	1.63883	0.608009	1.5	1.7107	0.396607	0.409768	0.668226	-0.995872	0.31734	-1.51045
AGTCTTTCAGTATCTG-1_1_1_1	1.34136	12.1949	XB37		AGTCTTTCAGTATCTG-1_1_1_1	1.34136	12.1949	None			AGTCTTTCAGTATCTG-1_1_1_1	1.34136	12.1949	0		CCGTACTAGTAGGTGC-1_2_1_1	-0.147698	-0.213601	-0.410477	-0.602193	-0.27623	-0.584823	-0.635864	-0.783861	-0.362925	0.123386	-0.557353	-0.566727	-0.171862	-0.0345627	-1.16027	-0.615456	-0.826426	0.871417	-0.731626	-0.0725985	-0.574548	-0.413592	0.0781387	-0.934931	0.0199542	-0.0864731	-0.323258	-0.391833	-0.00391641	-0.577666	0.070175	-0.582887	-0.600435
AGTCTTTCATTTGCTT-1_1_1_1	-1.01224	11.6033	XB37		AGTCTTTCATTTGCTT-1_1_1_1	-1.01224	11.6033	None			AGTCTTTCATTTGCTT-1_1_1_1	-1.01224	11.6033	0		GCTGCGAAGCGCTCCA-1_1_1_1	0.343179	0.191113	-1.00154	-1.50137	-0.827149	-0.584823	-0.43962	-0.783861	-0.953876	0.341409	-0.557353	-0.566727	-1.14173	-0.757146	-0.0789036	-0.615456	-0.826426	-1.00689	-0.313157	-0.400101	0.516357	-1.26512	0.0781387	-0.934931	-0.985333	0.880014	0.614084	-1.18027	-0.711114	-0.577666	-0.995872	-0.582887	0.602542
AGTCTTTGTAAGGGCT-1_1_1_1	-0.0659086	10.7016	XB37		AGTCTTTGTAAGGGCT-1_1_1_1	-0.0659086	10.7016	None			AGTCTTTGTAAGGGCT-1_1_1_1	-0.0659086	10.7016	0		ACAGCCGGTGGTGTAG-1_1_1_1	-0.986857	-0.905463	-1.00154	-0.602193	-0.827149	-0.584823	-0.635864	-0.783861	-0.953876	-1.80121	-0.557353	-0.566727	0.395472	-0.757146	-1.16027	-0.615456	-0.826426	-2.23961	-1.447	-0.724422	0.25069	-1.26512	-0.839858	0.173526	0.0199542	-0.817592	0.225052	-1.18027	-0.711114	-0.577666	-0.995872	0.31734	0.309582
AGTCTTTGTCGTCTTC-1_1_1_1	1.04639	11.1071	XB37		AGTCTTTGTCGTCTTC-1_1_1_1	1.04639	11.1071	None			AGTCTTTGTCGTCTTC-1_1_1_1	1.04639	11.1071	0		TAGTGGTAGTGGACGT-1_2_1_1	-0.986857	-0.905463	-1.00154	-0.602193	-0.827149	-0.584823	-0.635864	0.291488	-0.953876	-1.80121	-0.557353	-0.566727	-1.14173	-0.757146	-0.711464	-0.615456	-0.826426	-1.00689	-1.447	-0.840066	-1.39979	-1.26512	0.0781387	-0.934931	0.0199542	-0.817592	-1.2606	-1.18027	-0.711114	-0.577666	-0.995872	-0.582887	-1.51045
AGTCTTTGTCTCTCGT-1_1_1_1	-0.516404	9.92798	XB37		AGTCTTTGTCTCTCGT-1_1_1_1	-0.516404	9.92798	None			AGTCTTTGTCTCTCGT-1_1_1_1	-0.516404	9.92798	0		TAAGCGTCAATGGATA-1_1_1_1	-0.986857	-0.905463	-1.00154	-0.602193	-0.827149	-0.584823	-1.15205	-0.783861	-0.953876	0.123386	-0.557353	-0.566727	0.395472	-0.0345627	0.161585	-0.615456	-0.826426	-2.23961	-0.731626	-0.688067	-0.574548	0.0845182	-0.839858	-0.934931	-0.985333	-0.817592	-1.2606	-0.391833	-0.711114	-0.577666	-0.995872	-0.582887	-0.600435
AGTCTTTTCGAATCCA-1_1_1_1	-0.529407	8.7335	XB37		AGTCTTTTCGAATCCA-1_1_1_1	-0.529407	8.7335	None			AGTCTTTTCGAATCCA-1_1_1_1	-0.529407	8.7335	0		CGCTGGATCTCATTCA-1_2_1_1	-0.986857	-0.905463	-1.00154	-1.50137	-0.827149	-0.584823	-1.15205	-0.783861	-0.953876	-0.97233	-0.557353	-0.566727	-0.171862	-0.757146	0.369905	-0.615456	-0.826426	0.344043	-0.0162492	-0.800355	-1.39979	-0.413592	-0.839858	0.173526	-0.985333	-0.817592	0.614084	-1.18027	-0.711114	-0.577666	-0.995872	-0.582887	-1.51045
AGTCTTTTCTCTAAGG-1_1_1_1	0.424068	11.3869	XB37		AGTCTTTTCTCTAAGG-1_1_1_1	0.424068	11.3869	None			AGTCTTTTCTCTAAGG-1_1_1_1	0.424068	11.3869	0		CCTATTATCGTCTGAA-1_1_1_1	-0.986857	-0.905463	-1.00154	-0.602193	-0.27623	-0.584823	-2.9169	-0.783861	-0.953876	-0.487468	-0.557353	-0.566727	-1.14173	-0.757146	-1.16027	-0.615456	-0.826426	0.0936611	-1.447	-0.840066	0.25069	-0.413592	0.0781387	-0.934931	-0.985333	-0.0864731	-1.2606	0.396607	-0.00391641	-0.577666	-0.995872	-0.582887	-0.0681093
AGTGAGGAGACTAAGT-1_1_1_1	0.174352	12.879	XB37		AGTGAGGAGACTAAGT-1_1_1_1	0.174352	12.879	None			AGTGAGGAGACTAAGT-1_1_1_1	0.174352	12.879	0		TCTTTCCAGGACTGGT-1_1_1_1	-0.147698	-0.213601	-0.410477	0.586454	-0.27623	-0.584823	-0.119679	-0.783861	-0.362925	0.123386	-0.557353	-0.566727	0.798002	-0.0345627	-1.16027	-0.615456	-0.826426	-0.229137	0.561314	1.03663	-0.574548	0.437933	0.0781387	0.173526	0.0199542	-0.0864731	0.614084	1.03316	-0.00391641	-0.577666	0.070175	-0.582887	-0.600435
AGTGAGGCACGGACAA-1_1_1_1	-1.26245	7.7587	XB37		AGTGAGGCACGGACAA-1_1_1_1	-1.26245	7.7587	None			AGTGAGGCACGGACAA-1_1_1_1	-1.26245	7.7587	0		CACCACTGTGTGTGCC-1_1_1_1	-0.986857	-0.905463	-1.00154	-1.50137	-0.827149	0.664863	-1.51829	-0.783861	-0.953876	-0.487468	-0.557353	-0.566727	-1.14173	-0.757146	-1.16027	-0.615456	-0.826426	-0.684095	-0.731626	-1.10802	0.25069	-1.26512	0.0781387	-0.934931	-0.985333	-0.817592	-1.2606	-1.18027	-0.711114	-0.577666	-0.995872	-0.582887	-1.51045
AGTGAGGCACTGCCAG-1_1_1_1	-0.928422	11.614	XB37		AGTGAGGCACTGCCAG-1_1_1_1	-0.928422	11.614	None			AGTGAGGCACTGCCAG-1_1_1_1	-0.928422	11.614	0.693147		CATATTCAGTCGATAA-1_2_1_1	-0.147698	-0.213601	-0.410477	0.822969	-0.27623	-0.584823	-0.867972	0.291488	-0.362925	-0.487468	-0.557353	-0.566727	-0.171862	-0.0345627	-0.711464	-0.615456	0.144083	0.450987	-0.313157	1.08289	-0.574548	-0.413592	0.0781387	0.173526	0.0199542	-0.0864731	-0.323258	-0.391833	-0.00391641	-0.577666	0.070175	-0.582887	-0.600435
AGTGAGGCAGTCAGCC-1_1_1_1	0.128071	13.5501	XB37		AGTGAGGCAGTCAGCC-1_1_1_1	0.128071	13.5501	None			AGTGAGGCAGTCAGCC-1_1_1_1	0.128071	13.5501	0		CATCAAGAGTCAATAG-1_2_1	-0.147698	1.39285	1.55301	1.92212	-0.827149	-0.584823	0.762745	0.920527	0.919395	1.06624	-0.557353	0.554011	1.11023	-0.757146	1.87551	1.18528	1.6823	1.06424	1.3479	0.241795	0.733423	1.43415	0.0781387	-0.934931	1.34887	-0.817592	0.225052	0.857814	-0.711114	1.39703	0.070175	0.31734	0.309582
AGTGAGGGTGTTCTTT-1_1_1_1	0.725192	13.9171	XB37		AGTGAGGGTGTTCTTT-1_1_1_1	0.725192	13.9171	None			AGTGAGGGTGTTCTTT-1_1_1_1	0.725192	13.9171	0		CTCGGGAAGCCCAATT-1_1_1	-0.986857	-0.905463	-1.00154	-0.602193	-0.827149	-0.584823	-0.269625	-0.783861	-0.953876	-0.97233	-0.557353	-0.566727	-1.14173	-0.757146	-1.16027	-0.615456	-0.826426	-0.433713	-0.731626	-0.618294	-0.574548	-1.26512	-0.839858	-0.934931	-0.985333	-0.817592	-0.323258	-1.18027	-0.711114	-0.577666	-0.995872	0.31734	-0.0681093
AGTGGGAAGATGCGAC-1_1_1_1	1.8114	13.4995	XB37		AGTGGGAAGATGCGAC-1_1_1_1	1.8114	13.4995	None			AGTGGGAAGATGCGAC-1_1_1_1	1.8114	13.4995	0		TACTCGCAGTCTCCTC-1_2_1_1	-0.986857	-0.905463	-1.00154	-1.50137	-0.827149	-0.584823	0.612799	-0.783861	-0.953876	-1.80121	-0.557353	-0.566727	-1.14173	-0.757146	-1.16027	-0.615456	-0.826426	0.344043	-1.447	-1.21132	-1.39979	-0.413592	0.996136	0.173526	-0.985333	-0.817592	-1.2606	-1.18027	-0.711114	-0.577666	1.13622	-0.582887	-0.600435
AGTGGGAAGCTGAAAT-1_1_1_1	0.476414	10.6561	XB37		AGTGGGAAGCTGAAAT-1_1_1_1	0.476414	10.6561	None			AGTGGGAAGCTGAAAT-1_1_1_1	0.476414	10.6561	0		CATGACATCCAAACAC-1_2_1_1	-0.986857	-0.905463	-1.00154	-0.076208	-0.827149	-0.584823	-0.867972	-0.783861	-0.953876	-0.487468	-0.557353	-0.566727	-1.14173	-0.757146	-0.363341	-0.615456	-0.826426	-1.46185	-1.447	-1.58257	-1.39979	-1.26512	-0.839858	-0.934931	-0.985333	-0.817592	-0.323258	-1.18027	-0.711114	-0.577666	-0.995872	-0.582887	-0.0681093
AGTGGGAAGGCCGAAT-1_1_1_1	1.10408	9.7818	XB37		AGTGGGAAGGCCGAAT-1_1_1_1	1.10408	9.7818	None			AGTGGGAAGGCCGAAT-1_1_1_1	1.10408	9.7818	0		ATCATCTCATAACCTG-1_1_1_1	-0.147698	-0.213601	-0.410477	-0.602193	-0.27623	-0.584823	-0.867972	0.291488	-0.362925	-0.487468	-0.557353	-0.566727	-0.171862	0.92064	-0.711464	-0.615456	0.144083	-0.684095	0.402219	0.693334	0.516357	0.712063	0.0781387	0.173526	0.0199542	-0.0864731	-0.323258	-0.391833	-0.00391641	-0.577666	0.070175	-0.582887	-0.600435
AGTGGGAAGGGTTCCC-1_1_1_1	1.11683	13.3353	XB37		AGTGGGAAGGGTTCCC-1_1_1_1	1.11683	13.3353	None			AGTGGGAAGGGTTCCC-1_1_1_1	1.11683	13.3353	0		TGAGAGGCAGAAGCAC-1_1_1_1	-0.986857	-0.905463	-1.00154	-0.602193	-0.827149	-0.584823	-0.43962	-0.783861	-0.953876	0.341409	-0.557353	-0.566727	-0.171862	-0.757146	0.553657	-0.615456	-0.826426	-0.684095	-0.731626	-0.584773	-0.0918147	-1.26512	0.0781387	0.173526	-0.985333	-0.0864731	-0.323258	-1.18027	-0.711114	-0.577666	0.693773	0.31734	0.602542
AGTGGGACAATGTAAG-1_1_1_1	-1.1168	8.76498	XB37		AGTGGGACAATGTAAG-1_1_1_1	-1.1168	8.76498	None			AGTGGGACAATGTAAG-1_1_1_1	-1.1168	8.76498	0		TGAGCATGTCCAAGTT-1_2_1	-0.147698	1.48799	1.11741	-0.076208	-0.27623	-0.584823	0.689978	1.36684	1.40993	0.123386	-0.557353	-0.566727	1.58103	-0.757146	0.369905	-0.615456	2.39754	0.871417	1.02779	-0.264134	0.91695	0.0845182	-0.839858	0.173526	0.0199542	-0.817592	1.85318	1.18505	-0.711114	-0.577666	1.13622	-0.582887	1.75192
AGTGGGAGTACGACCC-1_1_1_1	1.14469	12.4798	XB37		AGTGGGAGTACGACCC-1_1_1_1	1.14469	12.4798	None			AGTGGGAGTACGACCC-1_1_1_1	1.14469	12.4798	0		TCTTCCTTCAGCATTG-1_1	-0.147698	0.478262	-0.0647246	-0.602193	2.04284	-0.584823	-1.15205	0.291488	-0.953876	-0.487468	-0.557353	0.554011	-0.171862	1.74258	-2.8742	-0.615456	-0.826426	1.89955	-1.447	0.958985	0.25069	-0.413592	1.73729	2.39044	0.608009	1.5	-0.323258	-0.391833	3.02671	3.37172	0.070175	0.31734	-0.600435
AGTGGGAGTCGACTGC-1_1_1_1	0.102985	12.8932	XB37		AGTGGGAGTCGACTGC-1_1_1_1	0.102985	12.8932	None			AGTGGGAGTCGACTGC-1_1_1_1	0.102985	12.8932	0		AGTCTTTAGTGTACTC-1_2_1_1	-0.986857	-0.905463	-1.00154	-1.50137	-0.827149	-0.584823	-0.43962	-0.783861	-0.953876	-0.487468	-0.557353	-0.566727	-1.14173	-0.757146	0.369905	-0.615456	-0.826426	-0.433713	-0.313157	-1.4466	-1.39979	-1.26512	-0.839858	-0.934931	-0.985333	-0.0864731	-0.323258	-1.18027	-0.711114	-0.577666	-0.995872	-0.582887	-0.0681093
AGTGGGATCACAACGT-1_1_1_1	1.25009	9.97995	XB37		AGTGGGATCACAACGT-1_1_1_1	1.25009	9.97995	None			AGTGGGATCACAACGT-1_1_1_1	1.25009	9.97995	0		TGAGAGGAGTCTCCTC-1_2_1	0.343179	1.28769	1.36273	0.296984	0.274689	0.664863	1.01821	0.291488	1.64177	1.17029	3.19032	-0.566727	1.93267	0.68802	0.369905	0.52068	1.11459	0.450987	1.47707	-0.5521	1.65396	0.0845182	0.0781387	0.173526	1.34887	-0.817592	1.85318	1.64625	-0.00391641	-0.577666	1.75982	-0.582887	0.602542
AGTGTCAAGAAACGCC-1_1_1_1	1.34953	12.1984	XB37		AGTGTCAAGAAACGCC-1_1_1_1	1.34953	12.1984	None			AGTGTCAAGAAACGCC-1_1_1_1	1.34953	12.1984	0		GACGGCTCACAGTCGC-1_1_1_1	-0.986857	-0.905463	-1.00154	-0.602193	-0.827149	-0.584823	-1.15205	-0.783861	-0.0172404	-0.143453	-0.557353	-0.566727	-1.14173	-0.757146	-1.16027	-0.615456	-0.826426	-1.00689	-0.313157	-0.520234	0.91695	-1.26512	-0.839858	1.28198	0.608009	-0.817592	-1.2606	0.0693743	-0.711114	-0.577666	-0.995872	0.31734	-0.0681093
AGTGTCACAAGTAGTA-1_1_1_1	-1.17194	8.28691	XB37		AGTGTCACAAGTAGTA-1_1_1_1	-1.17194	8.28691	None			AGTGTCACAAGTAGTA-1_1_1_1	-1.17194	8.28691	0		AACTGGTGTGGTCCGT-1_2_1_1	-0.147698	-0.213601	-0.410477	-0.602193	-0.27623	-0.584823	0.0144518	-0.783861	-0.362925	-0.487468	-0.557353	-0.566727	-0.171862	-0.0345627	-1.16027	-0.615456	0.144083	-0.229137	-0.731626	-1.5128	-0.574548	0.712063	0.0781387	0.173526	0.0199542	-0.0864731	-0.323258	-0.391833	-0.00391641	-0.577666	0.070175	-0.582887	-0.600435
AGTGTCAGTACTTAGC-1_1_1_1	0.786308	12.7595	XB37		AGTGTCAGTACTTAGC-1_1_1_1	0.786308	12.7595	None			AGTGTCAGTACTTAGC-1_1_1_1	0.786308	12.7595	0		TACTCATTCAACGGCC-1_1_1	-0.147698	-0.213601	-0.410477	-0.602193	-0.27623	-0.584823	-1.15205	-0.783861	-0.362925	0.123386	-0.557353	-0.566727	-0.171862	-0.0345627	-1.16027	-0.615456	-0.826426	-0.229137	0.561314	1.37449	-0.574548	-0.413592	0.0781387	0.173526	0.0199542	-0.0864731	-0.323258	-0.391833	-0.00391641	-0.577666	0.070175	-0.582887	-0.600435
AGTGTCAGTGTCAATC-1_1_1_1	0.654692	12.0472	XB37		AGTGTCAGTGTCAATC-1_1_1_1	0.654692	12.0472	None			AGTGTCAGTGTCAATC-1_1_1_1	0.654692	12.0472	0		CCATTCGGTAAGGGAA-1_2_1_1	-0.986857	-0.905463	-1.00154	-0.076208	-0.827149	-0.584823	-0.43962	-0.783861	-0.953876	-0.487468	-0.557353	-0.566727	-1.14173	-0.757146	0.161585	-0.615456	-0.826426	-0.684095	-1.447	-0.429103	-1.39979	-1.26512	0.0781387	-0.934931	-0.985333	-0.817592	-0.323258	-1.18027	-0.711114	-0.577666	-0.995872	-0.582887	-0.600435
AGTGTCATCTGCAAGT-1_1_1_1	-0.414934	13.4476	XB37		AGTGTCATCTGCAAGT-1_1_1_1	-0.414934	13.4476	None			AGTGTCATCTGCAAGT-1_1_1_1	-0.414934	13.4476	0		ACTTGTTTCAGTTTGG-1_2_1_1	-0.147698	-0.213601	-0.410477	-0.602193	-0.27623	-0.584823	-1.15205	-0.783861	-0.362925	0.341409	-0.557353	-0.566727	-0.171862	-0.0345627	0.553657	-0.615456	0.144083	0.344043	-0.313157	1.08289	-0.574548	-0.413592	0.0781387	0.173526	0.0199542	-0.0864731	-0.323258	-0.391833	-0.00391641	-0.577666	0.070175	-0.582887	-0.600435
AGTTGGTCAAGCGTAG-1_1_1_1	2.23439	12.8664	XB37		AGTTGGTCAAGCGTAG-1_1_1_1	2.23439	12.8664	None			AGTTGGTCAAGCGTAG-1_1_1_1	2.23439	12.8664	0		GACCTGGGTGCGCTTG-1_2_1_1	-0.986857	-0.905463	-1.00154	-0.602193	-0.827149	-0.584823	-0.119679	-0.783861	-0.953876	-0.487468	-0.557353	-0.566727	-1.14173	-0.757146	-2.8742	-0.615456	-0.826426	-0.684095	-1.447	-0.923353	-1.39979	-1.26512	-0.839858	0.173526	-0.985333	-0.817592	-1.2606	-1.18027	-0.711114	-0.577666	-0.995872	-0.582887	0.602542
AGTTGGTCAGTACACT-1_1_1_1	-1.32739	8.96054	XB37		AGTTGGTCAGTACACT-1_1_1_1	-1.32739	8.96054	None			AGTTGGTCAGTACACT-1_1_1_1	-1.32739	8.96054	0		TGAGAGGAGGATGTAT-1_2_1_1	-0.986857	-0.213601	-0.410477	-0.076208	0.0460369	-0.584823	0.24656	-0.783861	-0.362925	-0.97233	-0.557353	-0.566727	-1.14173	0.388121	-0.711464	-0.615456	-0.826426	0.0936611	-0.731626	-0.76183	-0.574548	-0.413592	-0.839858	-0.934931	0.608009	-0.817592	-0.323258	-0.391833	0.409768	-0.577666	-0.995872	-0.582887	-0.600435
AGTTGGTGTAAATGAC-1_1_1_1	-0.156528	11.8812	XB37		AGTTGGTGTAAATGAC-1_1_1_1	-0.156528	11.8812	None			AGTTGGTGTAAATGAC-1_1_1_1	-0.156528	11.8812	0		CTCAACCCACCCTGTT-1_1	1.53062	-0.213601	1.70848	1.02294	2.56086	2.64557	0.689978	0.291488	-0.362925	1.5143	0.892445	-0.566727	0.395472	2.75315	1.63503	2.98601	1.11459	1.87115	0.820688	-0.00751764	-0.0918147	1.8859	0.0781387	0.821931	0.0199542	2.17083	0.614084	0.0693743	2.17953	0.668226	0.693773	-0.582887	-0.600435
AGTTGGTGTCAGAATA-1_1_1_1	1.01149	13.4085	XB37		AGTTGGTGTCAGAATA-1_1_1_1	1.01149	13.4085	None			AGTTGGTGTCAGAATA-1_1_1_1	1.01149	13.4085	0		GGGCATCTCCTAGGGC-1_2_1_1	-0.986857	-0.905463	-1.00154	-1.50137	-0.827149	-0.584823	-0.635864	-0.783861	-0.953876	-1.80121	-0.557353	-0.566727	-1.14173	-0.757146	-0.363341	-0.615456	-0.826426	-0.433713	-1.447	-0.652709	-1.39979	-1.26512	-0.839858	-0.934931	-0.985333	-0.817592	-1.2606	-1.18027	-0.711114	-0.577666	0.070175	-0.582887	-0.600435
AGTTGGTGTTGATTGC-1_1_1_1	0.47955	13.6875	XB37		AGTTGGTGTTGATTGC-1_1_1_1	0.47955	13.6875	None			AGTTGGTGTTGATTGC-1_1_1_1	0.47955	13.6875	0		TTGCCGTGTGGGTCAA-1_2_1_1	-0.986857	-0.905463	-1.00154	-0.076208	-0.827149	-0.584823	0.34846	-0.783861	-0.953876	-0.487468	-0.557353	-0.566727	0.395472	-0.757146	-1.16027	-0.615456	-0.826426	-0.684095	-0.313157	-1.32361	-1.39979	-1.26512	-0.839858	-0.934931	-0.985333	-0.817592	0.225052	-1.18027	-0.711114	-0.577666	0.070175	-0.582887	0.309582
AGTTGGTTCGCGTAGC-1_1_1_1	1.3096	13.3208	XB37		AGTTGGTTCGCGTAGC-1_1_1_1	1.3096	13.3208	None			AGTTGGTTCGCGTAGC-1_1_1_1	1.3096	13.3208	0		GTGGGTCCACGGACAA-1_2_1	0.343179	1.39285	0.771658	0.586454	0.0460369	1.91455	0.34846	1.99588	1.85603	1.17029	-0.557353	-0.566727	0.395472	0.388121	1.54585	1.18528	1.6823	-0.229137	0.929427	1.43814	1.3416	0.0845182	-0.839858	-0.934931	0.608009	-0.817592	1.55143	-0.391833	0.409768	-0.577666	1.75982	-0.582887	1.75192
ATAACGCAGAGTCGGT-1_1_1_1	1.30697	11.2906	XB37		ATAACGCAGAGTCGGT-1_1_1_1	1.30697	11.2906	None			ATAACGCAGAGTCGGT-1_1_1_1	1.30697	11.2906	0		CACCACTAGAGACTAT-1_2_1_1	-0.147698	-0.213601	-0.410477	-0.602193	-0.27623	-0.584823	-0.867972	0.291488	-0.362925	0.341409	-0.557353	-0.566727	-0.171862	-0.0345627	-0.711464	-0.615456	0.144083	0.450987	-0.313157	1.32271	-0.574548	-0.413592	0.0781387	0.173526	0.0199542	-0.0864731	0.915841	-0.391833	-0.00391641	-0.577666	0.070175	0.31734	-0.600435
ATAACGCAGGGCTTGA-1_1_1_1	1.47937	13.462	XB37		ATAACGCAGGGCTTGA-1_1_1_1	1.47937	13.462	None			ATAACGCAGGGCTTGA-1_1_1_1	1.47937	13.462	0		GATTCTTTCTTGGTCC-1_2	0.691461	-0.905463	0.961939	0.822969	1.62964	1.39588	-0.43962	0.291488	1.00922	0.123386	1.74052	-0.566727	0.395472	1.2714	1.24295	-0.615456	0.711794	0.548619	0.561314	1.14499	0.91695	1.12542	0.615133	1.63883	0.608009	1.37576	0.915841	1.03316	1.82416	-0.577666	1.13622	-0.582887	-1.51045
ATAACGCCAATGGAAT-1_1_1_1	-0.245413	8.16867	XB37		ATAACGCCAATGGAAT-1_1_1_1	-0.245413	8.16867	None			ATAACGCCAATGGAAT-1_1_1_1	-0.245413	8.16867	0.693147		GATCGATCAACACCTA-1_2_1_1	-0.986857	-0.905463	-1.00154	-0.602193	-0.827149	-0.584823	0.24656	-0.783861	-0.953876	-0.97233	-0.557353	-0.566727	-1.14173	-0.757146	-1.16027	-0.615456	-0.826426	-0.684095	-1.447	-0.967103	-1.39979	-0.413592	-0.839858	-0.934931	-0.985333	-0.817592	-1.2606	-1.18027	-0.711114	-0.577666	-0.995872	-0.582887	-0.600435
ATAACGCGTAAGGATT-1_1_1_1	0.569727	10.4221	XB37		ATAACGCGTAAGGATT-1_1_1_1	0.569727	10.4221	None			ATAACGCGTAAGGATT-1_1_1_1	0.569727	10.4221	0		GCTGGGTAGCGTAGTG-1_1_1_1	-0.986857	-0.213601	-1.00154	-0.602193	-0.827149	-0.584823	-0.269625	-0.783861	-0.953876	-0.487468	-0.557353	-0.566727	-1.14173	-0.757146	-0.0789036	-0.615456	-0.826426	-0.684095	-0.731626	-1.5128	0.91695	-1.26512	-0.839858	-0.934931	-0.985333	0.341204	-1.2606	-1.18027	-0.711114	-0.577666	-0.995872	0.31734	1.04429
ATAACGCTCTACTATC-1_1_1_1	1.4492	11.3447	XB37		ATAACGCTCTACTATC-1_1_1_1	1.4492	11.3447	None			ATAACGCTCTACTATC-1_1_1_1	1.4492	11.3447	0		CCATGTCTCTCTAGGA-1_1_1_1	-0.986857	-0.905463	-1.00154	-0.076208	-0.827149	-0.584823	-1.51829	0.291488	-0.953876	-0.97233	-0.557353	-0.566727	-1.14173	-0.757146	-0.0789036	-0.615456	-0.826426	-1.46185	-0.0162492	-0.489136	0.516357	-0.413592	-0.839858	0.173526	-0.985333	-0.817592	-1.2606	0.0693743	-0.711114	-0.577666	-0.995872	-0.582887	0.602542
ATAAGAGCACCTATCC-1_1_1_1	1.37828	12.8774	XB37		ATAAGAGCACCTATCC-1_1_1_1	1.37828	12.8774	None			ATAAGAGCACCTATCC-1_1_1_1	1.37828	12.8774	0		TGTTCCGCATGTCGTA-1_1	1.18234	0.882976	0.180591	-0.602193	2.24971	-0.584823	0.0144518	-0.783861	0.573711	1.5143	-0.557353	2.03555	0.798002	0.92064	-1.16027	1.18528	-0.826426	-0.433713	1.27669	-0.343984	-0.574548	1.28946	-0.839858	0.821931	-0.985333	2.03881	1.16239	0.396607	2.48794	-0.577666	-0.995872	2.53139	0.309582
ATAAGAGCATAAGACA-1_1_1_1	0.877926	10.9728	XB37		ATAAGAGCATAAGACA-1_1_1_1	0.877926	10.9728	None			ATAAGAGCATAAGACA-1_1_1_1	0.877926	10.9728	0		CTGAAACAGTTCGCAT-1_2_1	0.343179	0.700992	0.526343	1.19616	-0.827149	0.664863	0.135788	-0.783861	1.00922	0.341409	-0.557353	1.67475	0.395472	-0.757146	0.718028	-0.615456	0.711794	-0.433713	0.402219	1.03663	0.733423	0.0845182	-0.839858	-0.934931	1.34887	-0.817592	0.614084	0.0693743	0.409768	-0.577666	-0.995872	-0.582887	1.04429
ATAGACCAGGGCTTGA-1_1_1_1	0.759422	12.2893	XB37		ATAGACCAGGGCTTGA-1_1_1_1	0.759422	12.2893	None			ATAGACCAGGGCTTGA-1_1_1_1	0.759422	12.2893	0		GAATCGTTCGTACCTC-1_2	1.91616	-0.213601	1.30769	1.19616	-0.27623	-0.584823	0.530637	0.291488	0.41827	-0.487468	2.34224	1.67475	-0.171862	-0.0345627	0.718028	-0.615456	1.89814	0.344043	-0.313157	-2.34111	0.516357	-0.413592	0.996136	1.28198	0.0199542	1.37576	0.915841	1.8216	-0.00391641	-0.577666	0.070175	1.21757	-0.600435
ATAGACCCAGGAATGC-1_1_1_1	1.01536	11.9745	XB37		ATAGACCCAGGAATGC-1_1_1_1	1.01536	11.9745	None			ATAGACCCAGGAATGC-1_1_1_1	1.01536	11.9745	0		AACACGTAGGCTATCT-1_1_1	-0.986857	-0.905463	-0.410477	-0.076208	0.0460369	-0.584823	-0.119679	-0.783861	-0.362925	-0.487468	-0.557353	-0.566727	-1.14173	-0.757146	0.161585	-0.615456	-0.826426	0.225821	0.929427	-0.76183	-0.574548	-0.413592	-0.839858	-0.934931	-0.985333	-0.817592	0.225052	-0.391833	-0.711114	-0.577666	-0.995872	-0.582887	-0.600435
ATAGACCTCCGTTGCT-1_1_1_1	0.338235	11.333	XB37		ATAGACCTCCGTTGCT-1_1_1_1	0.338235	11.333	None			ATAGACCTCCGTTGCT-1_1_1_1	0.338235	11.333	0		CCCTTAGTCCGATGTA-1_2	1.53062	-0.905463	-0.410477	0.296984	-0.827149	1.39588	-0.867972	-0.783861	0.705134	-0.143453	0.892445	0.554011	-1.14173	-0.757146	1.24295	-0.615456	0.711794	-0.684095	0.561314	0.0744462	0.733423	-1.26512	-0.839858	0.821931	-0.985333	1.07232	1.98207	0.650427	-0.711114	0.668226	-0.995872	-0.582887	-0.0681093
ATAGACCTCCTGCAGG-1_1_1_1	-0.0414763	11.1429	XB37		ATAGACCTCCTGCAGG-1_1_1_1	-0.0414763	11.1429	None			ATAGACCTCCTGCAGG-1_1_1_1	-0.0414763	11.1429	0		AGGGATGGTGTCGCTG-1_1_1_1	-0.986857	-0.905463	-1.00154	0.586454	-0.827149	-0.584823	-1.15205	-0.783861	-0.362925	-0.97233	-0.557353	-0.566727	-0.171862	-0.0345627	0.161585	-0.615456	-0.826426	-1.00689	-0.313157	-0.967103	0.516357	0.0845182	-0.839858	-0.934931	-0.985333	-0.817592	0.225052	-0.391833	-0.711114	-0.577666	-0.995872	-0.582887	-0.600435
ATCACGAAGGGTGTTG-1_1_1_1	0.40641	10.0275	XB37		ATCACGAAGGGTGTTG-1_1_1_1	0.40641	10.0275	None			ATCACGAAGGGTGTTG-1_1_1_1	0.40641	10.0275	0		GACGGCTGTTAGAACA-1_2_1_1	-0.986857	-0.905463	-1.00154	-1.50137	-0.827149	-0.584823	-0.867972	-0.783861	-0.953876	-0.143453	-0.557353	-0.566727	-1.14173	-0.0345627	0.161585	-0.615456	-0.826426	0.0936611	-1.447	-1.05932	-1.39979	-1.26512	-0.839858	-0.934931	0.0199542	-0.0864731	-1.2606	-1.18027	-0.711114	-0.577666	-0.995872	-0.582887	0.309582
ATCACGATCAATAAGG-1_1_1_1	-0.289111	11.5775	XB37		ATCACGATCAATAAGG-1_1_1_1	-0.289111	11.5775	None			ATCACGATCAATAAGG-1_1_1_1	-0.289111	11.5775	0		ACGGGCTTCGCAGGCT-1_2_1_1	-0.986857	-0.905463	-1.00154	-0.602193	-0.827149	-0.584823	-0.867972	-0.783861	-0.953876	-0.97233	-0.557353	-0.566727	-1.14173	-0.757146	-0.363341	-0.615456	-0.826426	-0.684095	-1.447	-3.00033	-1.39979	-1.26512	-0.839858	0.173526	-0.985333	-0.0864731	-0.323258	-1.18027	-0.711114	-0.577666	-0.995872	-0.582887	-0.600435
ATCATCTCATAACCTG-1_1_1_1	0.619012	13.1198	XB37		ATCATCTCATAACCTG-1_1_1_1	0.619012	13.1198	None			ATCATCTCATAACCTG-1_1_1_1	0.619012	13.1198	0		CAGGTGCAGAGACTAT-1_1_1_1	-0.147698	-0.213601	-0.410477	-0.602193	-0.27623	-0.584823	-0.269625	-0.783861	-0.362925	-0.97233	-0.557353	-0.566727	-0.171862	-0.0345627	0.161585	-0.615456	-0.826426	0.344043	-0.731626	0.886987	0.25069	0.437933	-0.839858	-0.934931	0.0199542	-0.0864731	-0.323258	-0.391833	-0.00391641	-0.577666	0.070175	-0.582887	-0.600435
ATCATCTCATCGACGC-1_1_1_1	0.20625	12.1803	XB37		ATCATCTCATCGACGC-1_1_1_1	0.20625	12.1803	None			ATCATCTCATCGACGC-1_1_1_1	0.20625	12.1803	0		GTCACGGGTACAGTTC-1_2_1_1	-0.147698	-0.213601	-0.410477	-0.602193	-0.27623	-0.584823	-0.269625	-0.783861	-0.362925	0.826271	-0.557353	-0.566727	-0.171862	-0.0345627	-1.16027	-0.615456	0.144083	-0.0561697	0.402219	0.821906	-0.574548	-0.413592	0.0781387	0.173526	0.0199542	-0.0864731	-0.323258	-0.391833	-0.00391641	-0.577666	0.070175	-0.582887	-0.600435
ATCATCTGTTGAACTC-1_1_1_1	2.33515	12.485	XB37		ATCATCTGTTGAACTC-1_1_1_1	2.33515	12.485	None			ATCATCTGTTGAACTC-1_1_1_1	2.33515	12.485	0		ACTGAGTCATGGGACA-1_1_1_1	-0.147698	-0.213601	-0.410477	-0.602193	-0.27623	-0.584823	-0.635864	-0.783861	-0.362925	-0.97233	-0.557353	-0.566727	-0.171862	-0.0345627	-1.16027	-0.615456	-0.826426	-1.00689	-0.0162492	1.01765	0.25069	-0.413592	-0.839858	-0.934931	0.0199542	-0.0864731	-0.323258	-0.391833	-0.00391641	-0.577666	0.070175	-0.582887	-0.600435
ATCATCTTCCGTAGTA-1_1_1_1	-0.195751	11.1156	XB37		ATCATCTTCCGTAGTA-1_1_1_1	-0.195751	11.1156	None			ATCATCTTCCGTAGTA-1_1_1_1	-0.195751	11.1156	0		AACACGTTCAGAAATG-1_2_1_1	-0.986857	-0.905463	-1.00154	-1.50137	-0.827149	-0.584823	-1.15205	-0.783861	-0.953876	-0.97233	-0.557353	-0.566727	-1.14173	-0.757146	-0.711464	-0.615456	-0.826426	-0.433713	-1.447	-0.724422	-1.39979	0.437933	-0.839858	-0.934931	0.608009	-0.817592	-1.2606	-1.18027	-0.711114	-0.577666	0.070175	-0.582887	0.309582
ATCATCTTCTTGTATC-1_1_1_1	-0.952313	8.759	XB37		ATCATCTTCTTGTATC-1_1_1_1	-0.952313	8.759	None			ATCATCTTCTTGTATC-1_1_1_1	-0.952313	8.759	0		CACACAAGTCTCCCTA-1_2_1_1	-0.986857	-0.905463	-1.00154	-0.076208	-0.827149	-0.584823	0.34846	-0.783861	-0.953876	-0.487468	-0.557353	-0.566727	-1.14173	-0.757146	-1.16027	-0.615456	-0.826426	-0.433713	-1.447	-0.923353	-1.39979	-1.26512	-0.839858	0.173526	-0.985333	-0.817592	0.225052	-1.18027	-0.711114	-0.577666	-0.995872	-0.582887	0.602542
ATCATGGAGATGCCTT-1_1_1_1	-0.269866	9.41532	XB37		ATCATGGAGATGCCTT-1_1_1_1	-0.269866	9.41532	None			ATCATGGAGATGCCTT-1_1_1_1	-0.269866	9.41532	0		GTAATCGCAGCACAGA-1_1	1.53062	1.17012	2.33436	-1.50137	1.79241	3.56654	1.714	0.291488	2.31028	2.09488	-0.557353	-0.566727	1.58103	2.55587	2.08383	2.98601	0.144083	1.37218	1.47707	1.15362	1.3416	1.12542	0.0781387	0.173526	0.608009	1.80344	-1.2606	1.18505	2.23785	1.91412	1.13622	0.84394	1.9543
ATCATGGCAATCACAC-1_1_1_1	-0.424985	12.0336	XB37		ATCATGGCAATCACAC-1_1_1_1	-0.424985	12.0336	None			ATCATGGCAATCACAC-1_1_1_1	-0.424985	12.0336	0		CCTAAAGGTGCATCTA-1_2_1_1	-0.986857	-0.905463	-1.00154	-1.50137	-0.827149	-0.584823	-0.635864	-0.783861	-0.953876	-1.80121	-0.557353	-0.566727	-1.14173	-0.757146	-0.711464	-0.615456	-0.826426	-0.229137	-0.731626	-1.05932	-1.39979	-1.26512	-0.839858	-0.934931	-0.985333	-0.817592	-1.2606	-1.18027	-0.711114	-0.577666	-0.995872	-0.582887	-1.51045
ATCATGGGTGCAACTT-1_1_1_1	-0.616732	11.0438	XB37		ATCATGGGTGCAACTT-1_1_1_1	-0.616732	11.0438	None			ATCATGGGTGCAACTT-1_1_1_1	-0.616732	11.0438	0		ATCATCTCATATGGTC-1_2_1_1	-0.986857	-0.905463	-1.00154	-0.602193	-0.827149	-0.584823	-0.635864	-0.783861	-0.953876	0.123386	-0.557353	-0.566727	-0.171862	-0.757146	0.161585	-0.615456	-0.826426	-0.684095	-0.731626	-0.76183	-1.39979	0.712063	-0.839858	-0.934931	0.0199542	-0.817592	-0.323258	-1.18027	-0.711114	-0.577666	-0.995872	-0.582887	-0.0681093
ATCATGGTCCAGTAGT-1_1_1_1	1.52502	9.94031	XB37		ATCATGGTCCAGTAGT-1_1_1_1	1.52502	9.94031	None			ATCATGGTCCAGTAGT-1_1_1_1	1.52502	9.94031	0		AGTAACCCATCGTGCG-1_1	2.1184	1.03684	2.00549	1.34895	1.87615	1.91455	1.4548	1.99588	2.1013	2.04798	2.34224	1.67475	1.36534	1.83329	0.86672	2.02257	-0.826426	1.06424	1.02779	1.51841	-0.0918147	1.56359	1.91413	2.39044	1.6133	1.71166	0.915841	0.0693743	0.930948	1.39703	1.9969	0.31734	1.51256
ATCATGGTCTACCAGA-1_1_1_1	1.71577	11.2508	XB37		ATCATGGTCTACCAGA-1_1_1_1	1.71577	11.2508	None			ATCATGGTCTACCAGA-1_1_1_1	1.71577	11.2508	0		AGAGTGGTCCACGTTC-1_1_1_1	-0.986857	-0.905463	-1.00154	-1.50137	-0.827149	-0.584823	-0.119679	-0.783861	-0.362925	0.525745	-0.557353	-0.566727	-1.14173	-0.757146	-1.16027	-0.615456	-0.826426	-1.46185	-0.313157	-0.400101	0.516357	-0.413592	-0.839858	-0.934931	0.0199542	-0.817592	-1.2606	0.650427	-0.711114	-0.577666	0.070175	0.31734	-0.0681093
ATCATGGTCTGCTTGC-1_1_1_1	-0.549279	8.82011	XB37		ATCATGGTCTGCTTGC-1_1_1_1	-0.549279	8.82011	None			ATCATGGTCTGCTTGC-1_1_1_1	-0.549279	8.82011	0		CATCAAGGTCAGATAA-1_1_1_1	-0.986857	-0.905463	-1.00154	-1.50137	-0.827149	-0.584823	-1.51829	-0.783861	-0.953876	-0.487468	-0.557353	-0.566727	-0.171862	-0.757146	1.24295	-0.615456	-0.826426	-1.00689	-1.447	-0.290206	0.25069	-1.26512	-0.839858	-0.934931	-0.985333	-0.817592	-1.2606	0.0693743	-0.711114	-0.577666	-0.995872	-0.582887	-0.0681093
ATCCACCAGTTTAGGA-1_1_1_1	0.965799	10.1245	XB37		ATCCACCAGTTTAGGA-1_1_1_1	0.965799	10.1245	None			ATCCACCAGTTTAGGA-1_1_1_1	0.965799	10.1245	0		GCAATCAGTAGAAAGG-1_1_1_1	-0.147698	0.191113	-1.00154	-0.602193	0.452045	-0.584823	0.0144518	-0.783861	-0.953876	-1.80121	-0.557353	-0.566727	-0.171862	-0.0345627	-1.16027	-0.615456	-0.826426	-1.46185	-0.731626	-0.290206	0.91695	-0.413592	0.0781387	-0.934931	0.0199542	-0.817592	-0.323258	-0.391833	0.409768	-0.577666	-0.995872	0.31734	0.309582
ATCCACCCACTAGTAC-1_1_1_1	-0.111316	13.0126	XB37		ATCCACCCACTAGTAC-1_1_1_1	-0.111316	13.0126	None			ATCCACCCACTAGTAC-1_1_1_1	-0.111316	13.0126	0		CGGACGTCACTGCCAG-1_2_1_1	-0.986857	-0.905463	-1.00154	-0.602193	-0.827149	-0.584823	-0.635864	-0.783861	-0.953876	-0.487468	-0.557353	-0.566727	-1.14173	-0.757146	-0.711464	-0.615456	-0.826426	0.344043	-1.447	-1.90689	-1.39979	-1.26512	-0.839858	-0.934931	-0.985333	-0.817592	-1.2606	-1.18027	-0.711114	-0.577666	0.070175	-0.582887	-0.0681093
ATCCACCGTCGCGTGT-1_1_1_1	-0.248095	11.7508	XB37		ATCCACCGTCGCGTGT-1_1_1_1	-0.248095	11.7508	None			ATCCACCGTCGCGTGT-1_1_1_1	-0.248095	11.7508	0		TATCAGGTCAGTCCCT-1_1_1	-0.986857	-0.905463	-1.00154	-0.602193	-0.827149	-0.584823	-0.635864	-0.783861	-0.953876	-1.80121	-0.557353	-0.566727	-1.14173	-0.757146	-0.363341	-0.615456	-0.826426	0.721586	-0.731626	-0.117884	-1.39979	-1.26512	-0.839858	-0.934931	-0.985333	-0.817592	-1.2606	-1.18027	-0.711114	-0.577666	0.070175	-0.582887	-1.51045
ATCCACCTCCCAGGTG-1_1_1_1	-0.248698	12.3202	XB37		ATCCACCTCCCAGGTG-1_1_1_1	-0.248698	12.3202	None			ATCCACCTCCCAGGTG-1_1_1_1	-0.248698	12.3202	0		CATTATCGTCTCACCT-1_1_1_1	-0.147698	-0.213601	-0.410477	-0.602193	-0.27623	-0.584823	-0.43962	-0.783861	-0.362925	-0.487468	-0.557353	-0.566727	-0.171862	-0.0345627	-1.16027	-0.615456	0.144083	0.225821	0.699127	1.30753	0.516357	-0.413592	0.0781387	0.173526	0.0199542	-0.0864731	-0.323258	-0.391833	-0.00391641	-0.577666	0.070175	-0.582887	0.602542
ATCCGAAAGCGATATA-1_1_1_1	0.863968	10.1777	XB37		ATCCGAAAGCGATATA-1_1_1_1	0.863968	10.1777	None			ATCCGAAAGCGATATA-1_1_1_1	0.863968	10.1777	0		GTACGTAAGGGCACTA-1_2_1	-0.147698	-0.213601	0.961939	-0.602193	1.00296	-0.584823	0.0144518	1.36684	1.51035	1.266	2.34224	-0.566727	-0.171862	-0.0345627	1.54585	-0.615456	0.144083	0.225821	1.20021	0.998393	0.516357	0.712063	0.0781387	1.28198	0.0199542	-0.0864731	1.85318	1.43887	0.703281	2.64292	0.070175	-0.582887	-0.600435
ATCCGAACACATCTTT-1_1_1_1	1.78363	12.2344	XB37		ATCCGAACACATCTTT-1_1_1_1	1.78363	12.2344	None			ATCCGAACACATCTTT-1_1_1_1	1.78363	12.2344	0		CCAATCCGTCTTCAAG-1_1_1_1	-0.986857	-0.905463	-1.00154	-0.076208	-0.827149	-0.584823	-0.867972	-0.783861	-0.953876	-0.487468	-0.557353	-0.566727	-1.14173	-0.757146	0.161585	-0.615456	-0.826426	-1.00689	0.561314	-0.0288487	-0.0918147	-0.413592	0.0781387	0.173526	0.0199542	-0.817592	-0.323258	-1.18027	-0.711114	-0.577666	-0.995872	-0.582887	-1.51045
ATCGAGTCACAAGACG-1_1_1_1	0.688731	9.59054	XB37		ATCGAGTCACAAGACG-1_1_1_1	0.688731	9.59054	None			ATCGAGTCACAAGACG-1_1_1_1	0.688731	9.59054	0		ATCATCTTCGCTAGCG-1_1_1	-0.147698	-0.213601	-0.410477	-0.602193	-0.27623	-0.584823	-0.867972	0.291488	-0.362925	-0.487468	-0.557353	-0.566727	-0.171862	-0.0345627	0.161585	-0.615456	0.144083	-0.684095	0.820688	-0.0725985	-0.574548	-0.413592	0.0781387	0.173526	0.0199542	-0.0864731	-0.323258	-0.391833	-0.00391641	-0.577666	0.070175	-0.582887	-0.600435
ATCGAGTGTAGGGACT-1_1_1_1	0.690753	12.2757	XB37		ATCGAGTGTAGGGACT-1_1_1_1	0.690753	12.2757	None			ATCGAGTGTAGGGACT-1_1_1_1	0.690753	12.2757	0		TGTGTTTGTGCACTTA-1_2_1_1	-0.986857	-0.905463	-1.00154	-1.50137	-0.827149	-0.584823	-0.269625	-0.783861	-0.953876	-0.487468	-0.557353	-0.566727	-0.171862	-0.757146	0.161585	-0.615456	-0.826426	-0.229137	-1.447	-0.618294	-1.39979	-1.26512	-0.839858	-0.934931	-0.985333	-0.817592	-1.2606	-1.18027	-0.711114	-0.577666	0.070175	-0.582887	-1.51045
ATCGAGTTCGAGAACG-1_1_1_1	1.58391	12.7129	XB37		ATCGAGTTCGAGAACG-1_1_1_1	1.58391	12.7129	None			ATCGAGTTCGAGAACG-1_1_1_1	1.58391	12.7129	0		GAGGTGATCAAACGGG-1_2_1_1	-0.986857	-0.905463	-1.00154	-0.602193	-0.827149	-0.584823	0.24656	-0.783861	-0.953876	-1.80121	-0.557353	-0.566727	-1.14173	-0.757146	-0.711464	-0.615456	-0.826426	-1.46185	-1.447	-0.652709	-1.39979	-1.26512	-0.839858	-0.934931	-0.985333	-0.817592	-1.2606	-1.18027	-0.711114	-0.577666	-0.995872	-0.582887	-1.51045
ATCGAGTTCTAACTTC-1_1_1_1	-0.868979	9.33024	XB37		ATCGAGTTCTAACTTC-1_1_1_1	-0.868979	9.33024	None			ATCGAGTTCTAACTTC-1_1_1_1	-0.868979	9.33024	0		GATCGCGCACCATCCT-1_1_1_1	-0.147698	-0.213601	-0.410477	-0.602193	-0.27623	-0.584823	-0.635864	-0.783861	-0.362925	0.123386	-0.557353	-0.566727	-0.171862	-0.0345627	0.718028	-0.615456	-0.826426	0.344043	-0.731626	0.42064	0.25069	-0.413592	-0.839858	-0.934931	0.0199542	-0.0864731	1.16239	-0.391833	-0.00391641	-0.577666	0.070175	-0.582887	-0.600435
ATCTACTCATTCTTAC-1_1_1_1	2.35243	12.8802	XB37		ATCTACTCATTCTTAC-1_1_1_1	2.35243	12.8802	None			ATCTACTCATTCTTAC-1_1_1_1	2.35243	12.8802	0		TAAGCGTCATTGTGCA-1_2_1_1	-0.986857	-0.905463	-1.00154	-0.076208	-0.827149	-0.584823	-0.43962	-0.783861	-0.953876	-0.143453	-0.557353	-0.566727	-1.14173	-0.757146	-0.363341	-0.615456	-0.826426	0.0936611	-1.447	-0.967103	-1.39979	-1.26512	-0.839858	-0.934931	-0.985333	-0.817592	-0.323258	-1.18027	-0.711114	-0.577666	-0.995872	-0.582887	-0.600435
ATCTACTGTATCACCA-1_1_1_1	0.933501	12.8754	XB37		ATCTACTGTATCACCA-1_1_1_1	0.933501	12.8754	None			ATCTACTGTATCACCA-1_1_1_1	0.933501	12.8754	0		AACTCTTGTATGCTTG-1_1_1_1	-0.986857	-0.905463	-1.00154	-1.50137	-0.827149	-0.584823	-0.635864	-0.783861	-0.953876	-0.487468	-0.557353	-0.566727	-1.14173	-0.757146	-0.711464	-0.615456	-0.826426	-1.46185	-0.313157	-0.618294	-0.0918147	0.0845182	-0.839858	-0.934931	-0.985333	0.341204	-1.2606	0.0693743	-0.711114	0.668226	0.070175	0.31734	-0.0681093
ATCTACTGTTGCGTTA-1_1_1_1	-0.209449	10.5591	XB37		ATCTACTGTTGCGTTA-1_1_1_1	-0.209449	10.5591	None			ATCTACTGTTGCGTTA-1_1_1_1	-0.209449	10.5591	0		ATAAGAGCAAGCCTAT-1_1_1	-0.147698	-0.213601	-0.410477	-0.602193	-0.27623	-0.584823	-0.43962	-0.783861	-0.362925	0.685424	-0.557353	-0.566727	-0.171862	-0.0345627	-1.16027	-0.615456	-0.826426	-1.00689	1.6448	1.30753	0.91695	-0.413592	0.0781387	1.93039	0.0199542	0.644646	-0.323258	-0.391833	-0.00391641	-0.577666	0.070175	-0.582887	-0.600435
ATCTACTTCAAGGTAA-1_1_1_1	-0.507913	12.494	XB37		ATCTACTTCAAGGTAA-1_1_1_1	-0.507913	12.494	None			ATCTACTTCAAGGTAA-1_1_1_1	-0.507913	12.494	0		GTACGTACATGGTTGT-1_1_1_1	-0.986857	-0.905463	-1.00154	-0.076208	-0.827149	-0.584823	-2.03447	-0.783861	-0.953876	-0.143453	-0.557353	-0.566727	-0.171862	-0.757146	-0.363341	-0.615456	-0.826426	-2.23961	-0.731626	-0.840066	-0.574548	-0.413592	-0.839858	-0.934931	0.0199542	-0.817592	-1.2606	0.0693743	-0.711114	0.668226	-0.995872	-0.582887	-0.600435
ATCTGCCAGCAGCGTA-1_1_1_1	-0.709501	9.5799	XB37		ATCTGCCAGCAGCGTA-1_1_1_1	-0.709501	9.5799	None			ATCTGCCAGCAGCGTA-1_1_1_1	-0.709501	9.5799	0		GCACATACATTAGCCA-1_1_1	-0.986857	-0.905463	-1.00154	-1.50137	-0.827149	-0.584823	0.0144518	-0.783861	-0.953876	-0.97233	-0.557353	-0.566727	-0.171862	-0.757146	-0.363341	-0.615456	-0.826426	-1.00689	-0.313157	-0.881038	-1.39979	-1.26512	-0.839858	-0.934931	-0.985333	-0.817592	-1.2606	-1.18027	-0.711114	-0.577666	-0.995872	0.31734	-0.600435
ATCTGCCGTACAGTTC-1_1_1_1	-0.3733	12.644	XB37		ATCTGCCGTACAGTTC-1_1_1_1	-0.3733	12.644	None			ATCTGCCGTACAGTTC-1_1_1_1	-0.3733	12.644	0		ACTTGTTGTACATGTC-1_2_1_1	-0.986857	-0.905463	-1.00154	0.296984	-0.827149	-0.584823	0.530637	-0.783861	-0.953876	0.123386	-0.557353	-0.566727	-1.14173	-0.757146	-0.363341	-0.615456	-0.826426	0.0936611	-0.731626	-0.688067	-0.574548	-1.26512	-0.839858	-0.934931	-0.985333	0.341204	0.225052	-1.18027	-0.711114	-0.577666	1.13622	-0.582887	-0.600435
ATCTGCCTCGAATGCT-1_1_1_1	0.845973	8.38969	XB37		ATCTGCCTCGAATGCT-1_1_1_1	0.845973	8.38969	None			ATCTGCCTCGAATGCT-1_1_1_1	0.845973	8.38969	0		TTCTCAATCACTTACT-1_2_1_1	-0.986857	-0.905463	-1.00154	-1.50137	-0.827149	-0.584823	-2.03447	-0.783861	-0.953876	-0.97233	-0.557353	-0.566727	-1.14173	-0.0345627	-0.711464	-0.615456	-0.826426	-0.684095	-1.447	-0.800355	-1.39979	-1.26512	0.615133	-0.934931	-0.985333	-0.0864731	-0.323258	-1.18027	-0.711114	-0.577666	0.070175	-0.582887	-1.51045
ATGAGGGCACATAACC-1_1_1_1	-1.55024	8.29724	XB37		ATGAGGGCACATAACC-1_1_1_1	-1.55024	8.29724	None			ATGAGGGCACATAACC-1_1_1_1	-1.55024	8.29724	0		ACCCACTCAGTGGAGT-1_1_1_1	-0.986857	-0.905463	-1.00154	-0.602193	-0.27623	-0.584823	-0.635864	-0.783861	-0.953876	-0.97233	-0.557353	-0.566727	-0.171862	-0.757146	0.86672	-0.615456	-0.826426	-1.46185	0.214051	-0.881038	1.3416	-0.413592	-0.839858	0.173526	0.608009	-0.817592	0.225052	-0.391833	-0.711114	-0.577666	-0.995872	-0.582887	-0.0681093
ATGAGGGGTATTCGTG-1_1_1_1	1.21142	12.7628	XB37		ATGAGGGGTATTCGTG-1_1_1_1	1.21142	12.7628	None			ATGAGGGGTATTCGTG-1_1_1_1	1.21142	12.7628	0		CCCTCCTTCGAGGTAG-1_1_1_1	-0.986857	-0.905463	-1.00154	-1.50137	-0.827149	-0.584823	-2.9169	-0.783861	-0.953876	-0.143453	-0.557353	-0.566727	-0.171862	-0.757146	0.161585	-0.615456	-0.826426	-0.433713	-0.0162492	-0.343984	-0.0918147	-1.26512	-0.839858	-0.934931	-0.985333	-0.817592	-0.323258	-1.18027	-0.711114	-0.577666	-0.995872	-0.582887	-1.51045
ATGAGGGGTCACTGGC-1_1_1_1	1.90319	12.929	XB37		ATGAGGGGTCACTGGC-1_1_1_1	1.90319	12.929	None			ATGAGGGGTCACTGGC-1_1_1_1	1.90319	12.929	0		TCATTTGGTCCGAAGA-1_2_1_1	-0.986857	-0.905463	-1.00154	-1.50137	-0.827149	-0.584823	-2.03447	-0.783861	-0.953876	-1.80121	-0.557353	-0.566727	-0.171862	-0.757146	-1.16027	-0.615456	-0.826426	-0.433713	-0.0162492	-0.967103	-1.39979	-1.26512	-0.839858	0.821931	-0.985333	-0.0864731	-1.2606	-1.18027	-0.711114	-0.577666	-0.995872	-0.582887	0.309582
ATGAGGGTCCGATATG-1_1_1_1	2.01912	12.8222	XB37		ATGAGGGTCCGATATG-1_1_1_1	2.01912	12.8222	None			ATGAGGGTCCGATATG-1_1_1_1	2.01912	12.8222	0		AACTGGTAGCTCTCGG-1_2_1_1	-0.986857	-0.905463	-1.00154	-1.50137	-0.827149	-0.584823	-1.51829	0.291488	-0.953876	-0.143453	-0.557353	-0.566727	-1.14173	-0.0345627	0.369905	-0.615456	-0.826426	1.00358	-1.447	-0.489136	-1.39979	-1.26512	1.29166	-0.934931	-0.985333	-0.817592	-0.323258	-1.18027	-0.711114	-0.577666	-0.995872	-0.582887	-0.0681093
ATGCGATAGGTAGCCA-1_1_1_1	1.22231	10.3831	XB37		ATGCGATAGGTAGCCA-1_1_1_1	1.22231	10.3831	None			ATGCGATAGGTAGCCA-1_1_1_1	1.22231	10.3831	0		TTGTAGGAGCGATAGC-1_2_1_1	-0.986857	-0.905463	-1.00154	0.586454	-0.827149	-0.584823	-0.635864	-0.783861	-0.953876	-0.487468	-0.557353	-0.566727	-0.171862	-0.757146	-1.16027	-0.615456	-0.826426	-1.00689	-1.447	-0.800355	-1.39979	-1.26512	-0.839858	-0.934931	0.0199542	-0.817592	-1.2606	-1.18027	-0.711114	-0.577666	-0.995872	-0.582887	-1.51045
ATGCGATGTAGGAGTC-1_1_1_1	0.83255	8.50821	XB37		ATGCGATGTAGGAGTC-1_1_1_1	0.83255	8.50821	None			ATGCGATGTAGGAGTC-1_1_1_1	0.83255	8.50821	0		GGAAAGCCATGCAACT-1_2_1_1	-0.986857	-0.905463	-1.00154	-1.50137	-0.827149	-0.584823	0.135788	-0.783861	-0.953876	-0.487468	-0.557353	-0.566727	-1.14173	-0.757146	0.161585	-0.615456	-0.826426	0.0936611	-1.447	-1.05932	-1.39979	-1.26512	-0.839858	-0.934931	-0.985333	-0.817592	-1.2606	-1.18027	-0.711114	-0.577666	-0.995872	-0.582887	-0.0681093
ATGGGAGAGTACATGA-1_1_1_1	0.875859	10.1449	XB37		ATGGGAGAGTACATGA-1_1_1_1	0.875859	10.1449	None			ATGGGAGAGTACATGA-1_1_1_1	0.875859	10.1449	0		CTGAAACTCAGCGACC-1_2_1_1	-0.147698	-0.213601	-0.410477	-0.602193	-0.27623	-0.584823	-0.867972	0.291488	-0.362925	-0.487468	-0.557353	-0.566727	-0.171862	-0.0345627	-0.711464	-0.615456	0.144083	0.450987	-0.313157	1.07377	-0.574548	-0.413592	0.0781387	0.173526	0.0199542	-0.0864731	-0.323258	-0.391833	-0.00391641	-0.577666	0.070175	-0.582887	-0.600435
ATGGGAGAGTACGATA-1_1_1_1	-1.43024	8.63649	XB37		ATGGGAGAGTACGATA-1_1_1_1	-1.43024	8.63649	None			ATGGGAGAGTACGATA-1_1_1_1	-1.43024	8.63649	0		GCACATACATCTCGCT-1_2_1_1	-0.986857	-0.905463	-1.00154	-0.076208	-0.827149	-0.584823	-0.43962	-0.783861	-0.953876	-0.487468	-0.557353	-0.566727	-1.14173	-0.757146	0.161585	-0.615456	-0.826426	0.225821	-0.313157	-1.01239	-1.39979	-1.26512	-0.839858	-0.934931	-0.985333	-0.817592	-0.323258	-1.18027	-0.711114	-0.577666	-0.995872	-0.582887	-1.51045
ATGGGAGCACGGCCAT-1_1_1_1	-0.382734	11.4094	XB37		ATGGGAGCACGGCCAT-1_1_1_1	-0.382734	11.4094	None			ATGGGAGCACGGCCAT-1_1_1_1	-0.382734	11.4094	0		GTTCGGGCATGCCTAA-1_2_1_1	-0.986857	-0.905463	-1.00154	-1.50137	-0.827149	-0.584823	-0.635864	-0.783861	-0.953876	-0.97233	-0.557353	-0.566727	-1.14173	-0.757146	-0.711464	-0.615456	-0.826426	-1.00689	-1.447	-0.800355	-1.39979	-1.26512	0.0781387	-0.934931	-0.985333	-0.817592	-1.2606	-1.18027	-0.711114	-0.577666	-0.995872	-0.582887	-1.51045
ATGGGAGGTCTGGTCG-1_1_1_1	1.1943	10.0091	XB37		ATGGGAGGTCTGGTCG-1_1_1_1	1.1943	10.0091	None			ATGGGAGGTCTGGTCG-1_1_1_1	1.1943	10.0091	0		ATTGGGTTCACTACTT-1_2	0.691461	-0.213601	1.50927	-0.602193	-0.27623	2.31686	-0.635864	-0.783861	0.818978	0.123386	-0.557353	-0.566727	-0.171862	-0.0345627	1.00247	-0.615456	2.25001	0.721586	-0.731626	-3.52358	1.21616	-0.413592	0.996136	2.39044	0.0199542	0.644646	-0.323258	1.18505	0.703281	1.39703	1.13622	-0.582887	-0.600435
ATGGGAGGTTGGGACA-1_1_1_1	-1.71562	8.46199	XB37		ATGGGAGGTTGGGACA-1_1_1_1	-1.71562	8.46199	None			ATGGGAGGTTGGGACA-1_1_1_1	-1.71562	8.46199	0		CTAGAGTTCTCTAAGG-1_2_1	0.691461	1.03684	1.18567	1.02294	-0.827149	-0.584823	0.135788	-0.783861	0.818978	1.06624	0.892445	-0.566727	-1.14173	-0.757146	-1.16027	-0.615456	2.76488	0.548619	-0.313157	0.42064	-0.0918147	0.936044	-0.839858	0.821931	2.03053	-0.817592	1.55143	0.396607	-0.711114	-0.577666	0.693773	-0.582887	-1.51045
ATGGGAGTCCTTGGTC-1_1_1_1	1.56738	12.5357	XB37		ATGGGAGTCCTTGGTC-1_1_1_1	1.56738	12.5357	None			ATGGGAGTCCTTGGTC-1_1_1_1	1.56738	12.5357	0		TGGCCAGGTATAGTAG-1_1_1	-0.986857	-0.905463	-1.00154	-1.50137	-0.827149	-0.584823	0.34846	-0.783861	-0.953876	-1.80121	-0.557353	-0.566727	-0.171862	-0.757146	-0.363341	-0.615456	-0.826426	-0.229137	-0.0162492	-0.520234	-1.39979	-0.413592	-0.839858	0.173526	-0.985333	-0.817592	0.614084	-1.18027	-0.711114	-0.577666	-0.995872	-0.582887	-1.51045
ATGGGAGTCGAATGCT-1_1_1_1	1.39134	13.4438	XB37		ATGGGAGTCGAATGCT-1_1_1_1	1.39134	13.4438	None			ATGGGAGTCGAATGCT-1_1_1_1	1.39134	13.4438	0		TCAACGATCCACGACG-1_1_1_1	-0.986857	-0.905463	-1.00154	-0.602193	-0.827149	-0.584823	-2.03447	-0.783861	-0.953876	-0.97233	-0.557353	-0.566727	-1.14173	-0.0345627	-0.363341	-0.615456	-0.826426	-0.684095	-1.447	-0.618294	0.25069	0.437933	-0.839858	-0.934931	-0.985333	-0.817592	-1.2606	0.396607	-0.711114	-0.577666	-0.995872	0.31734	0.309582
ATGTGTGCAGCGAACA-1_1_1_1	1.26606	11.1755	XB37		ATGTGTGCAGCGAACA-1_1_1_1	1.26606	11.1755	None			ATGTGTGCAGCGAACA-1_1_1_1	1.26606	11.1755	0		ACTGCTCAGATAGTCA-1_1_1_1	-0.986857	-0.905463	-1.00154	-1.50137	-0.827149	-0.584823	-1.15205	-0.783861	-0.953876	-1.80121	-0.557353	-0.566727	-1.14173	-0.757146	-0.363341	-0.615456	-0.826426	-1.00689	-1.447	-0.238579	0.25069	-0.413592	-0.839858	0.173526	-0.985333	-0.0864731	-1.2606	-1.18027	-0.711114	-0.577666	-0.995872	-0.582887	-1.51045
ATGTGTGGTTGAACTC-1_1_1_1	-0.717496	10.8563	XB37		ATGTGTGGTTGAACTC-1_1_1_1	-0.717496	10.8563	None			ATGTGTGGTTGAACTC-1_1_1_1	-0.717496	10.8563	0		CATCAAGTCGTCACGG-1_2_1	1.18234	1.39285	1.55301	0.822969	1.07872	1.39588	0.762745	-0.783861	1.75561	1.266	-0.557353	-0.566727	-0.171862	0.68802	1.45127	2.98601	0.711794	-1.00689	0.820688	-0.0288487	1.45507	0.437933	-0.839858	-0.934931	0.0199542	-0.0864731	0.614084	2.16896	-0.00391641	1.39703	1.75982	-0.582887	-0.600435
ATGTGTGTCCACGTGG-1_1_1_1	1.12551	13.1873	XB37		ATGTGTGTCCACGTGG-1_1_1_1	1.12551	13.1873	None			ATGTGTGTCCACGTGG-1_1_1_1	1.12551	13.1873	0		GACACGCAGTAGCCGA-1_1_1	-0.986857	-0.905463	-1.00154	-1.50137	-0.827149	-0.584823	-0.119679	-0.783861	-0.953876	-0.487468	-0.557353	-0.566727	-1.14173	-0.757146	-0.363341	-0.615456	-0.826426	-1.46185	-0.313157	-1.32361	-1.39979	-1.26512	-0.839858	-0.934931	-0.985333	-0.817592	-1.2606	-1.18027	-0.711114	-0.577666	-0.995872	-0.582887	-0.0681093
ATTACTCAGCACCGTC-1_1_1_1	0.115805	12.5694	XB37		ATTACTCAGCACCGTC-1_1_1_1	0.115805	12.5694	None			ATTACTCAGCACCGTC-1_1_1_1	0.115805	12.5694	0		AAAGCAAGTGTTCTTT-1_2_1_1	-0.986857	-0.213601	-0.410477	-0.602193	-0.27623	-0.584823	0.24656	-0.783861	-0.362925	-0.97233	-0.557353	-0.566727	-1.14173	-0.757146	1.12734	-0.615456	-0.826426	0.450987	-0.731626	-0.371738	-0.574548	-0.413592	-0.839858	-0.934931	-0.985333	-0.817592	-0.323258	-0.391833	-0.711114	-0.577666	-0.995872	-0.582887	-0.600435
ATTACTCAGTCTCCTC-1_1_1_1	-1.23825	11.6791	XB37		ATTACTCAGTCTCCTC-1_1_1_1	-1.23825	11.6791	None			ATTACTCAGTCTCCTC-1_1_1_1	-1.23825	11.6791	0		AGGGATGCACACCGCA-1_1_1_1	-0.986857	-0.905463	-0.410477	-0.076208	0.0460369	-0.584823	0.0144518	-0.783861	-0.362925	-0.487468	-0.557353	-0.566727	-1.14173	-0.757146	-0.363341	-0.615456	-0.826426	0.0936611	0.214051	-0.343984	0.516357	0.712063	-0.839858	-0.934931	-0.985333	0.341204	0.225052	1.31902	-0.711114	-0.577666	-0.995872	-0.582887	-0.0681093
ATTACTCGTAGAGTGC-1_1_1_1	1.51219	13.2309	XB37		ATTACTCGTAGAGTGC-1_1_1_1	1.51219	13.2309	None			ATTACTCGTAGAGTGC-1_1_1_1	1.51219	13.2309	0		ACACTGATCGCCAAAT-1_2_1_1	-0.147698	-0.213601	-0.410477	-0.602193	-0.27623	-0.584823	-1.15205	-0.783861	-0.362925	-0.487468	-0.557353	-0.566727	-0.171862	0.68802	-1.16027	-0.615456	-0.826426	0.225821	-0.731626	0.843966	-0.574548	-0.413592	0.0781387	0.173526	0.0199542	-0.0864731	-0.323258	-0.391833	-0.00391641	-0.577666	0.070175	-0.582887	-0.600435
ATTATCCCAATGGACG-1_1_1_1	1.83873	12.8354	XB37		ATTATCCCAATGGACG-1_1_1_1	1.83873	12.8354	None			ATTATCCCAATGGACG-1_1_1_1	1.83873	12.8354	0		GGAGCAACAGCATGAG-1_1_1_1	-0.986857	-0.905463	-1.00154	-0.076208	-0.827149	-0.584823	0.24656	-0.783861	-0.362925	-1.80121	-0.557353	-0.566727	-1.14173	-0.757146	-0.363341	-0.615456	-0.826426	-0.684095	0.402219	-1.05932	-0.574548	-1.26512	-0.839858	0.821931	0.0199542	0.341204	-1.2606	-1.18027	-0.711114	-0.577666	-0.995872	-0.582887	-0.0681093
ATTATCCGTCCGAGTC-1_1_1_1	1.6707	13.1286	XB37		ATTATCCGTCCGAGTC-1_1_1_1	1.6707	13.1286	None			ATTATCCGTCCGAGTC-1_1_1_1	1.6707	13.1286	0		GTCACGGGTTTCCACC-1_2_1	0.343179	1.17012	1.77673	-0.076208	1.55388	1.39588	1.23088	1.36684	1.60017	1.17029	-0.557353	-0.566727	1.36534	1.1107	1.12734	1.18528	0.711794	0.0936611	0.929427	0.29308	0.516357	0.712063	-0.839858	-0.934931	0.608009	-0.817592	-0.323258	1.64625	1.11697	-0.577666	-0.995872	-0.582887	1.04429
ATTCTACCAAGCCCAC-1_1_1_1	1.24153	11.8535	XB37		ATTCTACCAAGCCCAC-1_1_1_1	1.24153	11.8535	None			ATTCTACCAAGCCCAC-1_1_1_1	1.24153	11.8535	0		GCGCGATAGGGAAACA-1_1_1	-0.986857	-0.905463	-1.00154	-1.50137	-0.827149	-0.584823	-0.269625	-0.783861	-0.953876	-1.80121	-0.557353	-0.566727	-1.14173	-0.757146	-0.0789036	-0.615456	-0.826426	-1.00689	0.214051	0.132674	-1.39979	-0.413592	0.0781387	0.173526	0.0199542	-0.817592	-0.323258	-0.391833	-0.00391641	-0.577666	0.070175	-0.582887	-1.51045
ATTCTACCACGTTGGC-1_1_1_1	-0.372963	13.5949	XB37		ATTCTACCACGTTGGC-1_1_1_1	-0.372963	13.5949	None			ATTCTACCACGTTGGC-1_1_1_1	-0.372963	13.5949	0		TGCCGAGCACAGGATG-1_1	1.53062	1.9225	1.59461	-0.076208	1.90221	1.91455	1.4548	-0.783861	2.50791	1.83948	-0.557353	2.33034	0.395472	1.53339	0.161585	2.02257	0.711794	0.344043	1.02779	1.31514	1.21616	1.68068	1.73729	-0.934931	-0.985333	1.96604	1.16239	1.8216	1.41048	1.91412	0.070175	1.21757	0.309582
ATTGGACCATGCCTAA-1_1_1_1	-0.615812	14.0414	XB37		ATTGGACCATGCCTAA-1_1_1_1	-0.615812	14.0414	None			ATTGGACCATGCCTAA-1_1_1_1	-0.615812	14.0414	0		CCCAGTTCACATGTGT-1_2_1_1	-0.986857	-0.905463	-1.00154	-0.076208	-0.827149	-0.584823	-0.119679	-0.783861	-0.953876	-0.97233	-0.557353	-0.566727	-0.171862	0.68802	-1.79283	-0.615456	-0.826426	-0.684095	-1.447	-1.38364	-1.39979	-1.26512	-0.839858	-0.934931	-0.985333	-0.0864731	-1.2606	-1.18027	-0.711114	-0.577666	-0.995872	-0.582887	-1.51045
ATTGGACGTTCAGTAC-1_1_1_1	-0.654281	7.93211	XB37		ATTGGACGTTCAGTAC-1_1_1_1	-0.654281	7.93211	None			ATTGGACGTTCAGTAC-1_1_1_1	-0.654281	7.93211	0		TGTCCCATCGCCAAAT-1_2_1_1	-0.986857	-0.905463	-1.00154	0.296984	-0.827149	-0.584823	-0.867972	-0.783861	-0.953876	-0.97233	-0.557353	-0.566727	-1.14173	-0.757146	-0.711464	-0.615456	-0.826426	-1.46185	-1.447	-1.38364	-1.39979	-1.26512	-0.839858	-0.934931	-0.985333	-0.817592	-0.323258	-1.18027	-0.711114	-0.577666	-0.995872	-0.582887	-1.51045
ATTGGACTCAACGGGA-1_1_1_1	0.813747	12.9256	XB37		ATTGGACTCAACGGGA-1_1_1_1	0.813747	12.9256	None			ATTGGACTCAACGGGA-1_1_1_1	0.813747	12.9256	0		AGTTGGTTCGCGTAGC-1_1_1_1	-0.986857	0.478262	-0.410477	-0.076208	-0.827149	-0.584823	-0.43962	-0.783861	-0.953876	-0.487468	-0.557353	-0.566727	-1.14173	0.388121	-0.0789036	-0.615456	-0.826426	-0.433713	-0.313157	-0.188938	0.516357	0.936044	-0.839858	-0.934931	-0.985333	-0.817592	-1.2606	0.396607	-0.711114	-0.577666	-0.995872	-0.582887	-0.600435
ATTGGTGAGACCGGAT-1_1_1_1	0.240291	8.20071	XB37		ATTGGTGAGACCGGAT-1_1_1_1	0.240291	8.20071	None			ATTGGTGAGACCGGAT-1_1_1_1	0.240291	8.20071	0		TACAGTGGTCTCCCTA-1_2_1_1	-0.986857	-0.905463	-1.00154	-1.50137	-0.827149	-0.584823	-0.43962	-0.783861	-0.953876	-0.487468	-0.557353	-0.566727	-1.14173	-0.757146	-1.16027	-0.615456	-0.826426	-1.00689	-1.447	-1.4466	-1.39979	-1.26512	-0.839858	-0.934931	-0.985333	-0.817592	-1.2606	-1.18027	-0.711114	-0.577666	0.693773	-0.582887	0.309582
ATTGGTGAGACTTTCG-1_1_1_1	-0.124958	9.79167	XB37		ATTGGTGAGACTTTCG-1_1_1_1	-0.124958	9.79167	None			ATTGGTGAGACTTTCG-1_1_1_1	-0.124958	9.79167	0		GCTTCCACAATAACGA-1_2_1_1	-0.986857	-0.905463	-1.00154	-1.50137	-0.27623	-0.584823	-0.269625	-0.783861	-0.953876	-1.80121	-0.557353	-0.566727	-0.171862	-0.757146	-0.363341	-0.615456	-0.826426	-0.229137	-1.447	-0.688067	-1.39979	-1.26512	0.0781387	0.173526	0.608009	-0.0864731	-1.2606	-1.18027	-0.711114	-0.577666	-0.995872	-0.582887	-0.600435
ATTGGTGAGTAACCCT-1_1_1_1	1.34078	13.3074	XB37		ATTGGTGAGTAACCCT-1_1_1_1	1.34078	13.3074	None			ATTGGTGAGTAACCCT-1_1_1_1	1.34078	13.3074	0		CCTACCACATATACGC-1_1_1_1	-0.986857	-0.905463	-1.00154	-0.076208	-0.827149	-0.584823	-0.119679	-0.783861	-0.953876	-0.487468	-0.557353	-0.566727	-1.14173	-0.757146	0.718028	-0.615456	-0.826426	-1.00689	-0.313157	-0.371738	0.25069	-0.413592	-0.839858	-0.934931	0.0199542	-0.817592	0.225052	-0.391833	-0.00391641	0.668226	-0.995872	-0.582887	-1.51045
ATTGGTGAGTGGACGT-1_1_1_1	0.354042	12.4824	XB37		ATTGGTGAGTGGACGT-1_1_1_1	0.354042	12.4824	None			ATTGGTGAGTGGACGT-1_1_1_1	0.354042	12.4824	0		GGCGACTTCAAGGCTT-1_1_1_1	-0.147698	-0.213601	-1.00154	-0.602193	-0.827149	-0.584823	-0.867972	-0.783861	-0.953876	-0.97233	-0.557353	-0.566727	-1.14173	-0.757146	-0.363341	-0.615456	-0.826426	-0.684095	-0.731626	-0.316815	-0.574548	-1.26512	0.0781387	0.173526	1.02524	-0.0864731	-1.2606	0.650427	-0.711114	-0.577666	-0.995872	-0.582887	-0.600435
ATTGGTGGTACCGTTA-1_1_1_1	1.18701	10.1297	XB37		ATTGGTGGTACCGTTA-1_1_1_1	1.18701	10.1297	None			ATTGGTGGTACCGTTA-1_1_1_1	1.18701	10.1297	0		TGGCGCAAGGGTCTCC-1_2_1	0.691461	1.39285	0.180591	1.48563	0.0460369	-0.584823	0.0144518	0.920527	1.35491	0.952263	1.74052	0.554011	0.798002	-0.0345627	0.161585	1.18528	1.11459	-0.229137	1.47707	-0.264134	1.21616	0.936044	1.53313	0.173526	0.0199542	-0.0864731	1.55143	1.43887	-0.00391641	-0.577666	1.13622	-0.582887	1.37423
ATTTCTGCAATCTACG-1_1_1_1	0.327618	13.4803	XB37		ATTTCTGCAATCTACG-1_1_1_1	0.327618	13.4803	None			ATTTCTGCAATCTACG-1_1_1_1	0.327618	13.4803	0		ATCTACTTCTCCTATA-1_2_1_1	-0.986857	-0.905463	-1.00154	-0.602193	-0.827149	-0.584823	-0.43962	-0.783861	-0.953876	-0.97233	-0.557353	-0.566727	-1.14173	-0.757146	-0.711464	-0.615456	-0.826426	0.344043	-1.447	-2.10582	-1.39979	-1.26512	-0.839858	0.173526	-0.985333	-0.817592	-1.2606	-1.18027	-0.711114	-0.577666	-0.995872	0.31734	-0.0681093
ATTTCTGCAGGATCGA-1_1_1_1	0.0957884	11.8689	XB37		ATTTCTGCAGGATCGA-1_1_1_1	0.0957884	11.8689	None			ATTTCTGCAGGATCGA-1_1_1_1	0.0957884	11.8689	0		CGGACGTTCCTACAGA-1_1_1	-0.986857	-0.905463	-1.00154	-1.50137	-0.827149	-0.584823	-2.03447	-0.783861	-0.953876	-0.97233	-0.557353	-0.566727	-0.171862	-0.0345627	-2.8742	-0.615456	-0.826426	0.225821	-0.0162492	-0.371738	-1.39979	-1.26512	-0.839858	0.173526	-0.985333	-0.0864731	-0.323258	-1.18027	-0.711114	-0.577666	-0.995872	-0.582887	0.309582
ATTTCTGCAGGTCTCG-1_1_1_1	0.489086	10.1049	XB37		ATTTCTGCAGGTCTCG-1_1_1_1	0.489086	10.1049	None			ATTTCTGCAGGTCTCG-1_1_1_1	0.489086	10.1049	0		TCATTTGGTCATCCCT-1_2_1_1	-0.147698	-0.213601	-0.410477	-0.602193	-0.27623	-0.584823	-0.867972	-0.783861	-0.362925	-0.97233	-0.557353	-0.566727	-0.171862	-0.0345627	-1.16027	-0.615456	-0.826426	-1.00689	-0.731626	-0.400101	-0.574548	-0.413592	-0.839858	-0.934931	-0.985333	-0.0864731	-0.323258	-0.391833	-0.00391641	-0.577666	0.693773	-0.582887	0.309582
ATTTCTGGTAGTACCT-1_1_1_1	1.55665	12.9027	XB37		ATTTCTGGTAGTACCT-1_1_1_1	1.55665	12.9027	None			ATTTCTGGTAGTACCT-1_1_1_1	1.55665	12.9027	0		AGCGTATTCTGAGTGT-1_1_1_1	-0.986857	-0.905463	-1.00154	0.296984	-0.27623	-0.584823	-0.867972	-0.783861	-0.953876	-0.487468	-0.557353	-0.566727	-1.14173	-0.757146	-0.363341	-0.615456	-0.826426	-1.46185	-0.731626	-0.164816	0.25069	-1.26512	-0.839858	0.173526	-0.985333	-0.817592	-1.2606	-0.391833	-0.711114	-0.577666	-0.995872	-0.582887	0.309582
ATTTCTGGTCGGGTCT-1_1_1_1	0.00205457	12.0453	XB37		ATTTCTGGTCGGGTCT-1_1_1_1	0.00205457	12.0453	None			ATTTCTGGTCGGGTCT-1_1_1_1	0.00205457	12.0453	0		TGAGGGAGTACACCGC-1_2_1_1	-0.986857	-0.905463	-1.00154	-0.602193	-0.827149	-0.584823	-0.43962	-0.783861	-0.953876	-0.487468	-0.557353	-0.566727	-1.14173	-0.757146	-1.16027	-0.615456	-0.826426	-1.00689	-1.447	-1.05932	-1.39979	-0.413592	0.0781387	-0.934931	-0.985333	-0.817592	-0.323258	-1.18027	-0.711114	-0.577666	0.070175	-0.582887	-0.600435
ATTTCTGGTGTGACCC-1_1_1_1	0.318598	10.7809	XB37		ATTTCTGGTGTGACCC-1_1_1_1	0.318598	10.7809	None			ATTTCTGGTGTGACCC-1_1_1_1	0.318598	10.7809	0		CCTACACAGAGCCCAA-1_1_1	-0.986857	-0.905463	-1.00154	-0.076208	-0.827149	-0.584823	-1.15205	-0.783861	-0.953876	-1.80121	-0.557353	-0.566727	-1.14173	-0.757146	0.553657	-0.615456	-0.826426	0.0936611	-1.447	0.113555	-1.39979	-1.26512	-0.839858	-0.934931	-0.985333	-0.817592	-1.2606	-1.18027	-0.711114	-0.577666	-0.995872	-0.582887	-0.0681093
ATTTCTGTCCGCATAA-1_1_1_1	1.0769	10.445	XB37		ATTTCTGTCCGCATAA-1_1_1_1	1.0769	10.445	None			ATTTCTGTCCGCATAA-1_1_1_1	1.0769	10.445	0		GCTGGGTCATAAAGGT-1_1_1_1	-0.147698	-0.213601	-0.410477	-0.602193	-0.27623	-0.584823	-0.269625	-0.783861	-0.362925	-0.487468	-0.557353	-0.566727	1.11023	-0.0345627	0.161585	-0.615456	0.144083	-0.0561697	0.402219	0.113555	-0.574548	0.712063	0.0781387	0.173526	1.02524	-0.0864731	-0.323258	-0.391833	-0.00391641	-0.577666	0.070175	-0.582887	-0.600435
CAACCAAGTACAGCAG-1_1_1_1	0.414881	10.4799	XB37		CAACCAAGTACAGCAG-1_1_1_1	0.414881	10.4799	None			CAACCAAGTACAGCAG-1_1_1_1	0.414881	10.4799	0		TTACCATCATGCGTGC-1_1	0.691461	1.39285	1.55301	0.822969	2.95104	0.664863	2.27409	-0.783861	1.60017	2.09488	0.892445	1.2096	1.11023	2.94919	0.369905	1.65682	0.144083	1.45854	1.4145	0.206437	0.516357	2.14098	1.29166	0.173526	0.0199542	2.03881	-0.323258	1.18505	2.88673	3.73241	0.070175	0.31734	0.841907
CAACCAAGTTGATTGC-1_1_1_1	0.735796	12.6996	XB37		CAACCAAGTTGATTGC-1_1_1_1	0.735796	12.6996	None			CAACCAAGTTGATTGC-1_1_1_1	0.735796	12.6996	0		CGGCTAGAGTCCTCCT-1_2_1	0.96161	1.03684	1.46316	1.19616	0.274689	-0.584823	1.5344	-0.783861	1.40993	1.17029	2.80897	-0.566727	1.58103	0.388121	0.86672	1.18528	0.711794	0.799001	0.929427	0.188388	1.07593	1.28946	-0.839858	-0.934931	-0.985333	-0.0864731	-0.323258	1.64625	0.409768	1.39703	0.693773	-0.582887	-0.600435
CAACCTCAGATGAGAG-1_1_1_1	-0.309013	12.8666	XB37		CAACCTCAGATGAGAG-1_1_1_1	-0.309013	12.8666	None			CAACCTCAGATGAGAG-1_1_1_1	-0.309013	12.8666	0.693147		AACACGTTCAACCAAC-1_2_1_1	-0.986857	-0.905463	-1.00154	-1.50137	-0.827149	-0.584823	0.135788	-0.783861	-0.953876	-0.97233	-0.557353	-0.566727	-1.14173	-0.757146	-0.711464	-0.615456	-0.826426	0.225821	-1.447	-1.26624	-1.39979	-0.413592	-0.839858	0.173526	0.608009	-0.0864731	-0.323258	-1.18027	-0.711114	-0.577666	-0.995872	-0.582887	-0.600435
CAACCTCCAAAGCAAT-1_1_1_1	0.572887	13.6067	XB37		CAACCTCCAAAGCAAT-1_1_1_1	0.572887	13.6067	None			CAACCTCCAAAGCAAT-1_1_1_1	0.572887	13.6067	0		CCGCAAGAGATTGTGA-1_2	1.53062	-0.905463	1.24886	-0.076208	-0.827149	-0.584823	0.0144518	-0.783861	-0.0172404	-0.487468	-0.557353	1.2096	-1.14173	-0.757146	0.553657	-0.615456	1.42703	0.344043	-0.731626	0.0341149	1.07593	-1.26512	0.0781387	0.821931	0.0199542	1.71166	0.915841	0.650427	0.409768	-0.577666	-0.995872	-0.582887	-1.51045
CAACCTCCAAGTAGTA-1_1_1_1	-0.0806221	8.67646	XB37		CAACCTCCAAGTAGTA-1_1_1_1	-0.0806221	8.67646	None			CAACCTCCAAGTAGTA-1_1_1_1	-0.0806221	8.67646	0		GTTAGACTCACTACTT-1_1	1.91616	0.478262	1.77673	-0.602193	2.2979	-0.584823	1.90064	1.99588	1.51035	0.685424	0.892445	2.33034	1.11023	0.388121	0.553657	0.52068	2.53098	0.548619	-0.313157	0.668516	0.91695	-1.26512	0.0781387	-0.934931	-0.985333	1.5	-1.2606	1.43887	1.82416	1.39703	1.13622	2.4076	0.602542
CAACCTCGTTCAGCGC-1_1_1_1	1.11782	12.5994	XB37		CAACCTCGTTCAGCGC-1_1_1_1	1.11782	12.5994	None			CAACCTCGTTCAGCGC-1_1_1_1	1.11782	12.5994	0		AACAAAGTCATTCCTA-1_2	1.18234	-0.905463	0.180591	-0.076208	0.452045	-0.584823	-0.43962	-0.783861	-0.953876	-0.97233	0.892445	0.554011	-1.14173	-0.0345627	0.161585	-0.615456	1.11459	0.721586	-1.447	0.655925	0.25069	-1.26512	-0.839858	1.28198	0.608009	1.07232	1.55143	-0.391833	0.703281	-0.577666	-0.995872	-0.582887	-0.600435
CAACCTCTCCAGTAGT-1_1_1_1	-0.511033	9.18943	XB37		CAACCTCTCCAGTAGT-1_1_1_1	-0.511033	9.18943	None			CAACCTCTCCAGTAGT-1_1_1_1	-0.511033	9.18943	0		ACGGGCTAGTGAAGTT-1_2_1_1	-0.986857	-0.905463	-1.00154	-1.50137	-0.827149	-0.584823	-0.867972	-0.783861	-0.953876	-0.97233	-0.557353	-0.566727	-1.14173	-0.757146	-1.16027	-0.615456	-0.826426	-0.229137	-1.447	-1.32361	-1.39979	-0.413592	0.615133	-0.934931	0.0199542	-0.817592	-1.2606	-1.18027	-0.711114	-0.577666	-0.995872	-0.582887	-0.0681093
CAACCTCTCTCGTATT-1_1_1_1	-0.135773	13.136	XB37		CAACCTCTCTCGTATT-1_1_1_1	-0.135773	13.136	None			CAACCTCTCTCGTATT-1_1_1_1	-0.135773	13.136	0		TAGAGCTGTCCGTGAC-1_2_1_1	-0.986857	-0.905463	-1.00154	-1.50137	-0.27623	-0.584823	-1.15205	-0.783861	-0.953876	-0.143453	-0.557353	-0.566727	-0.171862	-0.757146	-0.0789036	-0.615456	-0.826426	-1.00689	-1.447	-1.10802	-1.39979	-1.26512	0.0781387	-0.934931	-0.985333	-0.817592	-0.323258	-1.18027	-0.00391641	-0.577666	0.070175	-0.582887	0.602542
CAACTAGAGCGTAGTG-1_1_1_1	1.33981	12.9594	XB37		CAACTAGAGCGTAGTG-1_1_1_1	1.33981	12.9594	None			CAACTAGAGCGTAGTG-1_1_1_1	1.33981	12.9594	0		TTTATGCAGATGGCGT-1_1_1_1	-0.147698	0.882976	-0.410477	0.822969	-0.27623	-0.584823	0.612799	-0.783861	-0.362925	0.826271	-0.557353	-0.566727	-0.171862	-0.0345627	-1.16027	-0.615456	-0.826426	0.344043	1.4145	-0.188938	0.733423	-0.413592	-0.839858	1.28198	0.0199542	-0.0864731	-0.323258	0.396607	-0.00391641	-0.577666	0.070175	-0.582887	0.309582
CAACTAGAGTCCCACG-1_1_1_1	0.687012	10.9897	XB37		CAACTAGAGTCCCACG-1_1_1_1	0.687012	10.9897	None			CAACTAGAGTCCCACG-1_1_1_1	0.687012	10.9897	0		TAGGCATTCGGTGTCG-1_2_1_1	-0.986857	-0.905463	-1.00154	-0.076208	-0.827149	-0.584823	0.24656	-0.783861	-0.953876	-0.487468	-0.557353	-0.566727	-0.171862	-0.757146	-0.711464	-0.615456	-0.826426	-0.229137	-1.447	-0.800355	-1.39979	0.0845182	-0.839858	-0.934931	-0.985333	-0.817592	-1.2606	-1.18027	-0.711114	-0.577666	-0.995872	-0.582887	-1.51045
CAACTAGGTCAGAATA-1_1_1_1	-0.641348	9.89075	XB37		CAACTAGGTCAGAATA-1_1_1_1	-0.641348	9.89075	None			CAACTAGGTCAGAATA-1_1_1_1	-0.641348	9.89075	0		GCACATACAGCCAGAA-1_2_1_1	-0.986857	-0.905463	-1.00154	-0.602193	-0.827149	-0.584823	-0.867972	-0.783861	-0.953876	-0.97233	-0.557353	-0.566727	-1.14173	-0.757146	-0.711464	-0.615456	-0.826426	-1.00689	-1.447	-0.967103	-1.39979	-1.26512	-0.839858	-0.934931	-0.985333	-0.0864731	-0.323258	-1.18027	-0.711114	-0.577666	-0.995872	-0.582887	-0.600435
CAACTAGGTCATATCG-1_1_1_1	-0.533924	12.8301	XB37		CAACTAGGTCATATCG-1_1_1_1	-0.533924	12.8301	None			CAACTAGGTCATATCG-1_1_1_1	-0.533924	12.8301	0		CATATTCCAAGTAGTA-1_2_1_1	-0.986857	-0.905463	-1.00154	-0.076208	-0.827149	-0.584823	0.135788	-0.783861	-0.953876	-1.80121	-0.557353	-0.566727	-1.14173	-0.757146	-0.711464	-0.615456	-0.826426	-0.229137	-1.447	-1.10802	-1.39979	-0.413592	-0.839858	-0.934931	-0.985333	-0.817592	-0.323258	-1.18027	-0.00391641	-0.577666	0.070175	-0.582887	-0.0681093
CAACTAGGTTATCACG-1_1_1_1	1.78486	12.4799	XB37		CAACTAGGTTATCACG-1_1_1_1	1.78486	12.4799	None			CAACTAGGTTATCACG-1_1_1_1	1.78486	12.4799	0		TGACTTTTCTCCAGGG-1_2_1	0.691461	0.882976	0.771658	-0.602193	-0.27623	-0.584823	0.442804	2.23503	1.40993	0.685424	-0.557353	-0.566727	-0.171862	-0.0345627	-0.363341	-0.615456	0.711794	0.450987	0.929427	0.259117	1.3416	1.78757	-0.839858	-0.934931	1.83686	-0.0864731	-0.323258	1.43887	-0.711114	-0.577666	0.693773	-0.582887	0.309582
CAAGAAAAGCGGATCA-1_1_1_1	-0.157794	11.4357	XB37		CAAGAAAAGCGGATCA-1_1_1_1	-0.157794	11.4357	None			CAAGAAAAGCGGATCA-1_1_1_1	-0.157794	11.4357	0		CATATTCGTGCACGAA-1_1_1_1	-0.147698	-0.213601	-0.410477	-0.602193	-0.27623	-0.584823	-0.867972	0.291488	-0.362925	0.341409	-0.557353	-0.566727	-0.171862	-0.0345627	-0.711464	-0.615456	0.144083	-0.684095	-0.313157	1.06459	1.65396	0.936044	0.0781387	0.173526	0.0199542	-0.0864731	-0.323258	-0.391833	-0.00391641	-0.577666	0.070175	0.31734	-0.600435
CAAGAAAAGCTAAGAT-1_1_1_1	-0.243977	9.31585	XB37		CAAGAAAAGCTAAGAT-1_1_1_1	-0.243977	9.31585	None			CAAGAAAAGCTAAGAT-1_1_1_1	-0.243977	9.31585	0		TCAACGACACTGTGTA-1_1_1_1	-0.986857	-0.905463	-1.00154	-1.50137	-0.827149	-0.584823	0.34846	-0.783861	-0.953876	-1.80121	-0.557353	-0.566727	-1.14173	-0.757146	-0.711464	-0.615456	-0.826426	-1.46185	-0.731626	-0.584773	0.91695	-1.26512	0.0781387	-0.934931	-0.985333	-0.817592	-1.2606	0.650427	-0.711114	-0.577666	0.070175	-0.582887	-0.600435
CAAGAAAAGCTTCGCG-1_1_1_1	-0.337478	12.6013	XB37		CAAGAAAAGCTTCGCG-1_1_1_1	-0.337478	12.6013	None			CAAGAAAAGCTTCGCG-1_1_1_1	-0.337478	12.6013	0		TGACTAGAGTGTACCT-1_2_1_1	-0.986857	-0.905463	-1.00154	-0.076208	-0.827149	-0.584823	-0.269625	-0.783861	-0.953876	-0.487468	-0.557353	-0.566727	-1.14173	-0.757146	-2.8742	-0.615456	-0.826426	-0.684095	-1.447	-0.800355	-1.39979	-0.413592	0.996136	-0.934931	-0.985333	-0.817592	-1.2606	-1.18027	-0.711114	-0.577666	-0.995872	-0.582887	-0.600435
CAAGAAATCTGCGTAA-1_1_1_1	0.312603	10.1087	XB37		CAAGAAATCTGCGTAA-1_1_1_1	0.312603	10.1087	None			CAAGAAATCTGCGTAA-1_1_1_1	0.312603	10.1087	0		TCCTAATTCTGGGAGA-1_1	1.18234	0.700992	1.41442	-0.602193	1.76241	0.664863	0.34846	0.291488	2.29154	1.266	0.892445	-0.566727	2.08009	1.99398	0.86672	1.18528	-0.826426	0.0936611	0.929427	1.43122	1.07593	1.43415	1.29166	0.821931	-0.985333	2.48967	0.614084	1.31902	1.53065	1.91412	0.693773	1.94437	1.2196
CAAGATCAGGGTCTCC-1_1_1_1	2.27656	12.8369	XB37		CAAGATCAGGGTCTCC-1_1_1_1	2.27656	12.8369	None			CAAGATCAGGGTCTCC-1_1_1_1	2.27656	12.8369	0		GATGAAAAGCTCAACT-1_1_1_1	-0.986857	-0.905463	-1.00154	-0.602193	-0.827149	-0.584823	-0.119679	-0.783861	-0.953876	-0.487468	-0.557353	-0.566727	-1.14173	-0.757146	0.553657	-0.615456	-0.826426	-1.46185	-1.447	-0.520234	-1.39979	-1.26512	-0.839858	0.173526	-0.985333	-0.817592	-0.323258	0.0693743	-0.711114	-0.577666	-0.995872	-0.582887	-1.51045
CAAGATCAGTACTTGC-1_1_1_1	-0.319769	8.68059	XB37		CAAGATCAGTACTTGC-1_1_1_1	-0.319769	8.68059	None			CAAGATCAGTACTTGC-1_1_1_1	-0.319769	8.68059	0		ACTGCTCGTTGTGGAG-1_1_1_1	-0.986857	-0.905463	-1.00154	-1.50137	-0.827149	-0.584823	-1.51829	-0.783861	-0.953876	-0.143453	-0.557353	-0.566727	-1.14173	-0.757146	-0.0789036	-0.615456	-0.826426	-2.23961	-0.313157	-0.688067	0.733423	-1.26512	0.0781387	-0.934931	-0.985333	-0.817592	-1.2606	-0.391833	-0.711114	-0.577666	-0.995872	0.31734	0.602542
CAAGATCCAAAGCAAT-1_1_1_1	-0.39622	13.9651	XB37		CAAGATCCAAAGCAAT-1_1_1_1	-0.39622	13.9651	None			CAAGATCCAAAGCAAT-1_1_1_1	-0.39622	13.9651	0		GCAGTTAGTTCCCTTG-1_1_1	-0.147698	-0.213601	-0.410477	-0.602193	-0.27623	-0.584823	0.24656	0.291488	-0.362925	-0.487468	-0.557353	-0.566727	-0.171862	-0.0345627	-0.711464	-0.615456	0.144083	-0.684095	-0.313157	0.494403	-0.574548	-0.413592	0.0781387	0.173526	0.0199542	-0.0864731	-0.323258	-0.391833	-0.00391641	-0.577666	0.070175	-0.582887	-0.600435
CAAGATCCAGACACTT-1_1_1_1	0.279858	11.1427	XB37		CAAGATCCAGACACTT-1_1_1_1	0.279858	11.1427	None			CAAGATCCAGACACTT-1_1_1_1	0.279858	11.1427	0		TACGGTAGTGAAAGAG-1_1_1	-0.986857	-0.905463	-1.00154	-1.50137	-0.827149	-0.584823	0.612799	-0.783861	-0.362925	-0.97233	-0.557353	-0.566727	-1.14173	-0.757146	-0.363341	-0.615456	-0.826426	-0.433713	1.1176	-1.32361	-0.0918147	-1.26512	-0.839858	0.173526	-0.985333	-0.817592	-0.323258	0.0693743	-0.711114	-0.577666	-0.995872	-0.582887	-1.51045
CAAGATCCATGGTCTA-1_1_1_1	-1.2259	7.97651	XB37		CAAGATCCATGGTCTA-1_1_1_1	-1.2259	7.97651	None			CAAGATCCATGGTCTA-1_1_1_1	-1.2259	7.97651	0		GATGAGGAGCCCTAAT-1_1_1	-0.147698	-0.213601	-0.410477	-0.602193	-0.27623	-0.584823	-1.15205	-0.783861	-0.362925	0.685424	-0.557353	-0.566727	-0.171862	-0.0345627	-1.16027	-0.615456	-0.826426	0.225821	0.929427	1.39606	-0.574548	-0.413592	0.0781387	1.28198	0.0199542	-0.0864731	-0.323258	-0.391833	-0.00391641	-0.577666	0.070175	-0.582887	-0.600435
CAAGATCTCAGTGTTG-1_1_1_1	2.3455	12.6585	XB37		CAAGATCTCAGTGTTG-1_1_1_1	2.3455	12.6585	None			CAAGATCTCAGTGTTG-1_1_1_1	2.3455	12.6585	0		CTGAAACGTCCATGAT-1_2_1_1	-0.986857	-0.905463	-1.00154	-1.50137	-0.827149	-0.584823	-2.03447	-0.783861	-0.953876	-1.80121	-0.557353	-0.566727	-1.14173	-0.757146	-0.0789036	-0.615456	-0.826426	-1.46185	-1.447	-1.05932	-1.39979	-1.26512	-0.839858	-0.934931	-0.985333	-0.817592	-0.323258	-1.18027	-0.711114	-0.577666	-0.995872	-0.582887	-1.51045
CAAGGCCAGATGTAAC-1_1_1_1	2.3803	12.5205	XB37		CAAGGCCAGATGTAAC-1_1_1_1	2.3803	12.5205	None			CAAGGCCAGATGTAAC-1_1_1_1	2.3803	12.5205	0		GGGCACTGTTTGACTG-1_2_1_1	-0.147698	-0.213601	-0.410477	-0.602193	-0.27623	-0.584823	-0.867972	-0.783861	-0.362925	-0.487468	-0.557353	-0.566727	-0.171862	-0.0345627	-0.711464	-0.615456	0.144083	0.344043	-0.313157	0.729688	-0.574548	-0.413592	0.0781387	0.173526	0.0199542	-0.0864731	-0.323258	-0.391833	-0.00391641	-0.577666	0.070175	-0.582887	-0.600435
CAAGGCCAGCCACGTC-1_1_1_1	-0.337979	11.0714	XB37		CAAGGCCAGCCACGTC-1_1_1_1	-0.337979	11.0714	None			CAAGGCCAGCCACGTC-1_1_1_1	-0.337979	11.0714	0		CTGAAGTGTTAAGACA-1_2_1_1	-0.986857	-0.905463	-0.410477	-0.602193	-0.27623	-0.584823	-0.635864	-0.783861	-0.362925	-0.487468	-0.557353	-0.566727	-1.14173	-0.757146	-0.363341	-0.615456	-0.826426	0.344043	-0.731626	-0.520234	-0.574548	0.0845182	-0.839858	-0.934931	-0.985333	-0.817592	0.225052	-0.391833	-0.711114	-0.577666	-0.995872	0.84394	-0.600435
CAAGGCCAGGACATTA-1_1_1_1	0.638049	8.47486	XB37		CAAGGCCAGGACATTA-1_1_1_1	0.638049	8.47486	None			CAAGGCCAGGACATTA-1_1_1_1	0.638049	8.47486	0		ACGCAGCGTGTGGTTT-1_1_1_1	-0.986857	-0.905463	-1.00154	-1.50137	-0.827149	-0.584823	-0.269625	-0.783861	-0.953876	-0.97233	-0.557353	-0.566727	-1.14173	-0.757146	-1.16027	-0.615456	-0.826426	-2.23961	0.214051	-0.264134	0.733423	0.0845182	-0.839858	-0.934931	-0.985333	-0.817592	-0.323258	0.396607	-0.711114	-0.577666	-0.995872	-0.582887	-0.0681093
CAAGGCCCACGGTAGA-1_1_1_1	-0.311264	8.97615	XB37		CAAGGCCCACGGTAGA-1_1_1_1	-0.311264	8.97615	None			CAAGGCCCACGGTAGA-1_1_1_1	-0.311264	8.97615	0		TTCGGTCTCGCCAAAT-1_2_1	-0.147698	0.882976	0.180591	-0.602193	0.274689	1.39588	0.612799	1.36684	1.51035	1.35462	-0.557353	-0.566727	2.4472	-0.0345627	1.00247	1.18528	-0.826426	-0.229137	1.59187	0.224237	0.91695	1.8859	1.53313	-0.934931	1.02524	-0.0864731	-0.323258	1.31902	-0.00391641	1.39703	0.070175	-0.582887	-0.600435
CAAGGCCTCACATAGC-1_1_1_1	-0.292921	11.2138	XB37		CAAGGCCTCACATAGC-1_1_1_1	-0.292921	11.2138	None			CAAGGCCTCACATAGC-1_1_1_1	-0.292921	11.2138	0		TGCGGGTCAACACGCC-1_1_1_1	-0.986857	-0.905463	-1.00154	-0.602193	-0.827149	-0.584823	0.135788	-0.783861	-0.953876	-0.487468	-0.557353	-0.566727	-0.171862	-0.757146	-0.0789036	-0.615456	-0.826426	-2.23961	-0.731626	-0.618294	0.25069	-1.26512	0.0781387	-0.934931	-0.985333	-0.817592	0.614084	0.650427	-0.711114	-0.577666	-0.995872	-0.582887	-1.51045
CAAGTTGAGCTTATCG-1_1_1_1	0.161942	10.8468	XB37		CAAGTTGAGCTTATCG-1_1_1_1	0.161942	10.8468	None			CAAGTTGAGCTTATCG-1_1_1_1	0.161942	10.8468	0		CTCACACAGATAGTCA-1_1_1	-0.147698	-0.213601	-0.410477	-0.602193	-0.27623	-0.584823	-0.867972	0.291488	-0.362925	0.341409	-0.557353	-0.566727	-0.171862	-0.0345627	0.161585	-0.615456	0.144083	-0.684095	-0.313157	-0.800355	-0.574548	0.712063	0.0781387	0.173526	0.0199542	-0.0864731	-0.323258	0.650427	-0.00391641	-0.577666	0.070175	-0.582887	-0.600435
CAAGTTGAGGAGTAGA-1_1_1_1	0.177593	10.7411	XB37		CAAGTTGAGGAGTAGA-1_1_1_1	0.177593	10.7411	None			CAAGTTGAGGAGTAGA-1_1_1_1	0.177593	10.7411	0		TTTGCGCCACGGTGTC-1_2_1_1	-0.986857	-0.905463	-1.00154	-0.076208	-0.827149	-0.584823	-0.119679	-0.783861	-0.953876	-0.97233	-0.557353	-0.566727	-1.14173	-0.757146	-1.16027	-0.615456	-0.826426	-0.684095	-1.447	-0.117884	-1.39979	-1.26512	-0.839858	-0.934931	-0.985333	-0.817592	-1.2606	-1.18027	-0.711114	-0.577666	0.070175	-0.582887	-0.600435
CAAGTTGCAAAGCAAT-1_1_1_1	-0.796992	8.32137	XB37		CAAGTTGCAAAGCAAT-1_1_1_1	-0.796992	8.32137	None			CAAGTTGCAAAGCAAT-1_1_1_1	-0.796992	8.32137	0		ACGGAGAAGAAGGTTT-1_1_1	-0.147698	-0.213601	-0.410477	-0.602193	-0.27623	-0.584823	-0.867972	0.291488	-0.362925	-0.487468	-0.557353	-0.566727	-0.171862	-0.0345627	-0.711464	-0.615456	0.144083	1.00358	1.20021	-0.923353	-0.574548	-0.413592	0.0781387	0.173526	0.0199542	-0.0864731	-0.323258	-0.391833	-0.00391641	-0.577666	0.070175	0.31734	-0.600435
CAAGTTGGTAGAAGGA-1_1_1_1	0.789841	9.35471	XB37		CAAGTTGGTAGAAGGA-1_1_1_1	0.789841	9.35471	None			CAAGTTGGTAGAAGGA-1_1_1_1	0.789841	9.35471	0		CCTTCCCTCCTCAATT-1_1_1_1	-0.147698	-0.213601	-0.410477	-0.602193	-0.27623	-0.584823	-0.269625	-0.783861	-0.362925	0.341409	-0.557353	-0.566727	-0.171862	-0.0345627	-1.16027	-0.615456	0.144083	-0.684095	-0.313157	0.865656	-0.574548	-0.413592	0.0781387	0.173526	1.02524	-0.0864731	-0.323258	0.650427	-0.00391641	-0.577666	0.070175	-0.582887	-0.600435
CAAGTTGGTCTGCAAT-1_1_1_1	-0.033382	13.6581	XB37		CAAGTTGGTCTGCAAT-1_1_1_1	-0.033382	13.6581	None			CAAGTTGGTCTGCAAT-1_1_1_1	-0.033382	13.6581	0		GGGTTGCAGGTGTGGT-1_2_1_1	-0.986857	-0.905463	-1.00154	0.296984	-0.827149	-0.584823	0.0144518	-0.783861	-0.953876	-0.487468	-0.557353	-0.566727	-1.14173	-0.757146	0.553657	-0.615456	-0.826426	-0.684095	-1.447	-1.21132	-1.39979	-1.26512	-0.839858	-0.934931	-0.985333	-0.817592	-1.2606	-1.18027	-0.711114	-0.577666	-0.995872	-0.582887	-1.51045
CAAGTTGTCAATAAGG-1_1_1_1	0.54124	13.4047	XB37		CAAGTTGTCAATAAGG-1_1_1_1	0.54124	13.4047	None			CAAGTTGTCAATAAGG-1_1_1_1	0.54124	13.4047	0		TCAACGAAGTTGTCGT-1_1_1_1	-0.147698	-0.213601	-0.410477	-0.602193	-0.27623	-0.584823	-0.43962	-0.783861	-0.362925	-0.487468	-0.557353	-0.566727	-0.171862	-0.0345627	-0.0789036	-0.615456	0.144083	0.225821	-0.731626	-0.00751764	0.516357	-0.413592	0.0781387	0.173526	0.0199542	-0.0864731	-0.323258	-0.391833	-0.00391641	-0.577666	0.070175	1.21757	-0.600435
CACAAACAGACTCGGA-1_1_1_1	1.29053	11.9197	XB37		CACAAACAGACTCGGA-1_1_1_1	1.29053	11.9197	None			CACAAACAGACTCGGA-1_1_1_1	1.29053	11.9197	0		CTACATTCATGAGCGA-1_2_1_1	-0.986857	-0.905463	-1.00154	-1.50137	-0.827149	-0.584823	-0.867972	0.291488	-0.953876	-1.80121	-0.557353	-0.566727	-1.14173	-0.757146	-0.711464	-0.615456	-0.826426	0.344043	-0.731626	-1.32361	-1.39979	-1.26512	-0.839858	-0.934931	-0.985333	-0.817592	-0.323258	-1.18027	-0.711114	-0.577666	-0.995872	-0.582887	-0.600435
CACAAACAGGGTTTCT-1_1_1_1	-0.30337	12.5067	XB37		CACAAACAGGGTTTCT-1_1_1_1	-0.30337	12.5067	None			CACAAACAGGGTTTCT-1_1_1_1	-0.30337	12.5067	0		CCGTACTCAGCTCCGA-1_1_1_1	-0.986857	-0.905463	-1.00154	-1.50137	-0.827149	-0.584823	-2.9169	-0.783861	-0.953876	-0.97233	-0.557353	-0.566727	0.395472	-0.757146	0.86672	-0.615456	-0.826426	-2.23961	-0.731626	-0.0505382	0.25069	-1.26512	-0.839858	-0.934931	-0.985333	-0.817592	-1.2606	0.0693743	-0.711114	-0.577666	-0.995872	-0.582887	-0.0681093
CACAAACCACCAACCG-1_1_1_1	1.32382	13.1348	XB37		CACAAACCACCAACCG-1_1_1_1	1.32382	13.1348	None			CACAAACCACCAACCG-1_1_1_1	1.32382	13.1348	0		TGGACGCCATCAGTCA-1_2_1_1	-0.986857	-0.905463	-1.00154	-0.076208	-0.827149	-0.584823	-0.119679	-0.783861	-0.953876	-0.487468	-0.557353	-0.566727	-1.14173	-0.757146	-1.79283	-0.615456	-0.826426	-1.46185	-0.731626	-0.76183	-1.39979	-0.413592	0.615133	-0.934931	-0.985333	-0.817592	-0.323258	-1.18027	-0.711114	-0.577666	-0.995872	-0.582887	-0.600435
CACAAACCAGCTGGCT-1_1_1_1	-0.950744	8.05168	XB37		CACAAACCAGCTGGCT-1_1_1_1	-0.950744	8.05168	None			CACAAACCAGCTGGCT-1_1_1_1	-0.950744	8.05168	0		GATCGCGTCTCTTATG-1_1_1_1	-0.986857	-0.905463	-1.00154	-1.50137	-0.827149	-0.584823	-1.51829	0.291488	-0.953876	-0.143453	-0.557353	-0.566727	-1.14173	-0.757146	-0.711464	-0.615456	-0.826426	-2.23961	-0.313157	-0.618294	0.733423	-1.26512	0.0781387	-0.934931	-0.985333	0.644646	-1.2606	0.396607	-0.711114	-0.577666	-0.995872	-0.582887	-1.51045
CACAAACCAGGAACGT-1_1_1_1	-0.649182	11.045	XB37		CACAAACCAGGAACGT-1_1_1_1	-0.649182	11.045	None			CACAAACCAGGAACGT-1_1_1_1	-0.649182	11.045	0		CAGGTGCAGCTAGGCA-1_2_1	0.343179	0.700992	1.36273	0.586454	0.719476	-0.584823	0.958989	-0.783861	1.64177	0.826271	1.74052	-0.566727	0.395472	-0.757146	1.35059	1.18528	1.42703	0.450987	1.4145	-0.429103	0.516357	1.12542	-0.839858	-0.934931	-0.985333	-0.817592	1.55143	1.31902	-0.711114	1.91412	-0.995872	-0.582887	-0.600435
CACAAACCATCCGGGT-1_1_1_1	1.20359	10.151	XB37		CACAAACCATCCGGGT-1_1_1_1	1.20359	10.151	None			CACAAACCATCCGGGT-1_1_1_1	1.20359	10.151	0		CTTACCGGTAAATACG-1_1_1_1	-0.147698	-0.213601	-0.410477	0.296984	-0.27623	-0.584823	-0.867972	-0.783861	-0.362925	-0.143453	-0.557353	-0.566727	-0.171862	-0.0345627	0.161585	-0.615456	-0.826426	-1.00689	-0.731626	0.151514	-0.574548	-0.413592	-0.839858	-0.934931	-0.985333	-0.0864731	0.614084	-0.391833	-0.711114	-0.577666	0.693773	-0.582887	-0.600435
CACAAACGTCTCCCTA-1_1_1_1	-0.302625	9.04623	XB37		CACAAACGTCTCCCTA-1_1_1_1	-0.302625	9.04623	None			CACAAACGTCTCCCTA-1_1_1_1	-0.302625	9.04623	0		TCCACACCAGACTCGC-1_1_1_1	-0.986857	-0.905463	-1.00154	-0.602193	-0.827149	-0.584823	-2.03447	-0.783861	-0.953876	-0.487468	-0.557353	-0.566727	-0.171862	-0.757146	-1.79283	-0.615456	-0.826426	-0.684095	-0.731626	-0.584773	-0.0918147	-1.26512	-0.839858	-0.934931	-0.985333	-0.817592	-1.2606	-1.18027	-0.711114	-0.577666	-0.995872	-0.582887	0.309582
CACAAACTCATTTGGG-1_1_1_1	1.2624	13.0617	XB37		CACAAACTCATTTGGG-1_1_1_1	1.2624	13.0617	None			CACAAACTCATTTGGG-1_1_1_1	1.2624	13.0617	0		CACTCCACAGTAAGCG-1_2_1	0.691461	1.17012	-0.410477	0.822969	0.274689	-0.584823	0.831576	-0.783861	1.60017	1.266	-0.557353	-0.566727	1.36534	0.388121	0.161585	-0.615456	2.25001	0.871417	0.699127	-0.316815	0.733423	1.56359	-0.839858	-0.934931	1.34887	-0.0864731	-0.323258	1.43887	-0.00391641	-0.577666	-0.995872	-0.582887	-0.600435
CACAAACTCTCTTGAT-1_1_1_1	1.65403	10.6851	XB37		CACAAACTCTCTTGAT-1_1_1_1	1.65403	10.6851	None			CACAAACTCTCTTGAT-1_1_1_1	1.65403	10.6851	0		GTGTTAGTCTCGCTTG-1_2_1_1	-0.147698	-0.213601	-0.410477	-0.602193	-0.27623	-0.584823	0.34846	-0.783861	-0.362925	-0.97233	-0.557353	-0.566727	-0.171862	-0.757146	-0.711464	-0.615456	-0.826426	-0.433713	-0.731626	-0.967103	-0.574548	0.437933	-0.839858	-0.934931	-0.985333	-0.0864731	-0.323258	-0.391833	-0.711114	-0.577666	-0.995872	-0.582887	-0.600435
CACACAAAGGGATACC-1_1_1_1	-0.56516	13.5815	XB37		CACACAAAGGGATACC-1_1_1_1	-0.56516	13.5815	None			CACACAAAGGGATACC-1_1_1_1	-0.56516	13.5815	0		TCAGGATAGATCCGAG-1_2_1_1	-0.147698	-0.213601	-0.410477	0.296984	-0.27623	-0.584823	0.135788	0.920527	-0.362925	-0.97233	-0.557353	-0.566727	-0.171862	0.388121	-1.79283	-0.615456	-0.826426	0.0936611	-0.731626	-1.32361	-0.574548	-0.413592	-0.839858	-0.934931	-0.985333	-0.817592	-0.323258	-0.391833	0.409768	-0.577666	-0.995872	-0.582887	-0.600435
CACACAACAGGTCTCG-1_1_1_1	0.237731	11.7945	XB37		CACACAACAGGTCTCG-1_1_1_1	0.237731	11.7945	None			CACACAACAGGTCTCG-1_1_1_1	0.237731	11.7945	0		TACACCCTCCACTGAA-1_1	1.53062	1.79757	0.180591	1.19616	1.92745	1.39588	1.0748	-0.783861	0.919395	0.826271	2.34224	1.2096	-0.171862	1.83329	1.63503	1.65682	1.42703	1.89955	0.402219	1.59397	0.25069	1.28946	1.91413	1.63883	1.34887	1.5	0.614084	-0.391833	2.17953	1.39703	0.070175	1.50738	1.37423
CACACAACATGCCCGA-1_1_1_1	-0.456864	8.58907	XB37		CACACAACATGCCCGA-1_1_1_1	-0.456864	8.58907	None			CACACAACATGCCCGA-1_1_1_1	-0.456864	8.58907	0		GGACATTCACGTCAGC-1_1_1	-0.147698	-0.213601	-0.410477	-0.076208	-0.27623	-0.584823	-0.867972	0.291488	-0.362925	-0.487468	-0.557353	-0.566727	-0.171862	-0.0345627	-0.711464	-0.615456	0.144083	0.0936611	1.83297	0.843966	-0.574548	-0.413592	0.0781387	0.173526	0.0199542	-0.0864731	-0.323258	-0.391833	-0.00391641	-0.577666	0.070175	0.31734	-0.0681093
CACACAAGTCCGTCAG-1_1_1_1	2.25246	12.504	XB37		CACACAAGTCCGTCAG-1_1_1_1	2.25246	12.504	None			CACACAAGTCCGTCAG-1_1_1_1	2.25246	12.504	0		ATCTGCCTCATCACCC-1_2_1_1	-0.986857	-0.905463	-1.00154	-0.602193	-0.827149	-0.584823	-2.9169	-0.783861	-0.953876	-1.80121	-0.557353	-0.566727	-1.14173	-0.757146	-0.0789036	-0.615456	-0.826426	-0.229137	-1.447	-0.343984	-1.39979	-1.26512	-0.839858	-0.934931	-0.985333	-0.817592	-1.2606	-1.18027	-0.711114	-0.577666	-0.995872	-0.582887	-1.51045
CACACAATCGTTACAG-1_1_1_1	1.12339	13.7587	XB37		CACACAATCGTTACAG-1_1_1_1	1.12339	13.7587	None			CACACAATCGTTACAG-1_1_1_1	1.12339	13.7587	0		ACTGAACCAGTCAGCC-1_2_1_1	-0.147698	-0.213601	-0.410477	-0.602193	-0.27623	-0.584823	-0.867972	0.291488	-0.362925	-0.487468	-0.557353	-0.566727	1.11023	-0.0345627	-0.711464	-0.615456	0.144083	-0.0561697	0.820688	0.854856	-0.574548	-0.413592	0.0781387	0.173526	0.0199542	-0.0864731	-0.323258	-0.391833	-0.00391641	-0.577666	0.070175	-0.582887	-0.600435
CACACAATCTTGTCAT-1_1_1_1	-0.0755156	10.4059	XB37		CACACAATCTTGTCAT-1_1_1_1	-0.0755156	10.4059	None			CACACAATCTTGTCAT-1_1_1_1	-0.0755156	10.4059	0		TGCACCTCAAGGACTG-1_2_1	-0.147698	0.700992	-0.410477	-0.602193	-0.27623	-0.584823	0.442804	-0.783861	-0.362925	0.341409	2.34224	-0.566727	-0.171862	0.68802	-1.16027	-0.615456	1.11459	0.871417	1.02779	1.14499	1.45507	0.712063	0.0781387	0.173526	0.0199542	-0.0864731	-0.323258	1.54728	-0.00391641	-0.577666	0.070175	-0.582887	1.63769
CACACCTAGCAATCTC-1_1_1_1	0.138892	13.3482	XB37		CACACCTAGCAATCTC-1_1_1_1	0.138892	13.3482	None			CACACCTAGCAATCTC-1_1_1_1	0.138892	13.3482	0		GGCGACTTCCGTTGTC-1_1_1	-0.986857	-0.905463	-1.00154	-1.50137	-0.827149	-0.584823	-1.15205	-0.783861	-0.953876	-0.97233	-0.557353	-0.566727	-1.14173	-0.757146	-0.711464	-0.615456	-0.826426	-2.23961	-0.313157	-0.724422	-1.39979	-1.26512	-0.839858	-0.934931	-0.985333	-0.817592	0.225052	-1.18027	-0.711114	-0.577666	-0.995872	-0.582887	-1.51045
CACACCTGTACCGTAT-1_1_1_1	1.03251	9.38084	XB37		CACACCTGTACCGTAT-1_1_1_1	1.03251	9.38084	None			CACACCTGTACCGTAT-1_1_1_1	1.03251	9.38084	0		ATCGAGTGTTGCGCAC-1_2_1_1	-0.986857	-0.905463	-1.00154	0.296984	-0.827149	-0.584823	-2.9169	-0.783861	-0.953876	-0.487468	-0.557353	-0.566727	-1.14173	-0.757146	-1.16027	-0.615456	-0.826426	-1.00689	-0.0162492	-1.4466	-1.39979	-1.26512	-0.839858	-0.934931	-0.985333	-0.817592	-0.323258	-1.18027	-0.711114	-0.577666	-0.995872	-0.582887	-1.51045
CACACCTGTCCTCTTG-1_1_1_1	0.536447	10.6001	XB37		CACACCTGTCCTCTTG-1_1_1_1	0.536447	10.6001	None			CACACCTGTCCTCTTG-1_1_1_1	0.536447	10.6001	0		CACAGTATCTTTAGTC-1_2_1_1	-0.986857	-0.905463	-1.00154	-0.076208	-0.827149	-0.584823	-0.43962	-0.783861	-0.953876	-0.487468	-0.557353	-0.566727	-1.14173	-0.757146	-0.711464	-0.615456	-0.826426	-0.0561697	-1.447	-2.8014	-1.39979	-1.26512	0.0781387	-0.934931	-0.985333	-0.817592	-1.2606	-1.18027	-0.711114	-0.577666	0.070175	-0.582887	0.602542
CACACCTGTCTTCTCG-1_1_1_1	0.376927	13.2922	XB37		CACACCTGTCTTCTCG-1_1_1_1	0.376927	13.2922	None			CACACCTGTCTTCTCG-1_1_1_1	0.376927	13.2922	0		TCCACACGTCACTGGC-1_2_1_1	-0.986857	-0.905463	-1.00154	-0.076208	-0.827149	-0.584823	-0.119679	-0.783861	-0.953876	-0.97233	-0.557353	-0.566727	-1.14173	-0.757146	-0.0789036	-0.615456	-0.826426	-0.684095	-1.447	0.0941488	-1.39979	-1.26512	-0.839858	-0.934931	-0.985333	-0.817592	-1.2606	-1.18027	-0.711114	-0.577666	-0.995872	-0.582887	-1.51045
CACACCTTCCTAAGTG-1_1_1_1	2.23013	12.4085	XB37		CACACCTTCCTAAGTG-1_1_1_1	2.23013	12.4085	None			CACACCTTCCTAAGTG-1_1_1_1	2.23013	12.4085	0		GTCATTTGTCTGCCAG-1_1_1	-0.986857	-0.905463	-1.00154	-1.50137	-0.27623	-0.584823	-0.119679	-0.783861	-0.953876	-0.143453	-0.557353	-0.566727	-0.171862	-0.757146	-0.0789036	-0.615456	-0.826426	0.344043	0.214051	-0.618294	-1.39979	-1.26512	-0.839858	-0.934931	-0.985333	-0.817592	-0.323258	-1.18027	-0.711114	-0.577666	0.070175	-0.582887	-1.51045
CACACCTTCGGCGGTT-1_1_1_1	0.601671	13.5451	XB37		CACACCTTCGGCGGTT-1_1_1_1	0.601671	13.5451	None			CACACCTTCGGCGGTT-1_1_1_1	0.601671	13.5451	0		AACCATGGTAGCTTGT-1_1_1_1	-0.147698	-0.213601	-0.410477	0.296984	-0.27623	-0.584823	-1.51829	-0.783861	-0.362925	-0.143453	-0.557353	-0.566727	-0.171862	-0.757146	-1.16027	-0.615456	-0.826426	-0.0561697	0.402219	0.668516	1.55866	0.437933	-0.839858	-0.934931	-0.985333	-0.0864731	-0.323258	0.396607	-0.711114	-0.577666	-0.995872	-0.582887	-0.600435
CACACTCAGTGTTAGA-1_1_1_1	-1.45945	8.69912	XB37		CACACTCAGTGTTAGA-1_1_1_1	-1.45945	8.69912	None			CACACTCAGTGTTAGA-1_1_1_1	-1.45945	8.69912	0		ATCATCTTCACAAACC-1_2_1_1	-0.986857	-0.905463	-0.410477	-0.602193	-0.827149	-0.584823	-2.03447	-0.783861	-0.953876	-0.487468	-0.557353	-0.566727	0.395472	-0.757146	-1.16027	-0.615456	-0.826426	-0.0561697	-0.313157	-1.15864	-0.574548	-1.26512	-0.839858	-0.934931	-0.985333	-0.817592	-1.2606	-1.18027	-0.711114	-0.577666	0.693773	-0.582887	-0.600435
CACAGGCAGCGAGAAA-1_1_1_1	-1.09414	8.56841	XB37		CACAGGCAGCGAGAAA-1_1_1_1	-1.09414	8.56841	None			CACAGGCAGCGAGAAA-1_1_1_1	-1.09414	8.56841	0		CGTTCTGGTCTCATCC-1_2_1_1	-0.147698	-0.213601	-0.410477	-0.602193	-0.27623	-0.584823	-0.867972	0.291488	-0.362925	-0.487468	-0.557353	-0.566727	-0.171862	-0.0345627	-0.711464	-0.615456	0.144083	0.799001	-0.313157	1.01765	-0.574548	-0.413592	1.29166	0.173526	0.0199542	-0.0864731	-0.323258	-0.391833	-0.00391641	-0.577666	0.070175	0.31734	-0.600435
CACAGGCAGTACGATA-1_1_1_1	-0.496341	12.6534	XB37		CACAGGCAGTACGATA-1_1_1_1	-0.496341	12.6534	None			CACAGGCAGTACGATA-1_1_1_1	-0.496341	12.6534	0		TTCCCAGCAGACAAAT-1_2_1_1	-0.986857	-0.905463	-1.00154	-0.602193	-0.827149	-0.584823	-0.269625	-0.783861	-0.953876	-0.487468	-0.557353	-0.566727	-0.171862	-0.757146	-1.79283	-0.615456	-0.826426	-0.229137	-1.447	-1.15864	-1.39979	-1.26512	-0.839858	-0.934931	-0.985333	-0.817592	-1.2606	-1.18027	-0.711114	-0.577666	-0.995872	-0.582887	-1.51045
CACAGGCAGTCTCGGC-1_1_1_1	-0.396537	12.218	XB37		CACAGGCAGTCTCGGC-1_1_1_1	-0.396537	12.218	None			CACAGGCAGTCTCGGC-1_1_1_1	-0.396537	12.218	0		AGCTCCTCAAAGCGGT-1_1_1_1	-0.986857	-0.905463	-0.410477	-0.602193	-0.827149	-0.584823	-0.43962	-0.783861	-0.362925	-0.487468	-0.557353	-0.566727	0.395472	-0.757146	-1.16027	-0.615456	-0.826426	-1.46185	0.699127	-0.584773	0.733423	1.28946	-0.839858	-0.934931	-0.985333	-0.817592	0.225052	1.18505	-0.711114	-0.577666	-0.995872	-0.582887	0.602542
CACAGGCCAAGTTCTG-1_1_1_1	0.410332	10.1918	XB37		CACAGGCCAAGTTCTG-1_1_1_1	0.410332	10.1918	None			CACAGGCCAAGTTCTG-1_1_1_1	0.410332	10.1918	0		CATCGAACAGGGTTAG-1_2_1	1.53062	0.882976	1.80892	1.19616	-0.27623	-0.584823	0.612799	1.36684	1.71933	1.266	1.74052	-0.566727	1.76787	-0.757146	0.553657	1.18528	1.6823	0.450987	1.1176	-0.21352	0.91695	0.0845182	-0.839858	-0.934931	-0.985333	-0.817592	1.85318	1.18505	-0.711114	1.39703	0.693773	-0.582887	-0.600435
CACAGGCCAGGATCGA-1_1_1_1	0.33621	10.7362	XB37		CACAGGCCAGGATCGA-1_1_1_1	0.33621	10.7362	None			CACAGGCCAGGATCGA-1_1_1_1	0.33621	10.7362	0		TATTACCCAATGAAAC-1_2_1_1	-0.986857	-0.905463	-1.00154	-0.602193	-0.827149	-0.584823	-1.15205	-0.783861	-0.953876	-0.487468	-0.557353	-0.566727	-0.171862	-0.757146	-0.711464	-0.615456	-0.826426	-1.46185	-1.447	-0.923353	-1.39979	-1.26512	-0.839858	-0.934931	-0.985333	-0.817592	-0.323258	-1.18027	-0.711114	-0.577666	-0.995872	-0.582887	-0.600435
CACAGTACAACGATCT-1_1_1_1	2.36935	12.7807	XB37		CACAGTACAACGATCT-1_1_1_1	2.36935	12.7807	None			CACAGTACAACGATCT-1_1_1_1	2.36935	12.7807	0		ACGATGTCAAGGTTTC-1_2_1_1	-0.986857	-0.905463	-1.00154	-0.076208	-0.827149	-0.584823	-0.269625	-0.783861	-0.953876	-0.487468	-0.557353	-0.566727	-1.14173	-0.757146	-1.16027	-0.615456	-0.826426	-1.46185	-0.731626	-0.724422	-1.39979	-1.26512	-0.839858	-0.934931	-0.985333	-0.817592	-1.2606	-1.18027	-0.711114	-0.577666	-0.995872	-0.582887	-1.51045
CACAGTACATCTCCCA-1_1_1_1	0.303986	13.3937	XB37		CACAGTACATCTCCCA-1_1_1_1	0.303986	13.3937	None			CACAGTACATCTCCCA-1_1_1_1	0.303986	13.3937	0		GACTGCGGTGCCTGCA-1_2_1_1	-0.986857	-0.905463	-0.410477	-0.602193	-0.27623	-0.584823	0.0144518	-0.783861	-0.362925	-0.143453	-0.557353	-0.566727	-1.14173	-0.757146	-0.711464	-0.615456	-0.826426	-0.684095	-0.731626	-0.800355	-0.574548	-0.413592	-0.839858	-0.934931	-0.985333	-0.817592	-0.323258	-0.391833	-0.711114	-0.577666	-0.995872	-0.582887	-0.600435
CACAGTATCGGATGGA-1_1_1_1	0.00445452	13.4719	XB37		CACAGTATCGGATGGA-1_1_1_1	0.00445452	13.4719	None			CACAGTATCGGATGGA-1_1_1_1	0.00445452	13.4719	0		GCAAACTAGTGGTAGC-1_1_1_1	-0.147698	-0.213601	-0.410477	-0.602193	-0.27623	-0.584823	-0.635864	-0.783861	-0.362925	-0.487468	-0.557353	-0.566727	1.36534	-0.0345627	-0.0789036	-0.615456	-0.826426	-0.229137	-0.731626	0.938821	0.516357	-0.413592	0.0781387	0.173526	0.0199542	-0.0864731	-0.323258	-0.391833	-0.00391641	-0.577666	0.070175	-0.582887	-0.600435
CACATAGCAACTGCGC-1_1_1_1	2.09524	13.2182	XB37		CACATAGCAACTGCGC-1_1_1_1	2.09524	13.2182	None			CACATAGCAACTGCGC-1_1_1_1	2.09524	13.2182	0		TCTATCATCGGCTTGG-1_1	0.691461	1.7287	2.00549	0.822969	1.47014	0.664863	1.95723	0.291488	0.41827	1.17029	-0.557353	0.554011	0.395472	0.68802	0.86672	1.18528	0.144083	1.64917	0.699127	1.18758	-1.39979	0.936044	1.73729	0.821931	-0.985333	1.07232	0.225052	0.0693743	1.11697	-0.577666	0.070175	0.31734	2.12961
CACATAGCACGTAAGG-1_1_1_1	2.43542	13.0909	XB37		CACATAGCACGTAAGG-1_1_1_1	2.43542	13.0909	None			CACATAGCACGTAAGG-1_1_1_1	2.43542	13.0909	0		TGGCGCAGTACCATCA-1_2_1_1	-0.986857	-0.905463	-1.00154	-0.602193	-0.827149	-0.584823	-1.51829	-0.783861	-0.953876	-0.487468	-0.557353	-0.566727	-1.14173	-0.757146	-0.0789036	-0.615456	-0.826426	-1.46185	-1.447	-1.10802	-1.39979	-1.26512	-0.839858	-0.934931	-0.985333	-0.817592	-1.2606	-0.391833	-0.711114	-0.577666	0.070175	-0.582887	-0.600435
CACATAGCATGACGGA-1_1_1_1	0.673039	11.7346	XB37		CACATAGCATGACGGA-1_1_1_1	0.673039	11.7346	None			CACATAGCATGACGGA-1_1_1_1	0.673039	11.7346	0		CGTGAGCGTTGATTGC-1_2_1_1	-0.986857	-0.905463	-1.00154	-1.50137	-0.827149	-0.584823	0.34846	-0.783861	-0.953876	-0.97233	-0.557353	-0.566727	-1.14173	-0.757146	-0.363341	-0.615456	-0.826426	0.721586	-0.731626	-1.10802	-1.39979	-1.26512	-0.839858	-0.934931	-0.985333	-0.817592	-1.2606	-1.18027	-0.711114	-0.577666	-0.995872	-0.582887	-1.51045
CACATAGGTGGCTCCA-1_1_1_1	-1.13136	7.96927	XB37		CACATAGGTGGCTCCA-1_1_1_1	-1.13136	7.96927	None			CACATAGGTGGCTCCA-1_1_1_1	-1.13136	7.96927	0		GCTCCTACAGGTCTCG-1_1_1_1	-0.986857	-0.905463	-1.00154	-0.602193	-0.827149	-0.584823	0.34846	-0.783861	-0.953876	-0.143453	-0.557353	-0.566727	-0.171862	-0.757146	-0.363341	-0.615456	-0.826426	-1.46185	-0.731626	-1.4466	-0.0918147	-0.413592	-0.839858	0.173526	-0.985333	-0.817592	0.614084	-1.18027	-0.711114	-0.577666	-0.995872	-0.582887	-1.51045
CACATAGTCAACTCTT-1_1_1_1	-0.378851	12.8131	XB37		CACATAGTCAACTCTT-1_1_1_1	-0.378851	12.8131	None			CACATAGTCAACTCTT-1_1_1_1	-0.378851	12.8131	0		CGTCTACAGAATTCCC-1_1_1_1	-0.986857	-0.905463	-1.00154	-0.076208	-0.827149	-0.584823	0.34846	-0.783861	-0.953876	-1.80121	-0.557353	-0.566727	-0.171862	-0.757146	0.553657	-0.615456	-0.826426	-1.00689	-0.313157	-0.238579	0.25069	-1.26512	-0.839858	-0.934931	1.6133	-0.817592	0.225052	-1.18027	-0.711114	-0.577666	-0.995872	-0.582887	0.602542
CACATAGTCACGGTTA-1_1_1_1	0.356898	12.1915	XB37		CACATAGTCACGGTTA-1_1_1_1	0.356898	12.1915	None			CACATAGTCACGGTTA-1_1_1_1	0.356898	12.1915	0		CTCGTCATCTTGCAAG-1_2_1_1	-0.986857	-0.905463	-1.00154	-0.076208	-0.827149	-0.584823	-0.867972	-0.783861	-0.953876	-1.80121	-0.557353	-0.566727	-1.14173	-0.757146	-0.363341	-0.615456	-0.826426	-0.684095	-0.731626	-0.923353	-1.39979	-1.26512	-0.839858	-0.934931	-0.985333	-0.817592	-1.2606	-1.18027	-0.711114	-0.577666	-0.995872	-0.582887	-0.600435
CACATAGTCTGCGGCA-1_1_1_1	-0.661159	8.70105	XB37		CACATAGTCTGCGGCA-1_1_1_1	-0.661159	8.70105	None			CACATAGTCTGCGGCA-1_1_1_1	-0.661159	8.70105	0		CTTAACTAGGAGTAGA-1_1_1	-0.986857	-0.905463	-1.00154	-1.50137	-0.827149	-0.584823	0.135788	0.291488	-0.953876	-1.80121	-0.557353	-0.566727	-1.14173	-0.757146	0.553657	-0.615456	-0.826426	-0.433713	-0.0162492	-0.400101	-1.39979	-0.413592	-0.839858	0.173526	-0.985333	-0.817592	0.614084	-1.18027	-0.711114	-0.577666	0.070175	-0.582887	-1.51045
CACATTTAGAATTCCC-1_1_1_1	1.98651	13.2045	XB37		CACATTTAGAATTCCC-1_1_1_1	1.98651	13.2045	None			CACATTTAGAATTCCC-1_1_1_1	1.98651	13.2045	0		GTCATTTAGACAATAC-1_1_1	-0.986857	-0.905463	-1.00154	-1.50137	-0.827149	-0.584823	-0.43962	-0.783861	-0.953876	-1.80121	-0.557353	-0.566727	-0.171862	-0.757146	-0.0789036	-0.615456	-0.826426	-0.229137	-0.731626	-1.38364	-1.39979	-1.26512	-0.839858	-0.934931	-0.985333	-0.817592	-1.2606	-1.18027	-0.711114	-0.577666	-0.995872	-0.582887	-0.600435
CACATTTAGCTGCGAA-1_1_1_1	0.973424	12.7124	XB37		CACATTTAGCTGCGAA-1_1_1_1	0.973424	12.7124	None			CACATTTAGCTGCGAA-1_1_1_1	0.973424	12.7124	0		TATCAGGGTTTGACAC-1_2_1_1	-0.147698	-0.213601	-0.410477	-0.602193	-0.27623	-0.584823	-1.15205	-0.783861	-0.362925	0.341409	-0.557353	-0.566727	-0.171862	-0.0345627	-1.16027	-0.615456	0.144083	0.638432	-0.313157	0.29308	-0.574548	-0.413592	0.0781387	0.173526	0.0199542	-0.0864731	-0.323258	-0.391833	-0.00391641	-0.577666	0.070175	-0.582887	-0.600435
CACATTTAGGTGACCA-1_1_1_1	-0.00599264	10.263	XB37		CACATTTAGGTGACCA-1_1_1_1	-0.00599264	10.263	None			CACATTTAGGTGACCA-1_1_1_1	-0.00599264	10.263	0		GTGAAGGAGAGACGAA-1_2_1_1	-0.986857	-0.905463	-1.00154	-0.076208	-0.827149	-0.584823	-0.119679	-0.783861	-0.953876	-0.97233	-0.557353	-0.566727	-1.14173	-0.757146	-0.711464	-0.615456	-0.826426	-1.00689	-1.447	-0.800355	-1.39979	-1.26512	0.615133	0.173526	-0.985333	-0.817592	-0.323258	-1.18027	-0.711114	-0.577666	-0.995872	-0.582887	-0.600435
CACCACTAGCTAAGAT-1_1_1_1	0.934865	13.7306	XB37		CACCACTAGCTAAGAT-1_1_1_1	0.934865	13.7306	None			CACCACTAGCTAAGAT-1_1_1_1	0.934865	13.7306	0		AGCTTGAGTGCATCTA-1_2_1_1	-0.986857	-0.905463	-1.00154	-1.50137	-0.827149	-0.584823	-0.269625	-0.783861	-0.953876	-0.97233	-0.557353	-0.566727	-1.14173	-0.757146	-0.363341	-0.615456	-0.826426	-0.433713	-0.731626	-2.34111	-1.39979	-1.26512	-0.839858	0.821931	-0.985333	-0.817592	-1.2606	-1.18027	-0.711114	-0.577666	-0.995872	-0.582887	0.309582
CACCACTAGTACGCCC-1_1_1_1	1.58149	10.6425	XB37		CACCACTAGTACGCCC-1_1_1_1	1.58149	10.6425	None			CACCACTAGTACGCCC-1_1_1_1	1.58149	10.6425	0		TTGGCAACAGCTGCAC-1_1_1_1	-0.147698	-0.213601	-0.410477	-0.602193	-0.27623	-0.584823	-1.15205	-0.783861	-0.362925	0.685424	-0.557353	-0.566727	-0.171862	-0.0345627	-1.16027	-0.615456	0.144083	1.17654	-0.313157	1.17071	-0.574548	-0.413592	0.0781387	0.173526	1.02524	-0.0864731	-0.323258	-0.391833	-0.00391641	-0.577666	0.070175	-0.582887	-0.600435
CACCACTCACCAACCG-1_1_1_1	-0.43077	9.6529	XB37		CACCACTCACCAACCG-1_1_1_1	-0.43077	9.6529	None			CACCACTCACCAACCG-1_1_1_1	-0.43077	9.6529	0		CTGGTCTAGCCCAGCT-1_2_1_1	-0.986857	-0.905463	-1.00154	-1.50137	-0.827149	-0.584823	-0.867972	-0.783861	-0.953876	-1.80121	-0.557353	-0.566727	-1.14173	-0.757146	-1.16027	-0.615456	-0.826426	-0.229137	-1.447	-0.967103	-1.39979	-1.26512	-0.839858	-0.934931	0.0199542	-0.817592	-1.2606	-1.18027	-0.711114	-0.577666	-0.995872	-0.582887	-1.51045
CACCACTCATTTCAGG-1_1_1_1	2.2164	12.3903	XB37		CACCACTCATTTCAGG-1_1_1_1	2.2164	12.3903	None			CACCACTCATTTCAGG-1_1_1_1	2.2164	12.3903	0		TAGTTGGGTCGAAAGC-1_2_1_1	-0.986857	-0.905463	-1.00154	-0.076208	-0.827149	-0.584823	-1.15205	0.291488	-0.953876	-0.97233	-0.557353	-0.566727	-1.14173	-0.757146	-2.8742	-0.615456	-0.826426	-0.229137	-1.447	-0.840066	-1.39979	-0.413592	0.0781387	-0.934931	-0.985333	-0.817592	-1.2606	-1.18027	-0.711114	-0.577666	-0.995872	-0.582887	0.602542
CACCACTGTGCAACTT-1_1_1_1	0.132234	10.6204	XB37		CACCACTGTGCAACTT-1_1_1_1	0.132234	10.6204	None			CACCACTGTGCAACTT-1_1_1_1	0.132234	10.6204	0		ACGCAGCCACTTGGAT-1_2_1_1	-0.986857	-0.905463	-1.00154	-0.602193	-0.827149	-0.584823	-0.635864	-0.783861	-0.953876	-0.97233	-0.557353	-0.566727	-1.14173	-0.757146	-1.16027	-0.615456	-0.826426	-1.46185	-0.731626	-1.5128	-1.39979	-1.26512	-0.839858	0.173526	-0.985333	-0.817592	-0.323258	-1.18027	-0.711114	-0.577666	-0.995872	-0.582887	-0.600435
CACCACTGTGTGTGCC-1_1_1_1	0.707067	11.379	XB37		CACCACTGTGTGTGCC-1_1_1_1	0.707067	11.379	None			CACCACTGTGTGTGCC-1_1_1_1	0.707067	11.379	0		CTGCCTAGTTGCGCAC-1_2_1_1	-0.147698	-0.213601	-0.410477	-0.602193	-0.27623	-0.584823	-0.867972	0.291488	-0.362925	-0.487468	-0.557353	-0.566727	-0.171862	-0.0345627	-0.711464	-0.615456	0.144083	0.0936611	-0.313157	1.05534	-0.574548	-0.413592	1.91413	0.173526	0.0199542	-0.0864731	-0.323258	-0.391833	-0.00391641	-0.577666	0.070175	0.31734	-0.600435
CACCAGGAGCTGAAAT-1_1_1_1	1.22726	12.1509	XB37		CACCAGGAGCTGAAAT-1_1_1_1	1.22726	12.1509	None			CACCAGGAGCTGAAAT-1_1_1_1	1.22726	12.1509	0		AACTTTCGTTTAGGAA-1_1_1_1	-0.986857	-0.905463	-0.0647246	-1.50137	-0.827149	-0.584823	-0.867972	-0.783861	-0.953876	-0.97233	-0.557353	-0.566727	0.395472	-0.757146	-0.711464	-0.615456	-0.826426	-0.229137	-0.0162492	-0.840066	0.25069	-1.26512	-0.839858	-0.934931	-0.985333	-0.817592	-1.2606	-1.18027	-0.711114	-0.577666	-0.995872	-0.582887	-0.0681093
CACCAGGCACGGCGTT-1_1_1_1	-1.5421	8.30358	XB37		CACCAGGCACGGCGTT-1_1_1_1	-1.5421	8.30358	None			CACCAGGCACGGCGTT-1_1_1_1	-1.5421	8.30358	0		GAACGGATCAATACCG-1_2_1_1	-0.147698	-0.213601	-0.410477	-0.602193	-0.27623	-0.584823	-0.867972	0.291488	-0.362925	-0.487468	-0.557353	-0.566727	-0.171862	-0.0345627	-0.711464	-0.615456	0.144083	-0.684095	0.820688	1.15362	-0.574548	-0.413592	0.0781387	0.173526	0.0199542	-0.0864731	-0.323258	-0.391833	-0.00391641	-0.577666	0.070175	-0.582887	-0.600435
CACCAGGCAGAAGCAC-1_1_1_1	0.68654	13.0953	XB37		CACCAGGCAGAAGCAC-1_1_1_1	0.68654	13.0953	None			CACCAGGCAGAAGCAC-1_1_1_1	0.68654	13.0953	0		CTCGGAGCAAGCTGTT-1_2_1	1.18234	1.28769	-0.0647246	1.60927	-0.827149	1.39588	0.762745	-0.783861	-0.953876	0.123386	-0.557353	-0.566727	0.395472	-0.757146	0.553657	0.52068	2.65281	-0.684095	0.820688	0.435734	0.733423	-1.26512	-0.839858	0.821931	1.34887	-0.817592	1.7107	0.650427	-0.711114	-0.577666	0.070175	-0.582887	0.841907
CACCAGGGTAGTACCT-1_1_1_1	2.35794	12.7841	XB37		CACCAGGGTAGTACCT-1_1_1_1	2.35794	12.7841	None			CACCAGGGTAGTACCT-1_1_1_1	2.35794	12.7841	0		CCAATCCAGCCAGGAT-1_2_1_1	-0.986857	-0.905463	-1.00154	-0.602193	-0.827149	-0.584823	0.135788	-0.783861	-0.953876	-1.80121	-0.557353	-0.566727	-0.171862	-0.757146	0.161585	-0.615456	-0.826426	-0.229137	-1.447	-0.967103	-1.39979	-1.26512	0.0781387	-0.934931	-0.985333	-0.0864731	-0.323258	-1.18027	-0.711114	-0.577666	0.070175	-0.582887	-1.51045
CACCAGGGTATAAACG-1_1_1_1	-0.582315	11.6041	XB37		CACCAGGGTATAAACG-1_1_1_1	-0.582315	11.6041	None			CACCAGGGTATAAACG-1_1_1_1	-0.582315	11.6041	0		CAAGTTGGTTTGGGCC-1_2_1_1	-0.147698	-0.213601	-0.410477	-0.076208	0.596956	-0.584823	-0.867972	0.291488	-0.362925	0.525745	-0.557353	-0.566727	-0.171862	-0.0345627	0.161585	-0.615456	0.144083	1.06424	-0.313157	1.03663	-0.574548	-0.413592	0.0781387	0.173526	0.0199542	0.880014	-0.323258	-0.391833	0.930948	-0.577666	0.070175	0.31734	-0.0681093
CACCAGGTCACGCATA-1_1_1_1	0.633334	13.0681	XB37		CACCAGGTCACGCATA-1_1_1_1	0.633334	13.0681	None			CACCAGGTCACGCATA-1_1_1_1	0.633334	13.0681	0		CTGATAGAGCATCATC-1_1_1_1	-0.147698	-0.213601	-0.410477	0.296984	-0.27623	-0.584823	-1.15205	-0.783861	-0.362925	0.952263	-0.557353	-0.566727	0.798002	-0.0345627	0.369905	-0.615456	-0.826426	-0.229137	0.561314	0.729688	-0.574548	-0.413592	0.996136	-0.934931	0.0199542	-0.0864731	-0.323258	1.31902	-0.00391641	-0.577666	0.070175	-0.582887	0.309582
CACCTTGCACATGTGT-1_1_1_1	0.0335958	12.5459	XB37		CACCTTGCACATGTGT-1_1_1_1	0.0335958	12.5459	None			CACCTTGCACATGTGT-1_1_1_1	0.0335958	12.5459	0		CAAGGCCAGCCACGTC-1_1_1_1	-0.147698	-0.213601	-0.410477	-0.602193	-0.27623	-0.584823	-1.15205	-0.783861	-0.362925	0.123386	-0.557353	-0.566727	-0.171862	-0.0345627	-1.16027	-0.615456	0.144083	-1.00689	-0.731626	1.19594	-0.574548	0.712063	0.0781387	0.173526	0.0199542	-0.0864731	-0.323258	-0.391833	-0.00391641	-0.577666	0.070175	-0.582887	-0.600435
CACCTTGCAGCTCGCA-1_1_1_1	1.09412	10.6725	XB37		CACCTTGCAGCTCGCA-1_1_1_1	1.09412	10.6725	None			CACCTTGCAGCTCGCA-1_1_1_1	1.09412	10.6725	0		TCGGGCAAGTAGTCCT-1_1	1.67321	-0.213601	1.41442	1.02294	2.58294	0.664863	0.689978	0.920527	2.50791	1.17029	1.74052	1.67475	0.798002	1.74258	1.7994	2.02257	0.711794	1.9807	1.47707	1.33024	1.07593	1.97694	1.53313	1.63883	1.34887	1.96604	0.915841	1.54728	2.34534	0.668226	1.47941	2.53139	0.602542
CACCTTGCATGCCTTC-1_1_1_1	-1.38253	7.94963	XB37		CACCTTGCATGCCTTC-1_1_1_1	-1.38253	7.94963	None			CACCTTGCATGCCTTC-1_1_1_1	-1.38253	7.94963	0		TAAGAGACATCCGCGA-1_2_1_1	-0.986857	-0.905463	-1.00154	-0.602193	-0.27623	-0.584823	0.34846	0.291488	-0.953876	-1.80121	-0.557353	-0.566727	-0.171862	-0.757146	-1.79283	-0.615456	-0.826426	-0.684095	-1.447	-1.65633	-1.39979	-1.26512	-0.839858	-0.934931	-0.985333	-0.817592	-0.323258	-1.18027	-0.711114	-0.577666	-0.995872	-0.582887	-1.51045
CACCTTGGTCAGAATA-1_1_1_1	1.69612	12.6723	XB37		CACCTTGGTCAGAATA-1_1_1_1	1.69612	12.6723	None			CACCTTGGTCAGAATA-1_1_1_1	1.69612	12.6723	0		TCATTACAGCAATATG-1_1_1_1	-0.986857	-0.905463	-0.410477	-0.602193	-0.27623	-0.584823	-0.635864	-0.783861	-0.362925	0.123386	-0.557353	-0.566727	-1.14173	-0.757146	-0.711464	-0.615456	-0.826426	-1.46185	-0.731626	-1.32361	1.3416	0.712063	0.615133	-0.934931	-0.985333	-0.817592	-0.323258	1.18505	-0.711114	-0.577666	-0.995872	-0.582887	-0.600435
CACCTTGTCGAGAGCA-1_1_1_1	0.214544	10.9173	XB37		CACCTTGTCGAGAGCA-1_1_1_1	0.214544	10.9173	None			CACCTTGTCGAGAGCA-1_1_1_1	0.214544	10.9173	0		AGTTGGTAGCCAACAG-1_2_1	1.18234	0.191113	1.30769	1.48563	-0.27623	0.664863	0.612799	0.291488	1.79042	0.525745	-0.557353	0.554011	-1.14173	-0.757146	0.369905	-0.615456	2.0851	0.225821	-0.313157	-1.21132	0.91695	0.936044	-0.839858	0.821931	0.0199542	-0.817592	1.37085	1.43887	-0.711114	1.39703	0.693773	-0.582887	1.37423
CACCTTGTCTTGCCGT-1_1_1_1	1.5145	10.8422	XB37		CACCTTGTCTTGCCGT-1_1_1_1	1.5145	10.8422	None			CACCTTGTCTTGCCGT-1_1_1_1	1.5145	10.8422	0		TGTCCCACATAAGACA-1_2_1_1	-0.986857	-0.905463	-1.00154	-0.076208	-0.827149	-0.584823	-0.269625	-0.783861	-0.953876	-0.97233	-0.557353	-0.566727	0.395472	-0.757146	-1.16027	-0.615456	-0.826426	-1.00689	-1.447	-1.73457	-1.39979	-1.26512	-0.839858	-0.934931	-0.985333	-0.817592	-1.2606	-1.18027	-0.711114	-0.577666	0.070175	-0.582887	-0.0681093
CACTCCACAAAGCAAT-1_1_1_1	0.564113	11.1942	XB37		CACTCCACAAAGCAAT-1_1_1_1	0.564113	11.1942	None			CACTCCACAAAGCAAT-1_1_1_1	0.564113	11.1942	0		CTGCCTAAGTAGTGCG-1_2_1_1	-0.986857	-0.905463	-1.00154	-1.50137	0.0460369	-0.584823	0.442804	-0.783861	-0.953876	-0.487468	-0.557353	-0.566727	-1.14173	-0.757146	-1.16027	-0.615456	-0.826426	-1.00689	-0.731626	-1.58257	-1.39979	-1.26512	-0.839858	0.821931	-0.985333	-0.817592	-1.2606	-1.18027	-0.711114	-0.577666	-0.995872	-0.582887	-0.0681093
CACTCCATCTCTAGGA-1_1_1_1	0.804586	13.7506	XB37		CACTCCATCTCTAGGA-1_1_1_1	0.804586	13.7506	None			CACTCCATCTCTAGGA-1_1_1_1	0.804586	13.7506	0		GGGATGACACGTTGGC-1_1_1_1	-0.986857	-0.213601	-0.410477	-0.602193	-0.27623	-0.584823	-0.269625	-0.783861	-0.362925	-0.97233	-0.557353	-0.566727	-1.14173	-0.757146	-0.0789036	-0.615456	-0.826426	-0.229137	-0.731626	-1.26624	0.516357	1.56359	-0.839858	-0.934931	-0.985333	-0.817592	-0.323258	0.0693743	-0.711114	-0.577666	-0.995872	-0.582887	-0.600435
CAGAATCAGAAGGCCT-1_1_1_1	0.965879	9.98876	XB37		CAGAATCAGAAGGCCT-1_1_1_1	0.965879	9.98876	None			CAGAATCAGAAGGCCT-1_1_1_1	0.965879	9.98876	0		ACCTGTCTCAAGCTTG-1_2	1.91616	-0.905463	0.657792	-0.602193	-0.27623	0.664863	0.958989	1.36684	1.55644	0.952263	-0.557353	1.2096	-0.171862	-0.757146	0.86672	0.52068	-0.826426	1.06424	0.214051	0.405368	0.91695	0.437933	1.29166	0.821931	0.0199542	1.37576	-0.323258	0.857814	0.409768	0.668226	1.13622	-0.582887	-0.0681093
CAGAATCAGTGTACGG-1_1_1_1	-0.12145	9.55685	XB37		CAGAATCAGTGTACGG-1_1_1_1	-0.12145	9.55685	None			CAGAATCAGTGTACGG-1_1_1_1	-0.12145	9.55685	0		GTACTCCCATAGGATA-1_2_1	0.343179	0.191113	0.961939	1.19616	-0.827149	-0.584823	-0.119679	1.36684	-0.0172404	0.341409	0.892445	1.2096	-0.171862	-0.757146	-0.363341	-0.615456	3.14049	-0.433713	-0.731626	0.29308	-0.0918147	-1.26512	-0.839858	-0.934931	-0.985333	-0.817592	0.915841	-1.18027	-0.711114	-0.577666	-0.995872	-0.582887	0.309582
CAGAATCGTCCTGCTT-1_1_1_1	0.621785	13.1245	XB37		CAGAATCGTCCTGCTT-1_1_1_1	0.621785	13.1245	None			CAGAATCGTCCTGCTT-1_1_1_1	0.621785	13.1245	0		CGAACATGTCAGGACA-1_2_1_1	-0.147698	-0.213601	-0.410477	-0.602193	-0.27623	-0.584823	-0.635864	-0.783861	-0.362925	0.525745	-0.557353	-0.566727	-0.171862	-0.0345627	0.369905	-0.615456	-0.826426	0.638432	0.561314	1.07377	-0.574548	0.437933	0.0781387	-0.934931	0.0199542	-0.0864731	-0.323258	-0.391833	-0.00391641	-0.577666	1.13622	-0.582887	-0.600435
CAGAATCTCTCAACTT-1_1_1_1	-1.68121	8.66525	XB37		CAGAATCTCTCAACTT-1_1_1_1	-1.68121	8.66525	None			CAGAATCTCTCAACTT-1_1_1_1	-1.68121	8.66525	0		CCACTACCAGTTCCCT-1_2_1_1	-0.147698	-0.213601	-0.410477	-0.076208	-0.27623	-0.584823	-0.119679	0.291488	-0.362925	-0.487468	-0.557353	-0.566727	-0.171862	-0.0345627	-0.711464	-0.615456	0.144083	-0.684095	-0.313157	0.821906	-0.574548	-0.413592	0.0781387	0.173526	0.0199542	-0.0864731	-0.323258	-0.391833	-0.00391641	-0.577666	0.070175	0.31734	0.841907
CAGAGAGAGGACGAAA-1_1_1_1	-0.871357	9.82268	XB37		CAGAGAGAGGACGAAA-1_1_1_1	-0.871357	9.82268	None			CAGAGAGAGGACGAAA-1_1_1_1	-0.871357	9.82268	0		TGACGGCCAGATGGGT-1_2_1	0.691461	1.03684	1.55301	2.01162	0.452045	1.91455	0.24656	1.36684	1.35491	0.952263	-0.557353	-0.566727	1.58103	-0.0345627	1.24295	-0.615456	0.144083	0.225821	1.20021	-0.343984	0.91695	1.12542	0.0781387	1.28198	1.6133	-0.0864731	2.57075	1.90008	-0.00391641	-0.577666	0.070175	-0.582887	0.602542
CAGAGAGCACATCCGG-1_1_1_1	0.543714	12.0572	XB37		CAGAGAGCACATCCGG-1_1_1_1	0.543714	12.0572	None			CAGAGAGCACATCCGG-1_1_1_1	0.543714	12.0572	0		ATGCGATTCGGTTAAC-1_2_1_1	-0.147698	-0.213601	-0.410477	-0.602193	-0.27623	-0.584823	-0.867972	0.291488	-0.362925	-0.487468	-0.557353	-0.566727	-0.171862	-0.0345627	-0.711464	-0.615456	0.144083	-0.684095	-0.313157	0.96895	-0.574548	-0.413592	0.0781387	0.173526	0.0199542	-0.0864731	-0.323258	-0.391833	-0.00391641	-0.577666	0.070175	-0.582887	-0.600435
CAGAGAGCAGGCGATA-1_1_1_1	2.49682	12.6855	XB37		CAGAGAGCAGGCGATA-1_1_1_1	2.49682	12.6855	None			CAGAGAGCAGGCGATA-1_1_1_1	2.49682	12.6855	0		GCTCCTAGTAGCGTGA-1_2_1_1	-0.986857	-0.905463	-1.00154	-0.076208	-0.827149	-0.584823	-0.635864	-0.783861	-0.953876	-1.80121	-0.557353	-0.566727	-1.14173	-0.757146	0.161585	-0.615456	-0.826426	-1.46185	-1.447	-1.10802	-1.39979	-1.26512	-0.839858	0.173526	0.0199542	-0.817592	-1.2606	-1.18027	-0.711114	-0.577666	-0.995872	-0.582887	-0.600435
CAGAGAGGTCGCATCG-1_1_1_1	1.40461	10.8467	XB37		CAGAGAGGTCGCATCG-1_1_1_1	1.40461	10.8467	None			CAGAGAGGTCGCATCG-1_1_1_1	1.40461	10.8467	0		GCAATCATCCTCAACC-1_2_1_1	-0.147698	-0.213601	-0.410477	-0.602193	-0.27623	-0.584823	-0.867972	0.291488	-0.362925	-0.487468	-0.557353	-0.566727	-0.171862	-0.0345627	-0.711464	-0.615456	0.144083	-0.684095	0.402219	0.741582	-0.574548	-0.413592	0.0781387	0.173526	0.0199542	-0.0864731	-0.323258	-0.391833	-0.00391641	-0.577666	0.070175	-0.582887	-0.600435
CAGAGAGTCTCAAGTG-1_1_1_1	0.754948	13.5196	XB37		CAGAGAGTCTCAAGTG-1_1_1_1	0.754948	13.5196	None			CAGAGAGTCTCAAGTG-1_1_1_1	0.754948	13.5196	0		TCATTTGCAGGAATCG-1_2_1_1	-0.986857	-0.905463	-1.00154	-1.50137	-0.827149	-0.584823	-0.635864	-0.783861	-0.953876	-0.97233	-0.557353	-0.566727	-1.14173	-0.0345627	-0.711464	-0.615456	-0.826426	-0.229137	0.402219	-1.26624	-1.39979	-0.413592	0.0781387	-0.934931	-0.985333	-0.817592	-1.2606	-1.18027	-0.711114	-0.577666	-0.995872	-0.582887	0.602542
CAGATCAAGCCGGTAA-1_1_1_1	-0.254104	10.9531	XB37		CAGATCAAGCCGGTAA-1_1_1_1	-0.254104	10.9531	None			CAGATCAAGCCGGTAA-1_1_1_1	-0.254104	10.9531	0		GGACGTCTCACATAGC-1_2_1	2.0215	1.57484	1.41442	0.822969	-0.827149	1.91455	1.0748	1.36684	2.12466	0.341409	1.74052	-0.566727	0.395472	0.388121	0.369905	2.32141	0.711794	0.450987	0.699127	0.0341149	1.21616	0.936044	-0.839858	0.821931	0.608009	-0.817592	0.614084	1.8216	0.409768	-0.577666	-0.995872	-0.582887	0.602542
CAGATCAAGCGATGAC-1_1_1_1	1.53165	12.5273	XB37		CAGATCAAGCGATGAC-1_1_1_1	1.53165	12.5273	None			CAGATCAAGCGATGAC-1_1_1_1	1.53165	12.5273	0		GAATGAACACGTCTCT-1_1_1_1	-0.986857	-0.905463	-1.00154	0.296984	-0.827149	-0.584823	-0.269625	-0.783861	-0.953876	-0.97233	-0.557353	-0.566727	0.395472	-0.757146	-0.363341	-0.615456	-0.826426	-1.00689	-0.313157	-1.81786	0.25069	-1.26512	-0.839858	0.821931	-0.985333	-0.817592	0.225052	0.0693743	-0.711114	-0.577666	-0.995872	-0.582887	-0.0681093
CAGATCAGTTCTCATT-1_1_1_1	-0.960808	9.43265	XB37		CAGATCAGTTCTCATT-1_1_1_1	-0.960808	9.43265	None			CAGATCAGTTCTCATT-1_1_1_1	-0.960808	9.43265	0		CATCAAGAGCACACAG-1_2_1_1	-0.986857	-0.905463	-1.00154	-1.50137	-0.827149	-0.584823	-0.43962	-0.783861	-0.953876	-0.487468	-0.557353	-0.566727	-1.14173	-0.757146	-1.16027	-0.615456	-0.826426	-1.46185	-0.313157	-1.81786	-1.39979	-1.26512	-0.839858	0.173526	-0.985333	-0.817592	-0.323258	-1.18027	-0.711114	-0.577666	-0.995872	-0.582887	-0.600435
CAGCAGCCAACGATCT-1_1_1_1	-0.306843	13.1528	XB37		CAGCAGCCAACGATCT-1_1_1_1	-0.306843	13.1528	None			CAGCAGCCAACGATCT-1_1_1_1	-0.306843	13.1528	0		TCGGGACCATCCTTGC-1_2_1_1	-0.986857	-0.905463	-1.00154	-1.50137	-0.827149	-0.584823	-0.43962	-0.783861	-0.953876	-0.487468	-0.557353	-0.566727	-1.14173	-0.0345627	-0.711464	-0.615456	-0.826426	0.548619	-1.447	-1.81786	-1.39979	-1.26512	-0.839858	0.173526	0.0199542	-0.817592	-1.2606	-1.18027	-0.711114	-0.577666	-0.995872	-0.582887	-0.0681093
CAGCAGCTCGTTTATC-1_1_1_1	0.313189	11.0941	XB37		CAGCAGCTCGTTTATC-1_1_1_1	0.313189	11.0941	None			CAGCAGCTCGTTTATC-1_1_1_1	0.313189	11.0941	0		ATGGGAGGTAAGAGAG-1_2_1	1.36896	0.882976	1.77673	1.48563	0.596956	-0.584823	1.49522	-0.783861	1.51035	1.17029	-0.557353	-0.566727	0.798002	0.388121	1.54585	-0.615456	1.89814	0.450987	1.53606	0.132674	0.733423	1.28946	-0.839858	-0.934931	-0.985333	0.341204	1.16239	1.64625	-0.711114	2.3152	0.693773	-0.582887	0.309582
CAGCATAAGCCACGCT-1_1_1_1	0.835569	12.6717	XB37		CAGCATAAGCCACGCT-1_1_1_1	0.835569	12.6717	None			CAGCATAAGCCACGCT-1_1_1_1	0.835569	12.6717	0		TTCTACATCTAACTGG-1_1_1_1	-0.986857	-0.905463	-1.00154	-1.50137	-0.827149	-0.584823	-1.51829	-0.783861	-0.953876	-0.97233	-0.557353	-0.566727	-1.14173	-0.757146	-0.363341	-0.615456	-0.826426	0.225821	-0.731626	-0.800355	0.25069	0.936044	-0.839858	0.821931	-0.985333	-0.817592	-1.2606	0.0693743	-0.711114	-0.577666	-0.995872	-0.582887	0.309582
CAGCATAAGGCGATAC-1_1_1_1	-1.22599	8.09985	XB37		CAGCATAAGGCGATAC-1_1_1_1	-1.22599	8.09985	None			CAGCATAAGGCGATAC-1_1_1_1	-1.22599	8.09985	0		CAACCTCCACGACTCG-1_2_1_1	-0.147698	-0.213601	-0.410477	-0.602193	-0.27623	-0.584823	-0.119679	0.291488	-0.362925	-0.487468	-0.557353	-0.566727	-0.171862	-0.0345627	-0.711464	-0.615456	0.144083	0.0936611	-0.313157	0.717683	-0.574548	-0.413592	0.0781387	0.173526	0.0199542	-0.0864731	-0.323258	-0.391833	-0.00391641	-0.577666	0.070175	0.31734	-0.600435
CAGCATACAGACTCGC-1_1_1_1	0.426263	10.7162	XB37		CAGCATACAGACTCGC-1_1_1_1	0.426263	10.7162	None			CAGCATACAGACTCGC-1_1_1_1	0.426263	10.7162	0		GGCAATTGTTCAGTAC-1_2_1_1	-0.986857	-0.905463	-1.00154	-1.50137	-0.827149	-0.584823	0.442804	-0.783861	-0.953876	-1.80121	-0.557353	-0.566727	0.395472	-0.757146	0.161585	-0.615456	-0.826426	-0.229137	-1.447	-1.58257	-1.39979	-1.26512	-0.839858	-0.934931	-0.985333	-0.817592	-1.2606	-1.18027	-0.711114	-0.577666	-0.995872	-0.582887	-0.0681093
CAGCATAGTAATAGCA-1_1_1_1	-0.289396	12.4526	XB37		CAGCATAGTAATAGCA-1_1_1_1	-0.289396	12.4526	None			CAGCATAGTAATAGCA-1_1_1_1	-0.289396	12.4526	0.693147		CGTTCTGGTTGGAGGT-1_2_1_1	-0.986857	-0.905463	-1.00154	-1.50137	-0.827149	-0.584823	-1.15205	-0.783861	-0.953876	-1.80121	-0.557353	-0.566727	-1.14173	-0.757146	-0.363341	-0.615456	-0.826426	-1.00689	-1.447	-1.10802	-1.39979	-1.26512	-0.839858	-0.934931	-0.985333	-0.817592	0.614084	-1.18027	-0.711114	-0.577666	-0.995872	-0.582887	-0.600435
CAGCCGAAGAGACGAA-1_1_1_1	-0.667229	12.1336	XB37		CAGCCGAAGAGACGAA-1_1_1_1	-0.667229	12.1336	None			CAGCCGAAGAGACGAA-1_1_1_1	-0.667229	12.1336	0.693147		CGTAAGTCATTCAGCA-1_1	-0.986857	-0.905463	0.370872	-1.50137	1.07872	-0.584823	-1.15205	-0.783861	-0.953876	0.952263	-0.557353	0.554011	-1.14173	1.2714	-2.8742	-0.615456	-0.826426	-2.23961	0.699127	-0.923353	-1.39979	-1.26512	-0.839858	-0.934931	0.608009	1.07232	-1.2606	-1.18027	1.27424	-0.577666	-0.995872	1.50738	-1.51045
CAGCCGAAGATGTGTA-1_1_1_1	0.650147	12.2383	XB37		CAGCCGAAGATGTGTA-1_1_1_1	0.650147	12.2383	None			CAGCCGAAGATGTGTA-1_1_1_1	0.650147	12.2383	0		CACAAACTCATTTGGG-1_1_1_1	-0.147698	-0.213601	-0.410477	-0.602193	-0.27623	-0.584823	-1.15205	-0.783861	-0.362925	-0.487468	-0.557353	-0.566727	-0.171862	-0.0345627	-1.16027	-0.615456	0.144083	-0.684095	-0.313157	1.29987	0.516357	0.712063	0.996136	0.173526	0.0199542	-0.0864731	-0.323258	-0.391833	-0.00391641	-0.577666	0.070175	-0.582887	-0.600435
CAGCCGACATGACATC-1_1_1_1	2.01041	12.524	XB37		CAGCCGACATGACATC-1_1_1_1	2.01041	12.524	None			CAGCCGACATGACATC-1_1_1_1	2.01041	12.524	0		TGAAAGACATCGACGC-1_1_1	-0.986857	-0.905463	-1.00154	-1.50137	-0.827149	-0.584823	0.135788	-0.783861	-0.953876	-1.80121	-0.557353	-0.566727	-1.14173	-0.757146	0.161585	-0.615456	-0.826426	-0.229137	-0.313157	-0.290206	-1.39979	-1.26512	-0.839858	0.173526	-0.985333	-0.817592	-1.2606	-1.18027	-0.711114	-0.577666	0.070175	-0.582887	-1.51045
CAGCCGATCTCTAAGG-1_1_1_1	0.0991524	10.1338	XB37		CAGCCGATCTCTAAGG-1_1_1_1	0.0991524	10.1338	None			CAGCCGATCTCTAAGG-1_1_1_1	0.0991524	10.1338	0		TGTGTTTCATAGTAAG-1_2_1_1	-0.986857	-0.905463	-1.00154	-1.50137	-0.827149	-0.584823	-0.43962	-0.783861	-0.953876	-1.80121	-0.557353	-0.566727	-1.14173	-0.757146	0.86672	-0.615456	-0.826426	-0.229137	-1.447	-0.76183	-1.39979	-1.26512	-0.839858	-0.934931	-0.985333	-0.817592	-1.2606	-1.18027	-0.711114	-0.577666	-0.995872	-0.582887	-1.51045
CAGCGACCAGTGACAG-1_1_1_1	0.33401	12.8316	XB37		CAGCGACCAGTGACAG-1_1_1_1	0.33401	12.8316	None			CAGCGACCAGTGACAG-1_1_1_1	0.33401	12.8316	0		CGGTTAACACGAAGCA-1_1_1	-0.986857	-0.905463	-1.00154	-1.50137	-0.827149	-0.584823	-0.43962	-0.783861	-0.953876	-1.80121	-0.557353	-0.566727	-1.14173	-0.757146	0.369905	-0.615456	-0.826426	-0.433713	-1.447	-0.800355	-1.39979	-1.26512	-0.839858	-0.934931	-0.985333	-0.817592	-0.323258	-1.18027	-0.711114	-0.577666	-0.995872	-0.582887	-0.0681093
CAGCGACGTACCAGTT-1_1_1_1	0.323141	11.838	XB37		CAGCGACGTACCAGTT-1_1_1_1	0.323141	11.838	None			CAGCGACGTACCAGTT-1_1_1_1	0.323141	11.838	0		GTCTTCGGTAGGAGTC-1_1_1	-0.147698	-0.213601	-0.410477	-0.602193	-0.27623	-0.584823	-0.269625	-0.783861	-0.362925	1.06624	-0.557353	-0.566727	-0.171862	-0.0345627	-1.16027	-0.615456	0.144083	0.344043	1.02779	0.854856	-0.574548	-0.413592	0.996136	0.173526	0.0199542	-0.0864731	-0.323258	-0.391833	-0.00391641	-0.577666	0.070175	-0.582887	-0.600435
CAGCGACTCCAAGCCG-1_1_1_1	2.25896	12.2481	XB37		CAGCGACTCCAAGCCG-1_1_1_1	2.25896	12.2481	None			CAGCGACTCCAAGCCG-1_1_1_1	2.25896	12.2481	0		AGGGATGCATGCAACT-1_1_1_1	-0.986857	-0.905463	-1.00154	0.296984	-0.827149	-0.584823	-0.635864	-0.783861	-0.953876	-0.487468	-0.557353	-0.566727	-1.14173	-0.757146	0.161585	-0.615456	-0.826426	-0.0561697	-0.313157	-0.117884	1.3416	-1.26512	-0.839858	-0.934931	0.0199542	-0.817592	-1.2606	-1.18027	-0.711114	-0.577666	-0.995872	-0.582887	0.309582
CAGCGACTCCTATGTT-1_1_1_1	1.37291	10.0009	XB37		CAGCGACTCCTATGTT-1_1_1_1	1.37291	10.0009	None			CAGCGACTCCTATGTT-1_1_1_1	1.37291	10.0009	0		CACCACTAGCAGGCTA-1_2_1	1.53062	0.700992	-0.410477	0.586454	0.452045	1.91455	-0.269625	1.36684	1.09048	-0.487468	2.34224	-0.566727	1.76787	-0.0345627	0.161585	-0.615456	0.144083	0.939442	-0.313157	1.09195	1.82433	1.28946	0.0781387	0.173526	0.0199542	-0.0864731	-0.323258	0.650427	-0.00391641	1.91412	0.070175	-0.582887	0.602542
CAGCGACTCTGTCAAG-1_1_1_1	-0.868043	8.66378	XB37		CAGCGACTCTGTCAAG-1_1_1_1	-0.868043	8.66378	None			CAGCGACTCTGTCAAG-1_1_1_1	-0.868043	8.66378	0		GCGACCAAGTACCGGA-1_1_1	-0.986857	-0.905463	-1.00154	-1.50137	-0.827149	-0.584823	-0.867972	-0.783861	-0.953876	-0.97233	-0.557353	-0.566727	-0.171862	-0.757146	-0.363341	-0.615456	-0.826426	0.0936611	-0.0162492	0.0134665	-1.39979	-1.26512	-0.839858	-0.934931	-0.985333	0.341204	-1.2606	-1.18027	-0.711114	-0.577666	-0.995872	-0.582887	-1.51045
CAGCTAATCTCGCTTG-1_1_1_1	1.74904	11.8506	XB37		CAGCTAATCTCGCTTG-1_1_1_1	1.74904	11.8506	None			CAGCTAATCTCGCTTG-1_1_1_1	1.74904	11.8506	0		GGATGTTTCACAGGCC-1_2_1_1	-0.986857	-0.905463	-1.00154	-0.602193	-0.827149	-0.584823	-1.51829	-0.783861	-0.953876	-0.97233	-0.557353	-0.566727	-1.14173	-0.757146	-2.8742	-0.615456	-0.826426	0.344043	-1.447	-0.724422	-1.39979	-1.26512	-0.839858	-0.934931	-0.985333	-0.817592	-1.2606	-1.18027	-0.711114	-0.577666	-0.995872	-0.582887	-0.0681093
CAGCTGGCACCAACCG-1_1_1_1	-0.790338	8.46093	XB37		CAGCTGGCACCAACCG-1_1_1_1	-0.790338	8.46093	None			CAGCTGGCACCAACCG-1_1_1_1	-0.790338	8.46093	0		CCACCTATCCGAATGT-1_1_1	-0.986857	-0.905463	-1.00154	-0.602193	-0.827149	-0.584823	-0.867972	-0.783861	-0.953876	-1.80121	-0.557353	-0.566727	-1.14173	-0.757146	-0.0789036	-0.615456	-0.826426	-2.23961	-0.313157	0.450653	-1.39979	-1.26512	-0.839858	-0.934931	-0.985333	-0.0864731	-0.323258	-1.18027	-0.711114	-0.577666	-0.995872	0.31734	-1.51045
CAGCTGGTCAAACGGG-1_1_1_1	-0.0794593	13.2891	XB37		CAGCTGGTCAAACGGG-1_1_1_1	-0.0794593	13.2891	None			CAGCTGGTCAAACGGG-1_1_1_1	-0.0794593	13.2891	0.693147		CTGGTCTTCGTTACGA-1_2_1	1.80077	1.39285	1.24886	0.586454	0.825608	1.39588	1.81074	-0.783861	1.91695	1.17029	1.74052	-0.566727	1.76787	0.388121	0.86672	1.65682	1.42703	0.450987	1.27669	-0.400101	1.3416	1.12542	0.615133	0.821931	0.608009	-0.817592	0.225052	1.90008	-0.711114	1.39703	-0.995872	-0.582887	-0.0681093
CAGCTGGTCAGTGTTG-1_1_1_1	-0.32343	12.1121	XB37		CAGCTGGTCAGTGTTG-1_1_1_1	-0.32343	12.1121	None			CAGCTGGTCAGTGTTG-1_1_1_1	-0.32343	12.1121	0		TCGGTAACAGAGCCAA-1_2_1_1	-0.986857	-0.905463	-1.00154	-0.602193	-0.827149	-0.584823	-1.51829	-0.783861	-0.953876	-0.97233	-0.557353	-0.566727	-1.14173	-0.757146	-2.8742	-0.615456	-0.826426	0.0936611	-0.313157	-0.76183	-1.39979	-1.26512	-0.839858	-0.934931	-0.985333	-0.817592	-1.2606	-1.18027	-0.711114	-0.577666	-0.995872	-0.582887	-1.51045
CAGCTGGTCTAACGGT-1_1_1_1	0.641172	12.5505	XB37		CAGCTGGTCTAACGGT-1_1_1_1	0.641172	12.5505	None			CAGCTGGTCTAACGGT-1_1_1_1	0.641172	12.5505	0		AGAGTGGTCAGAGACG-1_2_1_1	-0.986857	-0.905463	-1.00154	-1.50137	-0.827149	-0.584823	-1.51829	-0.783861	-0.953876	-1.80121	-0.557353	-0.566727	-0.171862	-0.757146	-0.711464	-0.615456	-0.826426	-0.684095	-1.447	-1.26624	-1.39979	-1.26512	-0.839858	-0.934931	-0.985333	-0.0864731	-0.323258	-1.18027	-0.711114	-0.577666	-0.995872	-0.582887	-0.0681093
CAGGTGCAGAATGTGT-1_1_1_1	0.998648	13.4062	XB37		CAGGTGCAGAATGTGT-1_1_1_1	0.998648	13.4062	None			CAGGTGCAGAATGTGT-1_1_1_1	0.998648	13.4062	0		GCTGCAGTCTTTCCTC-1_1_1_1	-0.147698	-0.213601	-0.410477	-0.602193	-0.27623	-0.584823	-0.43962	-0.783861	-0.362925	0.123386	-0.557353	-0.566727	-0.171862	-0.0345627	-1.16027	-0.615456	0.144083	0.450987	0.214051	-0.0505382	0.91695	2.0617	0.0781387	0.173526	1.02524	-0.0864731	0.614084	0.650427	-0.00391641	-0.577666	1.13622	-0.582887	0.602542
CAGGTGCAGAGACTAT-1_1_1_1	0.839702	11.9101	XB37		CAGGTGCAGAGACTAT-1_1_1_1	0.839702	11.9101	None			CAGGTGCAGAGACTAT-1_1_1_1	0.839702	11.9101	0		GTACTTTTCCCATTTA-1_1_1_1	-0.986857	-0.905463	-1.00154	-1.50137	-0.827149	-0.584823	0.135788	-0.783861	-0.953876	-0.143453	-0.557353	-0.566727	-1.14173	-0.757146	0.369905	-0.615456	-0.826426	-0.433713	-1.447	-0.316815	0.25069	-1.26512	-0.839858	-0.934931	-0.985333	-0.817592	0.225052	0.396607	-0.711114	-0.577666	1.13622	-0.582887	-0.0681093
CAGGTGCAGATGGGTC-1_1_1_1	-0.370184	12.2932	XB37		CAGGTGCAGATGGGTC-1_1_1_1	-0.370184	12.2932	None			CAGGTGCAGATGGGTC-1_1_1_1	-0.370184	12.2932	0		TTCTCCTGTAGGCATG-1_2_1_1	-0.986857	-0.905463	-1.00154	-0.076208	-0.827149	-0.584823	-1.51829	-0.783861	-0.953876	-0.487468	-0.557353	-0.566727	-0.171862	-0.757146	-0.711464	-0.615456	-0.826426	-0.433713	-1.447	-1.01239	-1.39979	-1.26512	-0.839858	-0.934931	-0.985333	-0.817592	-0.323258	-1.18027	-0.711114	-0.577666	-0.995872	-0.582887	-0.0681093
CAGGTGCAGCTCCTCT-1_1_1_1	0.33999	9.44457	XB37		CAGGTGCAGCTCCTCT-1_1_1_1	0.33999	9.44457	None			CAGGTGCAGCTCCTCT-1_1_1_1	0.33999	9.44457	0		GTATCTTTCCTCGCAT-1_2_1_1	-0.986857	-0.905463	-1.00154	-1.50137	-0.27623	-0.584823	-0.43962	-0.783861	-0.953876	-1.80121	-0.557353	-0.566727	-1.14173	-0.757146	-1.79283	-0.615456	-0.826426	0.0936611	-1.447	-0.141137	-1.39979	-1.26512	-0.839858	-0.934931	-0.985333	-0.817592	-0.323258	-1.18027	-0.711114	-0.577666	0.070175	-0.582887	-0.600435
CAGGTGCCACGACTCG-1_1_1_1	-0.676111	11.9047	XB37		CAGGTGCCACGACTCG-1_1_1_1	-0.676111	11.9047	None			CAGGTGCCACGACTCG-1_1_1_1	-0.676111	11.9047	0.693147		CAGCTGGTCTAACGGT-1_1_1_1	-0.986857	-0.905463	-1.00154	-1.50137	-0.827149	-0.584823	-1.15205	-0.783861	-0.953876	-0.97233	-0.557353	-0.566727	-1.14173	-0.757146	-0.363341	-0.615456	-0.826426	-0.684095	-0.731626	-0.881038	0.516357	0.0845182	-0.839858	-0.934931	-0.985333	-0.817592	-1.2606	-0.391833	-0.711114	-0.577666	-0.995872	-0.582887	-0.600435
CAGGTGCCATCGGACC-1_1_1_1	-1.32449	8.74486	XB37		CAGGTGCCATCGGACC-1_1_1_1	-1.32449	8.74486	None			CAGGTGCCATCGGACC-1_1_1_1	-1.32449	8.74486	0		TGGTTAGAGTCACGCC-1_2_1_1	-0.986857	-0.905463	-1.00154	-1.50137	-0.827149	-0.584823	-2.03447	-0.783861	-0.953876	-1.80121	-0.557353	-0.566727	-1.14173	-0.757146	-0.363341	-0.615456	-0.826426	-0.229137	-1.447	-0.967103	-1.39979	-1.26512	-0.839858	-0.934931	-0.985333	-0.817592	-1.2606	-1.18027	-0.711114	-0.577666	-0.995872	-0.582887	-0.600435
CAGGTGCTCGTGGGAA-1_1_1_1	-0.504951	11.5214	XB37		CAGGTGCTCGTGGGAA-1_1_1_1	-0.504951	11.5214	None			CAGGTGCTCGTGGGAA-1_1_1_1	-0.504951	11.5214	0		AGAACAAGTTCACGAT-1_1	1.18234	-0.213601	1.41442	-0.602193	1.51311	-0.584823	0.896876	-0.783861	-0.362925	-0.487468	-0.557353	3.15628	0.798002	0.68802	-1.16027	-0.615456	-0.826426	1.64917	1.3479	1.02718	0.91695	-0.413592	0.996136	0.173526	0.0199542	2.10688	-0.323258	-0.391833	1.53065	-0.577666	0.070175	-0.582887	-0.600435
CAGTAACAGTATTGGA-1_1_1_1	-0.655583	9.45832	XB37		CAGTAACAGTATTGGA-1_1_1_1	-0.655583	9.45832	None			CAGTAACAGTATTGGA-1_1_1_1	-0.655583	9.45832	0		GATGAGGGTTTAGGAA-1_2_1_1	-0.986857	-0.905463	-1.00154	-0.076208	-0.827149	-0.584823	-0.43962	-0.783861	-0.953876	-0.487468	-0.557353	-0.566727	-1.14173	-0.757146	-0.0789036	-0.615456	-0.826426	-0.433713	-1.447	-1.58257	-1.39979	-1.26512	-0.839858	-0.934931	-0.985333	-0.817592	-1.2606	-1.18027	-0.711114	-0.577666	-0.995872	-0.582887	-0.0681093
CAGTAACAGTTGCAGG-1_1_1_1	2.24089	12.6365	XB37		CAGTAACAGTTGCAGG-1_1_1_1	2.24089	12.6365	None			CAGTAACAGTTGCAGG-1_1_1_1	2.24089	12.6365	0		CCTTCCCCAAAGAATC-1_2_1_1	-0.986857	-0.905463	-1.00154	-1.50137	-0.827149	-0.584823	-1.15205	-0.783861	-0.953876	-0.97233	-0.557353	-0.566727	-1.14173	-0.757146	-0.363341	-0.615456	-0.826426	-0.229137	-1.447	-1.5128	-1.39979	-1.26512	-0.839858	-0.934931	-0.985333	-0.817592	-1.2606	-1.18027	-0.711114	-0.577666	-0.995872	-0.582887	-1.51045
CAGTAACCAATAAGCA-1_1_1_1	1.336	10.1768	XB37		CAGTAACCAATAAGCA-1_1_1_1	1.336	10.1768	None			CAGTAACCAATAAGCA-1_1_1_1	1.336	10.1768	0		TTTATGCCATGGAATA-1_2_1	1.18234	1.03684	1.74329	0.296984	-0.827149	-0.584823	0.612799	0.291488	1.68143	1.266	-0.557353	0.554011	1.36534	-0.757146	-0.363341	0.52068	1.11459	0.939442	1.6448	0.0134665	0.733423	0.936044	-0.839858	-0.934931	1.83686	-0.817592	0.915841	1.43887	-0.711114	-0.577666	1.13622	0.31734	1.37423
CAGTAACCAGCATACT-1_1_1_1	-0.194614	8.10471	XB37		CAGTAACCAGCATACT-1_1_1_1	-0.194614	8.10471	None			CAGTAACCAGCATACT-1_1_1_1	-0.194614	8.10471	0		ACATCAGGTCAACATC-1_1_1_1	-0.986857	-0.905463	-1.00154	-0.602193	-0.827149	-0.584823	-0.269625	-0.783861	-0.953876	-0.487468	-0.557353	-0.566727	-0.171862	-0.757146	-1.16027	-0.615456	-0.826426	-0.684095	-0.731626	-0.652709	0.516357	-0.413592	-0.839858	-0.934931	-0.985333	-0.817592	-0.323258	-1.18027	-0.711114	-0.577666	-0.995872	-0.582887	0.309582
CAGTAACGTGACCAAG-1_1_1_1	-0.47429	9.86887	XB37		CAGTAACGTGACCAAG-1_1_1_1	-0.47429	9.86887	None			CAGTAACGTGACCAAG-1_1_1_1	-0.47429	9.86887	0		TGAGGGAGTACAGTTC-1_2_1_1	-0.986857	-0.905463	-1.00154	-0.602193	-0.827149	-0.584823	-1.15205	-0.783861	-0.953876	-0.487468	-0.557353	-0.566727	-1.14173	-0.757146	-0.363341	-0.615456	-0.826426	-0.433713	-1.447	-0.724422	-1.39979	-1.26512	-0.839858	-0.934931	-0.985333	-0.817592	0.225052	-1.18027	-0.711114	-0.577666	-0.995872	-0.582887	-0.0681093
CAGTAACTCAACACGT-1_1_1_1	1.66873	10.6642	XB37		CAGTAACTCAACACGT-1_1_1_1	1.66873	10.6642	None			CAGTAACTCAACACGT-1_1_1_1	1.66873	10.6642	0		CAGAGAGTCTCAAGTG-1_1_1_1	-0.147698	-0.213601	-0.410477	-0.602193	0.452045	-0.584823	-1.15205	-0.783861	-0.362925	-0.487468	-0.557353	-0.566727	-0.171862	-0.0345627	-0.0789036	-0.615456	0.144083	-0.684095	-0.313157	0.799462	1.3416	0.712063	0.0781387	0.173526	0.0199542	-0.0864731	-0.323258	-0.391833	-0.00391641	-0.577666	0.070175	-0.582887	-0.600435
CAGTAACTCTGCCCTA-1_1_1_1	-0.719257	10.9675	XB37		CAGTAACTCTGCCCTA-1_1_1_1	-0.719257	10.9675	None			CAGTAACTCTGCCCTA-1_1_1_1	-0.719257	10.9675	0		AGAGCTTGTGATGTGG-1_2_1_1	-0.986857	-0.905463	-1.00154	-0.602193	-0.827149	-0.584823	-2.9169	-0.783861	-0.953876	-0.487468	-0.557353	-0.566727	-1.14173	-0.757146	-0.0789036	-0.615456	-0.826426	0.225821	-1.447	-2.62907	-1.39979	-1.26512	-0.839858	-0.934931	-0.985333	-0.0864731	-1.2606	-1.18027	-0.711114	-0.577666	-0.995872	-0.582887	-0.600435
CAGTCCTAGTGCGATG-1_1_1_1	0.0949922	9.56881	XB37		CAGTCCTAGTGCGATG-1_1_1_1	0.0949922	9.56881	None			CAGTCCTAGTGCGATG-1_1_1_1	0.0949922	9.56881	0		TACTCGCAGCCTATGT-1_1_1_1	-0.986857	-0.905463	-1.00154	-0.602193	-0.827149	-0.584823	-1.15205	-0.783861	-0.362925	-0.487468	-0.557353	-0.566727	-1.14173	-0.757146	-1.16027	-0.615456	-0.826426	-1.46185	-0.0162492	-1.38364	0.25069	-1.26512	-0.839858	-0.934931	-0.985333	-0.0864731	-1.2606	-1.18027	-0.711114	-0.577666	-0.995872	-0.582887	-0.0681093
CAGTCCTCAGTCAGAG-1_1_1_1	0.711127	9.87505	XB37		CAGTCCTCAGTCAGAG-1_1_1_1	0.711127	9.87505	None			CAGTCCTCAGTCAGAG-1_1_1_1	0.711127	9.87505	0		ACGGGCTAGTTCGCAT-1_2_1_1	-0.986857	-0.905463	-1.00154	-1.50137	-0.827149	-0.584823	-1.51829	-0.783861	-0.953876	-0.97233	-0.557353	-0.566727	-1.14173	-0.757146	-1.16027	-0.615456	-0.826426	-0.229137	-1.447	-0.652709	-1.39979	-1.26512	0.0781387	-0.934931	-0.985333	-0.817592	-1.2606	-1.18027	-0.711114	-0.577666	0.070175	-0.582887	-0.600435
CAGTCCTCATGAAGTA-1_1_1_1	1.25493	12.593	XB37		CAGTCCTCATGAAGTA-1_1_1_1	1.25493	12.593	None			CAGTCCTCATGAAGTA-1_1_1_1	1.25493	12.593	0		TCAGGATAGTGCCATT-1_1_1	-0.986857	-0.905463	-1.00154	-1.50137	-0.827149	-0.584823	-0.635864	-0.783861	-0.953876	-1.80121	-0.557353	-0.566727	-1.14173	-0.757146	0.161585	-0.615456	-0.826426	-1.00689	-1.447	-1.32361	-1.39979	-1.26512	-0.839858	0.173526	-0.985333	-0.817592	-0.323258	-1.18027	-0.711114	-0.577666	-0.995872	-0.582887	-0.600435
CAGTCCTTCCTATTCA-1_1_1_1	0.890381	12.6383	XB37		CAGTCCTTCCTATTCA-1_1_1_1	0.890381	12.6383	None			CAGTCCTTCCTATTCA-1_1_1_1	0.890381	12.6383	0		CCCTCCTCACCAGTTA-1_2_1_1	-0.986857	-0.905463	-1.00154	-0.602193	-0.827149	-0.584823	-0.119679	-0.783861	-0.953876	-0.97233	-0.557353	-0.566727	-1.14173	-0.757146	-0.711464	-0.615456	-0.826426	-0.229137	-1.447	-0.652709	-1.39979	-1.26512	-0.839858	0.173526	-0.985333	-0.817592	-1.2606	-1.18027	-0.711114	-0.577666	0.070175	-0.582887	-1.51045
CAGTCCTTCTCTAGGA-1_1_1_1	0.0219793	10.1195	XB37		CAGTCCTTCTCTAGGA-1_1_1_1	0.0219793	10.1195	None			CAGTCCTTCTCTAGGA-1_1_1_1	0.0219793	10.1195	0		GCTGCAGGTACAGACG-1_2_1	-0.986857	0.700992	0.370872	1.02294	-0.827149	-0.584823	-0.43962	0.291488	0.705134	0.123386	-0.557353	-0.566727	0.395472	-0.757146	0.369905	0.52068	2.0851	-2.23961	-0.0162492	-0.343984	0.733423	-0.413592	-0.839858	1.28198	0.0199542	-0.817592	1.16239	1.03316	-0.711114	-0.577666	0.693773	-0.582887	0.602542
CAGTCCTTCTCTGAGA-1_1_1_1	-0.844559	9.55286	XB37		CAGTCCTTCTCTGAGA-1_1_1_1	-0.844559	9.55286	None			CAGTCCTTCTCTGAGA-1_1_1_1	-0.844559	9.55286	0		GGTGCGTAGTCGAGTG-1_2_1_1	-0.147698	-0.213601	-0.410477	-0.602193	-0.27623	-0.584823	-0.269625	-0.783861	-0.362925	-0.487468	-0.557353	-0.566727	-0.171862	-0.0345627	-1.16027	-0.615456	0.144083	-0.0561697	-0.313157	0.928619	-0.574548	-0.413592	0.0781387	0.173526	0.0199542	-0.0864731	-0.323258	-0.391833	-0.00391641	-0.577666	0.070175	-0.582887	-0.600435
CATATGGCATGGTTGT-1_1_1_1	-0.325474	13.1046	XB37		CATATGGCATGGTTGT-1_1_1_1	-0.325474	13.1046	None			CATATGGCATGGTTGT-1_1_1_1	-0.325474	13.1046	0		CTCGGGATCCAGAAGG-1_2_1_1	-0.986857	-0.905463	-1.00154	-0.602193	-0.827149	-0.584823	-0.269625	-0.783861	-0.953876	-1.80121	-0.557353	-0.566727	-1.14173	-0.757146	-0.363341	-0.615456	-0.826426	-1.46185	-1.447	-0.800355	-1.39979	-1.26512	-0.839858	-0.934931	-0.985333	-0.817592	-0.323258	-1.18027	-0.711114	-0.577666	-0.995872	-0.582887	-0.0681093
CATATTCAGCGATAGC-1_1_1_1	0.492825	11.1792	XB37		CATATTCAGCGATAGC-1_1_1_1	0.492825	11.1792	None			CATATTCAGCGATAGC-1_1_1_1	0.492825	11.1792	0		AACTTTCCAGGACGTA-1_2_1_1	-0.986857	-0.905463	-1.00154	-0.602193	-0.827149	-0.584823	-0.119679	-0.783861	-0.953876	-0.143453	-0.557353	-0.566727	-1.14173	-0.757146	-1.16027	-0.615456	-0.826426	-0.684095	-1.447	-1.15864	-1.39979	-1.26512	-0.839858	-0.934931	-0.985333	-0.817592	-1.2606	-1.18027	-0.711114	-0.577666	-0.995872	-0.582887	-0.600435
CATATTCAGGGTATCG-1_1_1_1	0.322372	10.122	XB37		CATATTCAGGGTATCG-1_1_1_1	0.322372	10.122	None			CATATTCAGGGTATCG-1_1_1_1	0.322372	10.122	0		CTGAAACCAAGACGTG-1_2_1_1	-0.986857	-0.905463	-0.410477	-0.602193	-0.27623	-0.584823	-1.15205	0.920527	-0.362925	0.952263	-0.557353	-0.566727	-1.14173	-0.757146	0.718028	-0.615456	-0.826426	0.450987	-0.731626	0.241795	-0.574548	-0.413592	-0.839858	-0.934931	1.02524	-0.817592	-0.323258	-0.391833	-0.711114	-0.577666	-0.995872	-0.582887	-0.600435
CATATTCAGTGTGGCA-1_1_1_1	-0.806006	8.65032	XB37		CATATTCAGTGTGGCA-1_1_1_1	-0.806006	8.65032	None			CATATTCAGTGTGGCA-1_1_1_1	-0.806006	8.65032	0		TGCCAAAAGGGTCTCC-1_2_1_1	-0.986857	-0.905463	-1.00154	-0.602193	-0.827149	-0.584823	-2.03447	-0.783861	-0.953876	-1.80121	-0.557353	-0.566727	-1.14173	-0.757146	-0.711464	-0.615456	-0.826426	-1.46185	0.402219	-1.5128	-1.39979	-1.26512	-0.839858	0.173526	-0.985333	-0.0864731	-1.2606	-1.18027	-0.00391641	-0.577666	-0.995872	-0.582887	-0.0681093
CATATTCCATCAGTCA-1_1_1_1	0.708729	12.5932	XB37		CATATTCCATCAGTCA-1_1_1_1	0.708729	12.5932	None			CATATTCCATCAGTCA-1_1_1_1	0.708729	12.5932	0		TTTCCTCTCAGCTGGC-1_1_1_1	-0.986857	-0.905463	-1.00154	0.296984	-0.827149	-0.584823	-0.867972	-0.783861	-0.953876	-0.97233	-0.557353	-0.566727	-1.14173	-0.757146	-1.16027	-0.615456	-0.826426	-0.433713	-0.731626	-0.21352	-0.574548	-0.413592	0.615133	-0.934931	0.0199542	-0.817592	-1.2606	-1.18027	-0.711114	-0.577666	-0.995872	1.21757	-0.600435
CATATTCCATCCCATC-1_1_1_1	0.925332	12.6861	XB37		CATATTCCATCCCATC-1_1_1_1	0.925332	12.6861	None			CATATTCCATCCCATC-1_1_1_1	0.925332	12.6861	0		ATCGAGTTCTAACTTC-1_1_1_1	-0.147698	-0.213601	-0.410477	-0.602193	-0.27623	-0.584823	-1.15205	-0.783861	-0.362925	0.685424	-0.557353	-0.566727	-0.171862	-0.0345627	-0.0789036	-0.615456	0.144083	-0.229137	-0.731626	1.19594	0.516357	-0.413592	0.0781387	0.173526	1.83686	-0.0864731	-0.323258	-0.391833	-0.00391641	-0.577666	0.070175	-0.582887	-0.600435
CATATTCCATGCCACG-1_1_1_1	-1.22769	11.7016	XB37		CATATTCCATGCCACG-1_1_1_1	-1.22769	11.7016	None			CATATTCCATGCCACG-1_1_1_1	-1.22769	11.7016	0		CAGCTGGAGCTGTTCA-1_2_1_1	-0.986857	-0.905463	-1.00154	-1.50137	-0.827149	-0.584823	-1.15205	-0.783861	-0.953876	-0.97233	-0.557353	-0.566727	-1.14173	-0.757146	-1.79283	-0.615456	-0.826426	-2.23961	-1.447	-1.01239	-1.39979	-1.26512	-0.839858	-0.934931	-0.985333	-0.817592	-1.2606	-1.18027	-0.711114	-0.577666	-0.995872	-0.582887	-0.600435
CATATTCCATTCTTAC-1_1_1_1	0.421975	10.2886	XB37		CATATTCCATTCTTAC-1_1_1_1	0.421975	10.2886	None			CATATTCCATTCTTAC-1_1_1_1	0.421975	10.2886	0		GGCTGGTAGTGTTAGA-1_2_1_1	-0.986857	-0.905463	-1.00154	0.586454	-0.827149	-0.584823	-0.119679	-0.783861	-0.953876	-0.143453	-0.557353	-0.566727	-1.14173	-0.757146	-0.0789036	-0.615456	-0.826426	-0.684095	-0.731626	-1.4466	-1.39979	-1.26512	-0.839858	-0.934931	-0.985333	-0.817592	-1.2606	-1.18027	-0.711114	-0.577666	-0.995872	-0.582887	0.602542
CATATTCGTGCACGAA-1_1_1_1	0.543445	13.2677	XB37		CATATTCGTGCACGAA-1_1_1_1	0.543445	13.2677	None			CATATTCGTGCACGAA-1_1_1_1	0.543445	13.2677	0		TTAGTTCCATACGCCG-1_1_1_1	-0.986857	-0.905463	-1.00154	-1.50137	-0.827149	-0.584823	-0.635864	-0.783861	-0.953876	-0.487468	-0.557353	-0.566727	-1.14173	-0.757146	-0.0789036	-0.615456	-0.826426	-0.0561697	-0.313157	0.0544381	0.25069	-1.26512	-0.839858	-0.934931	-0.985333	-0.817592	-1.2606	0.396607	-0.711114	-0.577666	-0.995872	0.31734	-1.51045
CATATTCTCCATGCTC-1_1_1_1	0.848209	12.2323	XB37		CATATTCTCCATGCTC-1_1_1_1	0.848209	12.2323	None			CATATTCTCCATGCTC-1_1_1_1	0.848209	12.2323	0		ACTGCTCAGATTACCC-1_2_1	0.343179	0.882976	0.771658	1.02294	-0.27623	-0.584823	0.530637	0.920527	1.16466	0.826271	-0.557353	-0.566727	1.76787	-0.757146	0.161585	1.18528	0.711794	-0.229137	0.214051	0.564176	0.516357	0.0845182	0.615133	-0.934931	1.6133	-0.817592	-0.323258	1.7373	-0.711114	1.39703	0.693773	-0.582887	0.602542
CATCAAGCAAACGCGA-1_1_1_1	0.161644	12.4585	XB37		CATCAAGCAAACGCGA-1_1_1_1	0.161644	12.4585	None			CATCAAGCAAACGCGA-1_1_1_1	0.161644	12.4585	0		CGCGGTATCGAATCCA-1_2_1_1	-0.986857	-0.905463	-1.00154	-0.602193	-0.827149	-0.584823	-0.119679	-0.783861	-0.953876	-0.97233	-0.557353	-0.566727	-1.14173	-0.757146	-1.16027	-0.615456	-0.826426	-0.433713	-1.447	-1.21132	-1.39979	-0.413592	-0.839858	-0.934931	-0.985333	-0.817592	-1.2606	-1.18027	-0.711114	-0.577666	0.070175	-0.582887	-0.600435
CATCAAGCAGATGGCA-1_1_1_1	0.107955	12.4418	XB37		CATCAAGCAGATGGCA-1_1_1_1	0.107955	12.4418	None			CATCAAGCAGATGGCA-1_1_1_1	0.107955	12.4418	0		ACGTCCTCAGGCTACC-1_1	1.80077	1.28769	1.36273	0.822969	2.34333	-0.584823	2.01141	-0.783861	0.705134	1.78114	-0.557353	1.67475	1.58103	1.53339	1.00247	2.98601	1.6823	0.799001	1.27669	1.5119	-0.0918147	1.68068	2.83213	0.821931	0.608009	1.5	-0.323258	0.650427	2.11768	1.39703	1.75982	0.31734	1.37423
CATCAAGGTCAGATAA-1_1_1_1	0.516854	10.1039	XB37		CATCAAGGTCAGATAA-1_1_1_1	0.516854	10.1039	None			CATCAAGGTCAGATAA-1_1_1_1	0.516854	10.1039	0		ATTCTACTCCAAATGC-1_2_1_1	-0.986857	-0.905463	-1.00154	-1.50137	-0.827149	-0.584823	-0.635864	-0.783861	-0.953876	-1.80121	-0.557353	-0.566727	-1.14173	-0.757146	-0.711464	-0.615456	-0.826426	-1.00689	-1.447	-1.5128	-1.39979	-1.26512	-0.839858	-0.934931	0.0199542	-0.817592	-1.2606	-1.18027	-0.711114	-0.577666	0.070175	-0.582887	-0.600435
CATCAAGTCCCGACTT-1_1_1_1	-0.0577976	12.4936	XB37		CATCAAGTCCCGACTT-1_1_1_1	-0.0577976	12.4936	None			CATCAAGTCCCGACTT-1_1_1_1	-0.0577976	12.4936	0		CACACAATCCCGGATG-1_1_1	-0.986857	-0.905463	-1.00154	-1.50137	-0.827149	-0.584823	0.24656	-0.783861	-0.953876	-0.487468	-0.557353	-0.566727	-1.14173	-0.757146	-0.363341	-0.615456	-0.826426	-0.229137	-0.313157	-0.371738	-1.39979	-1.26512	-0.839858	-0.934931	-0.985333	-0.817592	-1.2606	-1.18027	-0.711114	-0.577666	0.070175	-0.582887	-1.51045
CATCAGAAGCGAAGGG-1_1_1_1	2.25578	12.39	XB37		CATCAGAAGCGAAGGG-1_1_1_1	2.25578	12.39	None			CATCAGAAGCGAAGGG-1_1_1_1	2.25578	12.39	0		AAACGGGGTGCTCTTC-1_2_1_1	-0.986857	-0.905463	-1.00154	-1.50137	-0.827149	-0.584823	-0.867972	-0.783861	-0.953876	-0.97233	-0.557353	-0.566727	-0.171862	-0.757146	-0.0789036	-0.615456	-0.826426	-0.684095	-1.447	-1.5128	-1.39979	-1.26512	-0.839858	-0.934931	-0.985333	-0.817592	-1.2606	-1.18027	-0.711114	-0.577666	-0.995872	-0.582887	-1.51045
CATCAGAAGGCGTACA-1_1_1_1	-0.305393	9.70057	XB37		CATCAGAAGGCGTACA-1_1_1_1	-0.305393	9.70057	None			CATCAGAAGGCGTACA-1_1_1_1	-0.305393	9.70057	0		ATCTGCCTCAGGCAAG-1_2_1_1	-0.986857	-0.905463	-1.00154	-0.602193	-0.827149	-0.584823	0.530637	-0.783861	-0.953876	0.123386	-0.557353	-0.566727	-1.14173	-0.757146	-0.0789036	-0.615456	-0.826426	-0.229137	-1.447	-1.10802	-1.39979	-1.26512	-0.839858	0.173526	0.0199542	-0.817592	-1.2606	-1.18027	-0.711114	-0.577666	-0.995872	-0.582887	-1.51045
CATCAGACAATCCGAT-1_1_1_1	1.03397	12.6804	XB37		CATCAGACAATCCGAT-1_1_1_1	1.03397	12.6804	None			CATCAGACAATCCGAT-1_1_1_1	1.03397	12.6804	0		CACACCTTCCTAAGTG-1_1_1_1	-0.986857	-0.905463	-1.00154	-1.50137	-0.827149	-0.584823	-0.635864	-0.783861	-0.953876	-1.80121	-0.557353	-0.566727	-1.14173	-0.757146	-0.711464	-0.615456	-0.826426	-0.684095	-0.313157	-0.652709	-0.0918147	0.712063	-0.839858	0.173526	0.608009	-0.817592	-1.2606	0.650427	-0.711114	-0.577666	-0.995872	-0.582887	-0.0681093
CATCAGACACCATGTA-1_1_1_1	0.136493	12.9175	XB37		CATCAGACACCATGTA-1_1_1_1	0.136493	12.9175	None			CATCAGACACCATGTA-1_1_1_1	0.136493	12.9175	0		AGAATAGGTTAGTGGG-1_1_1_1	-0.986857	0.191113	-1.00154	-1.50137	-0.827149	-0.584823	-1.51829	-0.783861	-0.362925	-0.143453	-0.557353	-0.566727	-1.14173	-0.757146	-1.16027	-0.615456	-0.826426	-0.684095	-1.447	-1.01239	0.516357	-1.26512	-0.839858	-0.934931	0.0199542	-0.817592	-1.2606	-1.18027	-0.711114	-0.577666	0.070175	-0.582887	-1.51045
CATCCACAGGCCCGTT-1_1_1_1	0.514606	10.1122	XB37		CATCCACAGGCCCGTT-1_1_1_1	0.514606	10.1122	None			CATCCACAGGCCCGTT-1_1_1_1	0.514606	10.1122	0		AGTGAGGGTACCGTTA-1_2_1_1	-0.986857	-0.905463	-1.00154	-1.50137	-0.827149	-0.584823	-1.15205	-0.783861	-0.953876	-0.97233	-0.557353	-0.566727	-1.14173	-0.757146	-0.363341	-0.615456	-0.826426	-1.00689	-1.447	-0.188938	-1.39979	-1.26512	-0.839858	0.173526	-0.985333	-0.817592	-1.2606	-1.18027	-0.711114	-0.577666	-0.995872	-0.582887	-1.51045
CATCCACAGGCTAGCA-1_1_1_1	-1.14399	11.7214	XB37		CATCCACAGGCTAGCA-1_1_1_1	-1.14399	11.7214	None			CATCCACAGGCTAGCA-1_1_1_1	-1.14399	11.7214	0		TTGCGTCTCAGTTTGG-1_1_1	-0.986857	-0.905463	-1.00154	-1.50137	-0.827149	-0.584823	-1.15205	-0.783861	-0.953876	-1.80121	-0.557353	-0.566727	-1.14173	-0.757146	-0.711464	-0.615456	-0.826426	-1.00689	0.402219	-0.5521	-1.39979	-1.26512	-0.839858	-0.934931	0.0199542	-0.817592	-1.2606	-1.18027	-0.711114	-0.577666	0.070175	-0.582887	-0.600435
CATCCACCAGACAGGT-1_1_1_1	1.58411	10.4044	XB37		CATCCACCAGACAGGT-1_1_1_1	1.58411	10.4044	None			CATCCACCAGACAGGT-1_1_1_1	1.58411	10.4044	0		CGTGTCTGTATATCCG-1_2_1_1	-0.986857	-0.905463	-1.00154	-0.076208	-0.827149	-0.584823	-0.43962	-0.783861	-0.953876	-1.80121	-0.557353	-0.566727	-1.14173	0.388121	-0.711464	-0.615456	-0.826426	-0.229137	-1.447	-0.584773	-1.39979	0.0845182	-0.839858	0.821931	-0.985333	-0.817592	0.225052	-1.18027	-0.711114	-0.577666	-0.995872	-0.582887	-1.51045
CATCCACGTTCCACAA-1_1_1_1	-0.403587	12.5245	XB37		CATCCACGTTCCACAA-1_1_1_1	-0.403587	12.5245	None			CATCCACGTTCCACAA-1_1_1_1	-0.403587	12.5245	0		GAGTCCGAGAACAATC-1_1_1_1	-0.986857	-0.905463	-1.00154	-1.50137	-0.827149	-0.584823	-0.119679	-0.783861	-0.953876	-0.487468	-0.557353	-0.566727	-1.14173	-0.757146	-1.16027	-0.615456	-0.826426	-2.23961	-1.447	-0.400101	-0.574548	-1.26512	-0.839858	0.173526	0.0199542	-0.0864731	-1.2606	-1.18027	-0.711114	-0.577666	-0.995872	-0.582887	0.841907
CATCCACTCCTTTACA-1_1_1_1	-0.521991	8.75114	XB37		CATCCACTCCTTTACA-1_1_1_1	-0.521991	8.75114	None			CATCCACTCCTTTACA-1_1_1_1	-0.521991	8.75114	0		CTAATGGAGAATTCCC-1_2_1_1	-0.147698	-0.213601	-0.410477	-0.602193	-0.27623	-0.584823	-0.867972	0.291488	-0.362925	0.826271	-0.557353	-0.566727	-0.171862	-0.0345627	-0.711464	-0.615456	0.144083	-0.684095	-0.313157	0.897521	-0.574548	-0.413592	0.0781387	0.173526	1.34887	-0.0864731	-0.323258	-0.391833	-0.00391641	-0.577666	1.13622	-0.582887	-0.600435
CATCCACTCGGCCGAT-1_1_1_1	1.10507	13.1962	XB37		CATCCACTCGGCCGAT-1_1_1_1	1.10507	13.1962	None			CATCCACTCGGCCGAT-1_1_1_1	1.10507	13.1962	0		CTCGGAGGTCTTGTCC-1_2_1_1	-0.986857	-0.905463	-0.410477	-0.602193	-0.27623	-0.584823	-0.635864	-0.783861	-0.362925	0.123386	-0.557353	-0.566727	-1.14173	-0.757146	0.161585	-0.615456	-0.826426	0.450987	-0.313157	-0.0505382	-0.574548	-0.413592	-0.839858	-0.934931	-0.985333	-0.817592	0.225052	-0.391833	-0.711114	-0.577666	0.693773	-0.582887	-0.600435
CATCGAACAATGGATA-1_1_1_1	0.479762	13.6053	XB37		CATCGAACAATGGATA-1_1_1_1	0.479762	13.6053	None			CATCGAACAATGGATA-1_1_1_1	0.479762	13.6053	0		CTGCCTACATGCAACT-1_1_1	-0.986857	-0.905463	-1.00154	-1.50137	-0.827149	-0.584823	-0.269625	-0.783861	-0.953876	-1.80121	-0.557353	-0.566727	-1.14173	-0.757146	-1.16027	-0.615456	-0.826426	-1.00689	-0.731626	-1.90689	-1.39979	-1.26512	-0.839858	-0.934931	-0.985333	-0.817592	-0.323258	-1.18027	-0.00391641	-0.577666	-0.995872	0.31734	-0.0681093
CATCGAACAGATGAGC-1_1_1_1	0.430937	12.6174	XB37		CATCGAACAGATGAGC-1_1_1_1	0.430937	12.6174	None			CATCGAACAGATGAGC-1_1_1_1	0.430937	12.6174	0		CGTTCTGAGATACACA-1_1_1_1	-0.986857	-0.213601	-1.00154	-0.602193	0.0460369	-0.584823	-0.269625	-0.783861	-0.953876	0.341409	-0.557353	-0.566727	-1.14173	-0.757146	0.369905	-0.615456	-0.826426	-1.46185	-1.447	-0.429103	-1.39979	-0.413592	0.0781387	-0.934931	-0.985333	-0.0864731	-1.2606	-0.391833	-0.711114	-0.577666	-0.995872	0.31734	-0.0681093
CATCGAACATAAAGGT-1_1_1_1	1.18458	11.4924	XB37		CATCGAACATAAAGGT-1_1_1_1	1.18458	11.4924	None			CATCGAACATAAAGGT-1_1_1_1	1.18458	11.4924	0		ATCATCTAGTGGTAGC-1_2_1_1	-0.986857	-0.905463	-1.00154	-1.50137	-0.827149	-0.584823	-0.635864	-0.783861	-0.953876	-0.487468	-0.557353	-0.566727	-1.14173	-0.757146	-1.16027	-0.615456	-0.826426	-2.23961	-1.447	-1.10802	-1.39979	-1.26512	-0.839858	0.173526	-0.985333	-0.817592	-1.2606	-1.18027	-0.711114	-0.577666	0.070175	-0.582887	-0.600435
CATCGAAGTGAACCTT-1_1_1_1	0.975237	12.8973	XB37		CATCGAAGTGAACCTT-1_1_1_1	0.975237	12.8973	None			CATCGAAGTGAACCTT-1_1_1_1	0.975237	12.8973	0		CTCACACGTTTGGGCC-1_2_1_1	-0.986857	-0.905463	-1.00154	-1.50137	-0.827149	-0.584823	-0.119679	-0.783861	-0.953876	-0.97233	-0.557353	-0.566727	-0.171862	-0.0345627	-0.711464	-0.615456	-0.826426	-0.433713	-1.447	-1.05932	-1.39979	-1.26512	0.0781387	-0.934931	-0.985333	-0.817592	-0.323258	-1.18027	-0.711114	-0.577666	-0.995872	-0.582887	-0.600435
CATCGAAGTTCGCGAC-1_1_1_1	-0.536569	11.4027	XB37		CATCGAAGTTCGCGAC-1_1_1_1	-0.536569	11.4027	None			CATCGAAGTTCGCGAC-1_1_1_1	-0.536569	11.4027	0		ATGTGTGCATCAGTCA-1_2_1_1	-0.986857	-0.905463	-1.00154	0.296984	-0.827149	-0.584823	-0.269625	-0.783861	-0.953876	-1.80121	-0.557353	-0.566727	-1.14173	-0.757146	-0.363341	-0.615456	-0.826426	-0.684095	-1.447	-2.00253	-1.39979	-1.26512	-0.839858	-0.934931	-0.985333	-0.817592	-0.323258	-1.18027	-0.711114	-0.577666	-0.995872	-0.582887	-1.51045
CATCGAATCGAGAGCA-1_1_1_1	1.67679	11.6601	XB37		CATCGAATCGAGAGCA-1_1_1_1	1.67679	11.6601	None			CATCGAATCGAGAGCA-1_1_1_1	1.67679	11.6601	0		GAGGTGACAGGACCCT-1_1_1	-0.147698	-0.213601	-0.410477	-0.602193	-0.27623	-0.584823	-0.43962	-0.783861	-0.362925	-0.143453	-0.557353	-0.566727	-0.171862	-0.757146	0.369905	-0.615456	-0.826426	0.548619	-0.731626	0.928619	-0.574548	1.43415	-0.839858	-0.934931	-0.985333	-0.817592	-0.323258	-0.391833	-0.711114	-0.577666	0.693773	-0.582887	-0.600435
CATCGGGCAATCTGCA-1_1_1_1	1.3549	10.5555	XB37		CATCGGGCAATCTGCA-1_1_1_1	1.3549	10.5555	None			CATCGGGCAATCTGCA-1_1_1_1	1.3549	10.5555	0		TCTTCGGCAAGCTGGA-1_2_1_1	-0.986857	-0.905463	-1.00154	-1.50137	-0.827149	-0.584823	0.34846	-0.783861	-0.953876	-0.487468	-0.557353	-0.566727	-1.14173	-0.757146	-0.711464	-0.615456	-0.826426	-0.684095	-0.731626	-1.10802	-1.39979	-1.26512	-0.839858	0.173526	-0.985333	-0.817592	-1.2606	-1.18027	-0.711114	-0.577666	-0.995872	-0.582887	-1.51045
CATCGGGCACAACTGT-1_1_1_1	-1.10625	9.19114	XB37		CATCGGGCACAACTGT-1_1_1_1	-1.10625	9.19114	None			CATCGGGCACAACTGT-1_1_1_1	-1.10625	9.19114	0		AAAGCAATCCCATTTA-1_1_1	-0.986857	-0.905463	-1.00154	-1.50137	-0.827149	-0.584823	-2.03447	-0.783861	-0.953876	-1.80121	-0.557353	-0.566727	-1.14173	-0.757146	0.553657	-0.615456	-0.826426	-1.00689	-0.731626	-0.429103	-1.39979	-1.26512	-0.839858	-0.934931	-0.985333	-0.817592	-0.323258	-1.18027	-0.711114	-0.577666	0.070175	-0.582887	-1.51045
CATCGGGGTATGAATG-1_1_1_1	1.69333	12.627	XB37		CATCGGGGTATGAATG-1_1_1_1	1.69333	12.627	None			CATCGGGGTATGAATG-1_1_1_1	1.69333	12.627	0		GAATGAACAAGAAGAG-1_1_1	-0.986857	-0.905463	-1.00154	-1.50137	-0.827149	-0.584823	-2.03447	-0.783861	-0.953876	-0.143453	-0.557353	-0.566727	-1.14173	-0.757146	-1.16027	-0.615456	-0.826426	-0.0561697	1.59187	1.10987	-1.39979	-1.26512	0.0781387	-0.934931	-0.985333	-0.817592	-1.2606	-1.18027	-0.711114	-0.577666	-0.995872	-0.582887	-1.51045
CATCGGGTCGATCCCT-1_1_1_1	-0.345058	10.6633	XB37		CATCGGGTCGATCCCT-1_1_1_1	-0.345058	10.6633	None			CATCGGGTCGATCCCT-1_1_1_1	-0.345058	10.6633	0		GGCTGGTCAAAGTCAA-1_2_1_1	-0.147698	-0.213601	-0.410477	0.586454	-0.27623	-0.584823	-1.15205	-0.783861	-0.362925	0.826271	-0.557353	-0.566727	-0.171862	-0.0345627	-1.16027	-0.615456	0.144083	-0.684095	-0.313157	0.832983	-0.574548	-0.413592	0.0781387	0.173526	0.0199542	-0.0864731	-0.323258	-0.391833	-0.00391641	-0.577666	0.070175	-0.582887	-0.600435
CATGACAAGGTGCTTT-1_1_1_1	0.351999	13.5218	XB37		CATGACAAGGTGCTTT-1_1_1_1	0.351999	13.5218	None			CATGACAAGGTGCTTT-1_1_1_1	0.351999	13.5218	0		GTCAAGTGTAAGGGCT-1_1_1_1	-0.986857	-0.905463	-1.00154	-0.076208	-0.827149	-0.584823	-0.43962	-0.783861	-0.953876	-0.97233	-0.557353	-0.566727	-1.14173	-0.757146	0.369905	-0.615456	-0.826426	-1.00689	0.214051	-0.0950425	-0.0918147	0.0845182	0.615133	-0.934931	-0.985333	-0.817592	-1.2606	-1.18027	-0.711114	-0.577666	0.693773	0.84394	-0.0681093
CATGACACAAGTCTGT-1_1_1_1	0.668953	13.0177	XB37		CATGACACAAGTCTGT-1_1_1_1	0.668953	13.0177	None			CATGACACAAGTCTGT-1_1_1_1	0.668953	13.0177	0		TCGCGTTTCACTATTC-1_1_1_1	-0.986857	-0.905463	-1.00154	-1.50137	-0.827149	-0.584823	-2.03447	-0.783861	-0.953876	-0.487468	-0.557353	-0.566727	-1.14173	-0.757146	-1.79283	-0.615456	-0.826426	-1.46185	-1.447	-0.429103	-0.574548	-1.26512	-0.839858	0.173526	-0.985333	0.341204	-1.2606	-1.18027	-0.711114	-0.577666	-0.995872	-0.582887	-0.600435
CATGACACAGTCGATT-1_1_1_1	-0.330462	12.0388	XB37		CATGACACAGTCGATT-1_1_1_1	-0.330462	12.0388	None			CATGACACAGTCGATT-1_1_1_1	-0.330462	12.0388	0		GCACATAAGACTGGGT-1_2_1	1.18234	0.478262	1.04321	1.02294	1.07872	-0.584823	1.01821	-0.783861	1.09048	0.826271	-0.557353	-0.566727	-0.171862	-0.0345627	1.54585	1.18528	1.6823	0.799001	0.214051	0.705566	1.21616	0.437933	0.0781387	-0.934931	0.0199542	-0.0864731	-0.323258	1.8216	-0.00391641	1.39703	1.13622	-0.582887	-0.600435
CATGACACATCGTCGG-1_1_1_1	-1.56516	8.23505	XB37		CATGACACATCGTCGG-1_1_1_1	-1.56516	8.23505	None			CATGACACATCGTCGG-1_1_1_1	-1.56516	8.23505	0		TCAGATGCAAGTTAAG-1_1_1	-0.986857	-0.905463	-1.00154	-0.602193	-0.827149	-0.584823	-0.119679	-0.783861	-0.953876	0.341409	-0.557353	-0.566727	-1.14173	-0.757146	-0.363341	-0.615456	-0.826426	0.0936611	-0.313157	-0.652709	-1.39979	-1.26512	-0.839858	-0.934931	-0.985333	-0.817592	0.915841	-1.18027	-0.711114	-0.577666	0.693773	-0.582887	-0.600435
CATGACACATTCCTGC-1_1_1_1	2.30126	13.141	XB37		CATGACACATTCCTGC-1_1_1_1	2.30126	13.141	None			CATGACACATTCCTGC-1_1_1_1	2.30126	13.141	0		CACTCCACAAAGCAAT-1_1_1_1	-0.986857	-0.905463	-1.00154	-1.50137	-0.827149	-0.584823	-1.51829	-0.783861	-0.953876	0.341409	-0.557353	-0.566727	-1.14173	-0.757146	0.161585	-0.615456	-0.826426	-1.00689	-1.447	-0.0950425	-0.0918147	0.0845182	-0.839858	-0.934931	0.608009	0.341204	-1.2606	0.0693743	-0.711114	-0.577666	1.13622	0.31734	-0.0681093
CATGACAGTCGACTGC-1_1_1_1	0.926666	12.9385	XB37		CATGACAGTCGACTGC-1_1_1_1	0.926666	12.9385	None			CATGACAGTCGACTGC-1_1_1_1	0.926666	12.9385	0		AGTAGTCCACGGTTTA-1_1_1_1	-0.986857	-0.905463	-1.00154	-1.50137	-0.827149	-0.584823	-1.51829	-0.783861	-0.953876	-0.487468	-0.557353	-0.566727	-1.14173	-0.757146	-0.363341	-0.615456	-0.826426	-0.433713	-0.731626	-0.618294	0.733423	0.437933	0.615133	-0.934931	0.608009	-0.817592	-1.2606	0.0693743	-0.711114	-0.577666	-0.995872	-0.582887	-1.51045
CATGACAGTTACCGAT-1_1_1_1	0.826963	12.967	XB37		CATGACAGTTACCGAT-1_1_1_1	0.826963	12.967	None			CATGACAGTTACCGAT-1_1_1_1	0.826963	12.967	0		AGCAGCCCAGGCGATA-1_2_1_1	-0.986857	-0.905463	-1.00154	0.296984	-0.27623	-0.584823	-0.43962	-0.783861	-0.953876	-0.97233	-0.557353	-0.566727	-0.171862	-0.757146	-0.363341	-0.615456	-0.826426	-0.433713	-0.731626	-1.73457	-1.39979	-1.26512	-0.839858	0.821931	-0.985333	-0.817592	-0.323258	-1.18027	-0.711114	-0.577666	0.070175	-0.582887	0.309582
CATGCCTAGTCATGCT-1_1_1_1	1.43134	10.9333	XB37		CATGCCTAGTCATGCT-1_1_1_1	1.43134	10.9333	None			CATGCCTAGTCATGCT-1_1_1_1	1.43134	10.9333	0		AACTCCCTCTGCGGCA-1_2_1_1	-0.986857	-0.905463	-1.00154	-1.50137	0.0460369	-0.584823	-1.51829	0.920527	-0.953876	-0.97233	-0.557353	-0.566727	-1.14173	0.388121	-1.79283	-0.615456	-0.826426	-0.229137	-0.731626	-1.10802	-1.39979	0.0845182	-0.839858	-0.934931	-0.985333	-0.817592	-1.2606	-1.18027	-0.711114	-0.577666	-0.995872	-0.582887	-1.51045
CATGGCGAGATCGGGT-1_1_1_1	0.572286	10.5266	XB37		CATGGCGAGATCGGGT-1_1_1_1	0.572286	10.5266	None			CATGGCGAGATCGGGT-1_1_1_1	0.572286	10.5266	0		TGCCCTACAAGTTAAG-1_1_1_1	-0.147698	-0.905463	-1.00154	-0.602193	-0.27623	-0.584823	-1.15205	-0.783861	-0.953876	-1.80121	-0.557353	-0.566727	-1.14173	-0.757146	-1.16027	-0.615456	-0.826426	-1.46185	-0.731626	-0.45877	0.733423	-1.26512	-0.839858	0.173526	-0.985333	0.341204	-0.323258	0.0693743	-0.711114	-0.577666	0.070175	-0.582887	0.309582
CATGGCGAGTAACCCT-1_1_1_1	0.886889	11.558	XB37		CATGGCGAGTAACCCT-1_1_1_1	0.886889	11.558	None			CATGGCGAGTAACCCT-1_1_1_1	0.886889	11.558	0		GTCTCGTAGTGTCTCA-1_2_1_1	-0.986857	-0.905463	-1.00154	-0.602193	-0.827149	-0.584823	-0.43962	-0.783861	-0.953876	-1.80121	-0.557353	-0.566727	-0.171862	-0.757146	-1.16027	-0.615456	-0.826426	-0.229137	-1.447	-0.618294	-1.39979	-1.26512	-0.839858	0.173526	-0.985333	-0.817592	-0.323258	-1.18027	-0.711114	-0.577666	-0.995872	-0.582887	-1.51045
CATGGCGCAGCAGTTT-1_1_1_1	0.621118	9.51862	XB37		CATGGCGCAGCAGTTT-1_1_1_1	0.621118	9.51862	None			CATGGCGCAGCAGTTT-1_1_1_1	0.621118	9.51862	0		ACGATGTCACGGTTTA-1_2_1_1	-0.986857	-0.905463	-1.00154	1.02294	-0.827149	-0.584823	-1.15205	-0.783861	-0.953876	-1.80121	-0.557353	-0.566727	-1.14173	-0.757146	0.161585	-0.615456	-0.826426	0.344043	-1.447	-1.5128	-1.39979	-1.26512	0.0781387	-0.934931	1.02524	-0.0864731	-1.2606	-1.18027	-0.711114	-0.577666	-0.995872	-0.582887	0.309582
CATGGCGGTATGAAAC-1_1_1_1	0.916267	13.2461	XB37		CATGGCGGTATGAAAC-1_1_1_1	0.916267	13.2461	None			CATGGCGGTATGAAAC-1_1_1_1	0.916267	13.2461	0		AGCGTCGGTTACAGAA-1_2_1_1	-0.986857	-0.905463	-1.00154	-1.50137	-0.827149	-0.584823	-0.269625	-0.783861	-0.953876	-0.487468	-0.557353	-0.566727	-0.171862	-0.757146	-1.16027	-0.615456	-0.826426	-0.684095	-0.731626	-0.76183	-1.39979	-1.26512	0.0781387	-0.934931	0.0199542	-0.817592	-1.2606	-1.18027	-0.711114	-0.577666	0.070175	-0.582887	-0.600435
CATGGCGGTGAGGCTA-1_1_1_1	2.11134	12.4291	XB37		CATGGCGGTGAGGCTA-1_1_1_1	2.11134	12.4291	None			CATGGCGGTGAGGCTA-1_1_1_1	2.11134	12.4291	0		GATGAAAAGTTCGCAT-1_1_1_1	-0.986857	-0.905463	-1.00154	-1.50137	-0.827149	-0.584823	-0.269625	-0.783861	-0.953876	-1.80121	-0.557353	-0.566727	-0.171862	-0.757146	-0.0789036	-0.615456	-0.826426	-0.684095	0.214051	-1.10802	-0.574548	-1.26512	-0.839858	-0.934931	0.0199542	-0.817592	-1.2606	-1.18027	-0.711114	-0.577666	-0.995872	-0.582887	-0.600435
CATTATCCAGCATGAG-1_1_1_1	-0.605786	8.2553	XB37		CATTATCCAGCATGAG-1_1_1_1	-0.605786	8.2553	None			CATTATCCAGCATGAG-1_1_1_1	-0.605786	8.2553	0		GGGCATCGTGGCCCTA-1_1_1_1	-0.986857	-0.905463	-1.00154	-1.50137	-0.827149	-0.584823	-0.635864	-0.783861	-0.953876	-0.143453	-0.557353	-0.566727	-1.14173	-0.757146	-1.16027	-0.615456	-0.826426	-0.229137	-0.313157	-0.520234	-1.39979	-1.26512	-0.839858	-0.934931	-0.985333	-0.817592	-1.2606	-1.18027	-0.711114	-0.577666	-0.995872	-0.582887	-0.0681093
CATTATCGTCTCACCT-1_1_1_1	-1.39786	8.66003	XB37		CATTATCGTCTCACCT-1_1_1_1	-1.39786	8.66003	None			CATTATCGTCTCACCT-1_1_1_1	-1.39786	8.66003	0		CTCGTCACAGGCAGTA-1_2_1_1	-0.986857	-0.905463	-1.00154	-0.076208	-0.827149	-0.584823	-0.635864	-0.783861	-0.953876	-1.80121	-0.557353	-0.566727	-1.14173	-0.757146	0.369905	-0.615456	-0.826426	0.225821	-1.447	-1.58257	-1.39979	-1.26512	0.615133	0.821931	-0.985333	-0.817592	-1.2606	-1.18027	-0.711114	-0.577666	0.070175	-0.582887	-1.51045
CATTATCTCATGTCCC-1_1_1_1	1.41372	9.95468	XB37		CATTATCTCATGTCCC-1_1_1_1	1.41372	9.95468	None			CATTATCTCATGTCCC-1_1_1_1	1.41372	9.95468	0		TAGAGCTTCTTACCGC-1_2_1_1	-0.986857	-0.905463	-1.00154	-1.50137	-0.827149	-0.584823	-0.635864	-0.783861	-0.953876	-1.80121	-0.557353	-0.566727	-0.171862	-0.757146	-0.711464	-0.615456	-0.826426	-0.0561697	-1.447	-0.76183	-1.39979	-1.26512	0.0781387	-0.934931	-0.985333	-0.817592	-1.2606	-1.18027	-0.711114	-0.577666	-0.995872	-0.582887	-1.51045
CATTCGCAGATGGCGT-1_1_1_1	-0.21409	11.5449	XB37		CATTCGCAGATGGCGT-1_1_1_1	-0.21409	11.5449	None			CATTCGCAGATGGCGT-1_1_1_1	-0.21409	11.5449	0		GATCGATTCAGCGACC-1_2_1	0.96161	0.191113	1.74329	0.822969	-0.27623	-0.584823	1.23088	-0.783861	1.85603	-0.143453	1.74052	-0.566727	0.395472	-0.757146	0.369905	1.18528	-0.826426	-1.00689	1.4145	-0.0725985	0.733423	1.28946	-0.839858	1.63883	0.608009	-0.0864731	-0.323258	1.54728	-0.711114	-0.577666	-0.995872	-0.582887	-0.600435
CATTCGCAGTCCATAC-1_1_1_1	-0.788901	11.7048	XB37		CATTCGCAGTCCATAC-1_1_1_1	-0.788901	11.7048	None			CATTCGCAGTCCATAC-1_1_1_1	-0.788901	11.7048	0		GTTCATTCACGCTTTC-1_2_1_1	-0.986857	-0.905463	-1.00154	-0.076208	-0.827149	-0.584823	-0.635864	-0.783861	-0.953876	-1.80121	-0.557353	-0.566727	-1.14173	-0.757146	-1.16027	-0.615456	-0.826426	-0.684095	-1.447	-0.967103	-1.39979	-1.26512	-0.839858	0.173526	-0.985333	-0.817592	-1.2606	-1.18027	-0.711114	-0.577666	-0.995872	-0.582887	-1.51045
CATTCGCCATACAGCT-1_1_1_1	0.752577	10.8374	XB37		CATTCGCCATACAGCT-1_1_1_1	0.752577	10.8374	None			CATTCGCCATACAGCT-1_1_1_1	0.752577	10.8374	0		TAGCCGGGTAGCCTAT-1_2_1_1	-0.147698	-0.213601	-0.410477	-0.602193	-0.27623	-0.584823	-0.867972	0.291488	-0.362925	-0.487468	-0.557353	-0.566727	-0.171862	-0.0345627	-0.711464	-0.615456	0.144083	0.0936611	-0.313157	0.591063	-0.574548	0.936044	0.0781387	0.173526	1.34887	-0.0864731	-0.323258	-0.391833	-0.00391641	-0.577666	0.070175	-0.582887	-0.600435
CATTCGCCATGATCCA-1_1_1_1	0.833619	9.63755	XB37		CATTCGCCATGATCCA-1_1_1_1	0.833619	9.63755	None			CATTCGCCATGATCCA-1_1_1_1	0.833619	9.63755	0		CTGATCCTCAAGCTGT-1_1	0.96161	-0.905463	0.370872	-0.602193	1.97563	-0.584823	-1.15205	-0.783861	-0.362925	0.525745	1.74052	1.2096	1.11023	1.4106	-0.711464	-0.615456	-0.826426	0.548619	1.4145	1.53772	-0.574548	-0.413592	2.33589	-0.934931	0.608009	2.10688	1.55143	0.0693743	2.88673	-0.577666	0.693773	1.94437	0.602542
CATTCGCTCGTACGGC-1_1_1_1	0.525428	13.5755	XB37		CATTCGCTCGTACGGC-1_1_1_1	0.525428	13.5755	None			CATTCGCTCGTACGGC-1_1_1_1	0.525428	13.5755	0		GCTCCTAGTAAGTGTA-1_2_1	0.343179	1.57484	1.11741	1.72215	-0.827149	-0.584823	0.135788	-0.783861	0.705134	0.525745	-0.557353	0.554011	0.395472	-0.757146	1.12734	-0.615456	2.0851	-0.229137	0.561314	0.27621	1.21616	0.437933	-0.839858	0.173526	1.02524	-0.817592	1.55143	-0.391833	-0.711114	0.668226	0.693773	-0.582887	1.51256
CCAATCCGTCTTCAAG-1_1_1_1	0.889272	10.9166	XB37		CCAATCCGTCTTCAAG-1_1_1_1	0.889272	10.9166	None			CCAATCCGTCTTCAAG-1_1_1_1	0.889272	10.9166	0		CGTTCTGCAAGGCTCC-1_2_1_1	-0.986857	-0.905463	-1.00154	-0.602193	-0.827149	-0.584823	-0.635864	-0.783861	-0.953876	0.123386	-0.557353	-0.566727	-1.14173	-0.757146	-0.711464	-0.615456	-0.826426	-0.433713	-1.447	-0.923353	-1.39979	-1.26512	-0.839858	-0.934931	-0.985333	-0.0864731	-0.323258	-1.18027	-0.711114	-0.577666	-0.995872	-0.582887	-0.600435
CCAATCCTCTGTACGA-1_1_1_1	-1.48183	8.40606	XB37		CCAATCCTCTGTACGA-1_1_1_1	-1.48183	8.40606	None			CCAATCCTCTGTACGA-1_1_1_1	-1.48183	8.40606	0		GCGCGATTCCGGCACA-1_2_1	1.36896	1.48799	1.67219	0.822969	-0.827149	-0.584823	-0.43962	0.291488	1.09048	0.952263	-0.557353	-0.566727	1.36534	-0.757146	-0.363341	0.52068	1.11459	0.344043	1.53606	-0.688067	0.516357	-1.26512	-0.839858	-0.934931	-0.985333	-0.817592	0.225052	1.03316	-0.711114	-0.577666	0.693773	-0.582887	-0.0681093
CCACCTACATGCAACT-1_1_1_1	0.793549	11.9906	XB37		CCACCTACATGCAACT-1_1_1_1	0.793549	11.9906	None			CCACCTACATGCAACT-1_1_1_1	0.793549	11.9906	0		GGTGAAGAGTGTACTC-1_2_1_1	-0.986857	-0.905463	-1.00154	-1.50137	-0.827149	-0.584823	-0.635864	-0.783861	-0.953876	-0.97233	-0.557353	-0.566727	-1.14173	-0.757146	-1.16027	-0.615456	-0.826426	-2.23961	-1.447	-0.688067	-1.39979	-1.26512	-0.839858	-0.934931	-0.985333	-0.817592	-0.323258	-1.18027	-0.711114	-0.577666	-0.995872	-0.582887	-0.0681093
CCACCTAGTAAGGGAA-1_1_1_1	0.402285	12.2427	XB37		CCACCTAGTAAGGGAA-1_1_1_1	0.402285	12.2427	None			CCACCTAGTAAGGGAA-1_1_1_1	0.402285	12.2427	0		TTGATGGAGAAGATCT-1_1	1.18234	0.478262	2.00549	-0.602193	2.02106	1.39588	1.3699	0.291488	1.29609	0.952263	2.34224	1.67475	0.798002	2.31233	0.161585	0.52068	-0.826426	1.06424	0.699127	0.998393	0.91695	0.437933	0.0781387	0.173526	-0.985333	1.80344	-1.2606	1.64625	2.05183	2.64292	-0.995872	2.27077	1.51256
CCACCTATCGCCCTTA-1_1_1_1	-0.533951	11.3971	XB37		CCACCTATCGCCCTTA-1_1_1_1	-0.533951	11.3971	None			CCACCTATCGCCCTTA-1_1_1_1	-0.533951	11.3971	0		ACGCAGCTCCAGAAGG-1_1_1_1	-0.986857	-0.905463	-1.00154	-1.50137	-0.827149	-0.584823	-0.867972	-0.783861	-0.953876	0.123386	-0.557353	-0.566727	-1.14173	-0.757146	0.161585	-0.615456	-0.826426	-1.46185	-1.447	-0.584773	0.25069	0.0845182	-0.839858	-0.934931	0.608009	-0.817592	-1.2606	0.857814	-0.711114	-0.577666	-0.995872	-0.582887	-0.600435
CCACGGAAGGTGTGGT-1_1_1_1	0.489044	12.9459	XB37		CCACGGAAGGTGTGGT-1_1_1_1	0.489044	12.9459	None			CCACGGAAGGTGTGGT-1_1_1_1	0.489044	12.9459	0		CCGTTCACACCAACCG-1_1_1_1	-0.986857	-0.905463	-1.00154	-0.602193	-0.827149	-0.584823	0.24656	-0.783861	-0.362925	-0.97233	-0.557353	-0.566727	-1.14173	-0.757146	-0.363341	-0.615456	-0.826426	-1.46185	-0.313157	-0.5521	0.91695	0.0845182	0.0781387	-0.934931	-0.985333	-0.817592	-1.2606	0.650427	-0.711114	-0.577666	-0.995872	0.31734	-1.51045
CCACGGAGTCGGCTCA-1_1_1_1	1.33179	10.1506	XB37		CCACGGAGTCGGCTCA-1_1_1_1	1.33179	10.1506	None			CCACGGAGTCGGCTCA-1_1_1_1	1.33179	10.1506	0		GCGACCACATAGTAAG-1_1_1_1	-0.986857	-0.905463	-1.00154	-0.602193	-0.827149	-0.584823	-0.119679	-0.783861	-0.953876	-0.97233	-0.557353	-0.566727	-1.14173	-0.757146	-0.711464	-0.615456	-0.826426	-2.23961	-0.731626	-0.584773	-0.0918147	-0.413592	-0.839858	0.173526	0.0199542	-0.817592	-0.323258	-0.391833	-0.00391641	-0.577666	-0.995872	-0.582887	0.841907
CCACGGAGTCTAACGT-1_1_1_1	-0.693767	8.01058	XB37		CCACGGAGTCTAACGT-1_1_1_1	-0.693767	8.01058	None			CCACGGAGTCTAACGT-1_1_1_1	-0.693767	8.01058	0		AAGACCTTCATACGGT-1_2_1_1	-0.986857	-0.905463	-1.00154	-1.50137	-0.827149	-0.584823	-0.43962	-0.783861	-0.953876	-0.487468	-0.557353	-0.566727	-1.14173	-0.757146	0.553657	-0.615456	-0.826426	-0.433713	-1.447	-0.264134	-1.39979	-0.413592	0.0781387	-0.934931	-0.985333	-0.817592	-1.2606	-1.18027	-0.711114	-0.577666	-0.995872	-0.582887	-0.0681093
CCACGGATCCTCATTA-1_1_1_1	0.359335	9.97002	XB37		CCACGGATCCTCATTA-1_1_1_1	0.359335	9.97002	None			CCACGGATCCTCATTA-1_1_1_1	0.359335	9.97002	0		CGAGAAGGTCTCACCT-1_1_1	-0.986857	-0.905463	-1.00154	-1.50137	-0.827149	-0.584823	-0.119679	0.291488	-0.953876	-1.80121	-0.557353	-0.566727	-1.14173	-0.757146	-0.0789036	-0.615456	-0.826426	0.450987	0.561314	-0.688067	-1.39979	-1.26512	-0.839858	0.173526	0.0199542	-0.817592	-1.2606	-1.18027	-0.711114	-0.577666	-0.995872	-0.582887	-1.51045
CCACGGATCTGTACGA-1_1_1_1	0.728447	8.19636	XB37		CCACGGATCTGTACGA-1_1_1_1	0.728447	8.19636	None			CCACGGATCTGTACGA-1_1_1_1	0.728447	8.19636	0		GAATGAAAGAAGGGTA-1_1_1	-0.986857	0.478262	-0.410477	-1.50137	-0.827149	-0.584823	-1.51829	-0.783861	-0.953876	-0.487468	-0.557353	-0.566727	-1.14173	-0.757146	-0.0789036	-0.615456	-0.826426	-0.229137	-0.313157	-1.15864	-1.39979	-1.26512	-0.839858	-0.934931	-0.985333	-0.0864731	-1.2606	-1.18027	-0.711114	-0.577666	-0.995872	-0.582887	0.309582
CCACTACAGAAGGGTA-1_1_1_1	1.00941	12.3389	XB37		CCACTACAGAAGGGTA-1_1_1_1	1.00941	12.3389	None			CCACTACAGAAGGGTA-1_1_1_1	1.00941	12.3389	0		CCGTGGATCCGGCACA-1_2_1_1	-0.986857	-0.905463	-1.00154	-0.602193	-0.827149	-0.584823	-1.15205	-0.783861	-0.953876	-0.97233	-0.557353	-0.566727	-0.171862	-0.757146	-1.79283	-0.615456	-0.826426	-2.23961	-0.731626	-0.840066	-1.39979	-1.26512	-0.839858	-0.934931	-0.985333	-0.817592	-1.2606	-1.18027	-0.711114	-0.577666	0.070175	-0.582887	-0.600435
CCACTACCAAGAGGCT-1_1_1_1	1.83715	13.0847	XB37		CCACTACCAAGAGGCT-1_1_1_1	1.83715	13.0847	None			CCACTACCAAGAGGCT-1_1_1_1	1.83715	13.0847	0		GAATAAGGTCTCTTAT-1_1_1_1	-0.147698	-0.213601	-0.410477	-0.602193	-0.27623	-0.584823	-1.15205	-0.783861	-0.362925	-0.487468	-0.557353	-0.566727	-0.171862	-0.0345627	-1.16027	-0.615456	0.144083	-0.684095	-0.313157	0.405368	0.516357	-0.413592	0.0781387	0.173526	0.0199542	-0.0864731	-0.323258	0.650427	-0.00391641	-0.577666	1.13622	-0.582887	-0.600435
CCACTACCAAGCCTAT-1_1_1_1	0.211034	12.2315	XB37		CCACTACCAAGCCTAT-1_1_1_1	0.211034	12.2315	None			CCACTACCAAGCCTAT-1_1_1_1	0.211034	12.2315	0		TTTCCTCAGGAGTCTG-1_1_1_1	-0.986857	-0.905463	-1.00154	-0.602193	-0.827149	-0.584823	-0.867972	-0.783861	-0.953876	0.341409	-0.557353	-0.566727	-0.171862	-0.757146	0.553657	-0.615456	-0.826426	-1.00689	-0.731626	-0.520234	-0.0918147	-0.413592	-0.839858	-0.934931	-0.985333	-0.817592	-1.2606	-1.18027	-0.711114	-0.577666	-0.995872	0.31734	-0.600435
CCACTACGTCGAATCT-1_1_1_1	-1.50181	9.09531	XB37		CCACTACGTCGAATCT-1_1_1_1	-1.50181	9.09531	None			CCACTACGTCGAATCT-1_1_1_1	-1.50181	9.09531	0		AACCATGTCCGAATGT-1_2_1_1	-0.986857	-0.905463	-1.00154	-0.076208	-0.827149	-0.584823	-0.867972	-0.783861	-0.953876	-0.97233	-0.557353	-0.566727	-1.14173	-0.757146	-0.363341	-0.615456	-0.826426	0.0936611	-1.447	-1.01239	-1.39979	-1.26512	-0.839858	-0.934931	-0.985333	-0.817592	0.225052	-1.18027	-0.711114	-0.577666	-0.995872	-0.582887	-0.600435
CCACTACTCACCACCT-1_1_1_1	0.437293	11.2058	XB37		CCACTACTCACCACCT-1_1_1_1	0.437293	11.2058	None			CCACTACTCACCACCT-1_1_1_1	0.437293	11.2058	0		CAGCGACAGAAGGTTT-1_2_1_1	-0.986857	-0.905463	-1.00154	-1.50137	-0.827149	-0.584823	-2.03447	-0.783861	-0.953876	-0.487468	-0.557353	-0.566727	-0.171862	-0.757146	-1.16027	-0.615456	-0.826426	-0.433713	-1.447	-1.26624	-1.39979	-1.26512	-0.839858	-0.934931	-0.985333	-0.817592	-1.2606	-1.18027	-0.711114	-0.577666	-0.995872	0.31734	-0.600435
CCACTACTCATGTCTT-1_1_1_1	-1.01916	8.20518	XB37		CCACTACTCATGTCTT-1_1_1_1	-1.01916	8.20518	None			CCACTACTCATGTCTT-1_1_1_1	-1.01916	8.20518	0		ATCATCTCATCGACGC-1_1_1_1	-0.986857	-0.905463	-1.00154	-0.076208	-0.827149	-0.584823	0.24656	-0.783861	-0.953876	-0.143453	-0.557353	-0.566727	-1.14173	-0.757146	-1.79283	-0.615456	-0.826426	-0.684095	-1.447	-1.26624	1.07593	0.0845182	-0.839858	-0.934931	-0.985333	0.341204	-1.2606	0.396607	0.409768	-0.577666	0.693773	-0.582887	-0.0681093
CCACTACTCCCAGGTG-1_1_1_1	-0.331881	8.92306	XB37		CCACTACTCCCAGGTG-1_1_1_1	-0.331881	8.92306	None			CCACTACTCCCAGGTG-1_1_1_1	-0.331881	8.92306	0		TATGCCCAGGATCGCA-1_1_1_1	-0.986857	-0.905463	-1.00154	0.296984	-0.827149	-0.584823	-1.15205	-0.783861	-0.953876	-0.487468	-0.557353	-0.566727	-1.14173	-0.757146	-0.711464	-0.615456	-0.826426	-0.0561697	-0.731626	-0.290206	-1.39979	-0.413592	-0.839858	-0.934931	-0.985333	-0.817592	-1.2606	0.396607	-0.711114	-0.577666	-0.995872	-0.582887	-0.0681093
CCAGCGAAGTGGGATC-1_1_1_1	0.97039	12.5112	XB37		CCAGCGAAGTGGGATC-1_1_1_1	0.97039	12.5112	None			CCAGCGAAGTGGGATC-1_1_1_1	0.97039	12.5112	0		TATGCCCGTAGCGATG-1_1_1_1	-0.986857	-0.905463	-1.00154	-0.602193	-0.827149	-0.584823	-2.03447	-0.783861	-0.953876	-0.97233	-0.557353	-0.566727	-1.14173	-0.757146	-0.711464	-0.615456	-0.826426	-0.684095	-0.313157	0.206437	-0.0918147	-1.26512	0.0781387	-0.934931	-0.985333	-0.817592	0.225052	-0.391833	-0.711114	-0.577666	0.070175	0.31734	-0.0681093
CCAGCGACAGGAATGC-1_1_1_1	1.57303	13.568	XB37		CCAGCGACAGGAATGC-1_1_1_1	1.57303	13.568	None			CCAGCGACAGGAATGC-1_1_1_1	1.57303	13.568	0		ACCTTTAGTCAAAGAT-1_1_1	-0.986857	-0.905463	-1.00154	-1.50137	-0.827149	-0.584823	-2.03447	-0.783861	-0.953876	-0.97233	-0.557353	-0.566727	-1.14173	-0.757146	-0.363341	-0.615456	-0.826426	-0.433713	0.402219	0.29308	-1.39979	-1.26512	-0.839858	-0.934931	-0.985333	-0.0864731	-1.2606	-1.18027	-0.711114	-0.577666	0.070175	0.31734	-0.600435
CCAGCGAGTAAAGGAG-1_1_1_1	2.01586	12.6179	XB37		CCAGCGAGTAAAGGAG-1_1_1_1	2.01586	12.6179	None			CCAGCGAGTAAAGGAG-1_1_1_1	2.01586	12.6179	0		CGAATGTAGTGTACCT-1_2_1	1.36896	-0.213601	0.526343	1.60927	-0.827149	-0.584823	0.530637	-0.783861	0.818978	-0.143453	-0.557353	0.554011	-0.171862	-0.757146	0.161585	0.52068	2.39754	-0.0561697	1.02779	0.113555	1.65396	1.43415	-0.839858	0.173526	0.608009	-0.817592	1.7107	0.857814	-0.711114	-0.577666	1.13622	-0.582887	0.841907
CCAGCGAGTCGAGTTT-1_1_1_1	1.09306	13.5749	XB37		CCAGCGAGTCGAGTTT-1_1_1_1	1.09306	13.5749	None			CCAGCGAGTCGAGTTT-1_1_1_1	1.09306	13.5749	0		ACTGAACTCCTCCTAG-1_2_1_1	-0.986857	-0.905463	-1.00154	-0.602193	-0.827149	-0.584823	0.530637	-0.783861	-0.953876	-0.97233	-0.557353	-0.566727	-1.14173	-0.757146	-1.16027	-0.615456	-0.826426	-0.229137	-1.447	-0.688067	-1.39979	-1.26512	-0.839858	-0.934931	-0.985333	-0.817592	-1.2606	-1.18027	-0.711114	-0.577666	0.070175	-0.582887	-1.51045
CCAGCGAGTTCATGGT-1_1_1_1	-0.43679	11.1915	XB37		CCAGCGAGTTCATGGT-1_1_1_1	-0.43679	11.1915	None			CCAGCGAGTTCATGGT-1_1_1_1	-0.43679	11.1915	0		ATCGAGTTCTTGTCAT-1_2_1	0.343179	1.39285	0.657792	1.34895	-0.827149	-0.584823	0.530637	-0.783861	0.228027	0.685424	0.892445	-0.566727	0.798002	-0.757146	0.161585	0.52068	1.11459	-0.433713	-0.0162492	-0.45877	0.91695	-1.26512	-0.839858	0.821931	1.02524	-0.817592	0.915841	0.396607	-0.711114	0.668226	-0.995872	-0.582887	0.841907
CCATGTCCAGTGGGAT-1_1_1_1	-0.915764	8.26894	XB37		CCATGTCCAGTGGGAT-1_1_1_1	-0.915764	8.26894	None			CCATGTCCAGTGGGAT-1_1_1_1	-0.915764	8.26894	0		CAGCGACCAGTGACAG-1_1_1_1	-0.986857	-0.905463	-0.410477	-0.602193	-0.27623	-0.584823	0.0144518	-0.783861	-0.362925	-0.97233	-0.557353	-0.566727	0.395472	0.388121	0.161585	-0.615456	-0.826426	-1.46185	-0.731626	-0.881038	-0.0918147	0.0845182	-0.839858	-0.934931	-0.985333	0.341204	-0.323258	0.0693743	-0.711114	-0.577666	-0.995872	-0.582887	-0.600435
CCATGTCGTCCTCTTG-1_1_1_1	-0.860968	10.4531	XB37		CCATGTCGTCCTCTTG-1_1_1_1	-0.860968	10.4531	None			CCATGTCGTCCTCTTG-1_1_1_1	-0.860968	10.4531	0		TTAACTCGTTGTACAC-1_1_1	-0.986857	-0.905463	-1.00154	-1.50137	-0.827149	-0.584823	-0.119679	-0.783861	-0.953876	-0.97233	-0.557353	-0.566727	-1.14173	-0.757146	-0.711464	-0.615456	-0.826426	-0.0561697	-1.447	-1.21132	-0.574548	-1.26512	-0.839858	-0.934931	-0.985333	-0.817592	-0.323258	-1.18027	-0.711114	-0.577666	-0.995872	-0.582887	-0.600435
CCATGTCTCAAAGTAG-1_1_1_1	-0.270103	12.5799	XB37		CCATGTCTCAAAGTAG-1_1_1_1	-0.270103	12.5799	None			CCATGTCTCAAAGTAG-1_1_1_1	-0.270103	12.5799	0.693147		TTAGGACAGCTATGCT-1_1_1_1	-0.986857	-0.905463	-1.00154	-0.602193	-0.27623	-0.584823	-1.51829	-0.783861	-0.953876	-0.487468	-0.557353	-0.566727	-1.14173	-0.757146	-0.363341	-0.615456	-0.826426	-0.433713	0.214051	-0.00751764	0.25069	-1.26512	-0.839858	0.173526	-0.985333	-0.817592	0.614084	-0.391833	-0.711114	-0.577666	-0.995872	-0.582887	-1.51045
CCATGTCTCTCTAGGA-1_1_1_1	-0.739179	9.20438	XB37		CCATGTCTCTCTAGGA-1_1_1_1	-0.739179	9.20438	None			CCATGTCTCTCTAGGA-1_1_1_1	-0.739179	9.20438	0		AAGGAGCGTTCGAATC-1_2_1_1	-0.147698	-0.213601	-0.410477	-0.602193	-0.27623	-0.584823	-0.119679	0.291488	-0.362925	0.952263	-0.557353	-0.566727	-0.171862	-0.0345627	-0.711464	-0.615456	0.144083	0.0936611	0.402219	0.564176	-0.574548	-0.413592	0.0781387	0.173526	0.0199542	-0.0864731	-0.323258	-0.391833	-0.00391641	-0.577666	0.070175	0.31734	-0.600435
CCATTCGAGCTAACTC-1_1_1_1	1.21042	10.0395	XB37		CCATTCGAGCTAACTC-1_1_1_1	1.21042	10.0395	None			CCATTCGAGCTAACTC-1_1_1_1	1.21042	10.0395	0		ACGCCGACAGCAGTTT-1_2_1_1	-0.986857	-0.905463	-1.00154	-1.50137	-0.827149	-0.584823	-0.867972	-0.783861	-0.953876	-0.487468	-0.557353	-0.566727	-1.14173	-0.757146	-0.0789036	-0.615456	-0.826426	-2.23961	-1.447	-1.38364	-1.39979	-0.413592	0.0781387	-0.934931	-0.985333	-0.817592	-0.323258	-1.18027	-0.711114	-0.577666	0.070175	-0.582887	-0.600435
CCATTCGAGCTAGTCT-1_1_1_1	-0.124238	11.1033	XB37		CCATTCGAGCTAGTCT-1_1_1_1	-0.124238	11.1033	None			CCATTCGAGCTAGTCT-1_1_1_1	-0.124238	11.1033	0		CCTCAGTGTGCCTGCA-1_2_1_1	-0.986857	-0.905463	-1.00154	-0.602193	-0.827149	-0.584823	-0.269625	-0.783861	-0.953876	-1.80121	-0.557353	-0.566727	-0.171862	-0.757146	-0.363341	-0.615456	-0.826426	-0.684095	-1.447	-1.05932	-1.39979	-1.26512	-0.839858	-0.934931	-0.985333	-0.0864731	-0.323258	-1.18027	-0.711114	-0.577666	0.070175	-0.582887	0.602542
CCATTCGGTCAAGCGA-1_1_1_1	-0.501225	12.7627	XB37		CCATTCGGTCAAGCGA-1_1_1_1	-0.501225	12.7627	None			CCATTCGGTCAAGCGA-1_1_1_1	-0.501225	12.7627	0		CAGGTGCAGATGGGTC-1_1_1_1	-0.986857	-0.905463	-0.410477	-0.076208	-0.27623	-0.584823	-1.15205	-0.783861	-0.362925	0.123386	-0.557353	-0.566727	0.395472	0.388121	0.718028	-0.615456	-0.826426	-0.433713	-0.313157	-0.489136	-0.574548	1.43415	-0.839858	-0.934931	-0.985333	-0.817592	-1.2606	0.0693743	-0.711114	-0.577666	1.13622	-0.582887	-0.0681093
CCATTCGGTCGGCATC-1_1_1_1	2.2949	12.7661	XB37		CCATTCGGTCGGCATC-1_1_1_1	2.2949	12.7661	None			CCATTCGGTCGGCATC-1_1_1_1	2.2949	12.7661	0		GTCTCGTGTGGCGAAT-1_2_1_1	-0.986857	-0.905463	-1.00154	-1.50137	0.0460369	-0.584823	0.0144518	-0.783861	-0.953876	-0.487468	-0.557353	-0.566727	-1.14173	-0.757146	-1.16027	-0.615456	-0.826426	0.450987	-1.447	-1.4466	-1.39979	-1.26512	0.996136	-0.934931	1.02524	-0.817592	-1.2606	-1.18027	-0.711114	-0.577666	-0.995872	-0.582887	-0.0681093
CCATTCGGTCTCAACA-1_1_1_1	-0.545266	10.2929	XB37		CCATTCGGTCTCAACA-1_1_1_1	-0.545266	10.2929	None			CCATTCGGTCTCAACA-1_1_1_1	-0.545266	10.2929	0		GTGCTTCAGTTGTAGA-1_1_1_1	-0.986857	-0.905463	-1.00154	-0.602193	-0.827149	-0.584823	-0.269625	-0.783861	-0.953876	-0.487468	-0.557353	-0.566727	-1.14173	-0.757146	-0.363341	-0.615456	-0.826426	-1.46185	-1.447	-0.520234	-0.574548	-1.26512	-0.839858	-0.934931	-0.985333	-0.0864731	-1.2606	0.0693743	-0.711114	-0.577666	-0.995872	-0.582887	-1.51045
CCCAATCAGCCGCCTA-1_1_1_1	2.29205	12.7983	XB37		CCCAATCAGCCGCCTA-1_1_1_1	2.29205	12.7983	None			CCCAATCAGCCGCCTA-1_1_1_1	2.29205	12.7983	0		TAAGAGATCCTTTCGG-1_1_1_1	-0.986857	-0.905463	-1.00154	0.296984	-0.827149	-0.584823	-0.43962	-0.783861	-0.953876	0.123386	-0.557353	-0.566727	-1.14173	-0.757146	-0.711464	-0.615456	-0.826426	-0.684095	-1.447	-0.0725985	0.516357	0.437933	-0.839858	-0.934931	-0.985333	-0.817592	0.614084	0.0693743	-0.711114	-0.577666	-0.995872	-0.582887	-1.51045
CCCAATCCATGGATGG-1_1_1_1	0.867393	13.3813	XB37		CCCAATCCATGGATGG-1_1_1_1	0.867393	13.3813	None			CCCAATCCATGGATGG-1_1_1_1	0.867393	13.3813	0		GCGCAACCACGAAGCA-1_1_1_1	-0.986857	-0.905463	-1.00154	-1.50137	-0.827149	-0.584823	-0.867972	-0.783861	-0.953876	-0.487468	-0.557353	-0.566727	0.395472	-0.757146	-2.8742	-0.615456	-0.826426	-2.23961	-0.731626	-0.652709	-0.0918147	0.0845182	-0.839858	-0.934931	-0.985333	-0.0864731	-1.2606	0.0693743	-0.711114	-0.577666	-0.995872	-0.582887	-0.600435
CCCAATCGTTGAGTTC-1_1_1_1	-0.0889147	9.59661	XB37		CCCAATCGTTGAGTTC-1_1_1_1	-0.0889147	9.59661	None			CCCAATCGTTGAGTTC-1_1_1_1	-0.0889147	9.59661	0		CACATTTAGGGAAACA-1_1_1	-0.986857	-0.905463	-1.00154	-0.602193	-0.827149	-0.584823	-0.635864	-0.783861	-0.953876	-0.97233	-0.557353	-0.566727	-1.14173	-0.757146	-0.363341	-0.615456	-0.826426	-0.433713	-0.731626	-0.724422	-1.39979	-0.413592	-0.839858	-0.934931	0.0199542	-0.817592	-0.323258	-1.18027	-0.711114	-0.577666	-0.995872	-0.582887	0.309582
CCCAATCTCCTCAATT-1_1_1_1	1.0548	12.0132	XB37		CCCAATCTCCTCAATT-1_1_1_1	1.0548	12.0132	None			CCCAATCTCCTCAATT-1_1_1_1	1.0548	12.0132	0		GACGGCTCAAGTTAAG-1_2_1_1	-0.147698	-0.213601	-0.410477	-0.602193	-0.27623	-0.584823	-0.43962	-0.783861	-0.362925	-0.487468	-0.557353	-0.566727	-0.171862	-0.0345627	-1.16027	-0.615456	0.144083	-0.684095	-0.313157	0.536718	-0.574548	-0.413592	0.996136	0.173526	0.0199542	-0.0864731	-0.323258	-0.391833	-0.00391641	-0.577666	0.070175	-0.582887	-0.600435
CCCAGTTGTCTCCCTA-1_1_1_1	-1.56343	8.53154	XB37		CCCAGTTGTCTCCCTA-1_1_1_1	-1.56343	8.53154	None			CCCAGTTGTCTCCCTA-1_1_1_1	-1.56343	8.53154	0		TGACAACGTGGAAAGA-1_2_1_1	-0.986857	-0.905463	-1.00154	-1.50137	-0.827149	-0.584823	-0.635864	-0.783861	-0.953876	-0.487468	-0.557353	-0.566727	-1.14173	-0.757146	0.161585	-0.615456	-0.826426	-1.00689	-1.447	-1.15864	-1.39979	-1.26512	-0.839858	-0.934931	-0.985333	-0.817592	-0.323258	-1.18027	-0.711114	-0.577666	0.070175	-0.582887	-1.51045
CCCAGTTTCATAAAGG-1_1_1_1	1.6974	13.215	XB37		CCCAGTTTCATAAAGG-1_1_1_1	1.6974	13.215	None			CCCAGTTTCATAAAGG-1_1_1_1	1.6974	13.215	0		CCTTTCTTCTTGTATC-1_1_1	-0.986857	-0.905463	-1.00154	-0.076208	-0.827149	-0.584823	-0.119679	-0.783861	-0.953876	-1.80121	-0.557353	-0.566727	-1.14173	-0.757146	-0.711464	-0.615456	-0.826426	0.450987	-0.731626	-1.90689	-1.39979	-1.26512	-0.839858	-0.934931	-0.985333	-0.817592	0.225052	-1.18027	-0.711114	-0.577666	-0.995872	-0.582887	-1.51045
CCCAGTTTCCCTTGTG-1_1_1_1	1.99986	12.8603	XB37		CCCAGTTTCCCTTGTG-1_1_1_1	1.99986	12.8603	None			CCCAGTTTCCCTTGTG-1_1_1_1	1.99986	12.8603	0		ACATCAGTCAGCGATT-1_2_1_1	-0.147698	-0.213601	-0.410477	-0.602193	-0.27623	-0.584823	-0.43962	-0.783861	-0.362925	0.341409	-0.557353	-0.566727	-0.171862	-0.0345627	-1.16027	-0.615456	-0.826426	0.799001	-0.731626	0.643211	-0.574548	-0.413592	-0.839858	0.821931	-0.985333	-0.0864731	-0.323258	-0.391833	-0.711114	-0.577666	-0.995872	-0.582887	-0.600435
CCCATACAGGACTGGT-1_1_1_1	-1.52208	8.69664	XB37		CCCATACAGGACTGGT-1_1_1_1	-1.52208	8.69664	None			CCCATACAGGACTGGT-1_1_1_1	-1.52208	8.69664	0		TTAGGCACACTAGTAC-1_1_1	-0.986857	-0.905463	-1.00154	-1.50137	-0.827149	-0.584823	-0.269625	-0.783861	-0.953876	-0.97233	-0.557353	-0.566727	-1.14173	-0.757146	-0.711464	-0.615456	-0.826426	-1.00689	-1.447	-1.4466	-1.39979	-1.26512	-0.839858	-0.934931	0.0199542	-0.817592	-0.323258	-1.18027	-0.711114	-0.577666	-0.995872	-0.582887	-0.0681093
CCCATACGTGAGGGTT-1_1_1_1	-0.456051	12.0211	XB37		CCCATACGTGAGGGTT-1_1_1_1	-0.456051	12.0211	None			CCCATACGTGAGGGTT-1_1_1_1	-0.456051	12.0211	0.693147		GCACATACAGGAATCG-1_1_1_1	-0.986857	-0.905463	-1.00154	0.296984	-0.827149	-0.584823	-0.269625	-0.783861	-0.953876	-1.80121	-0.557353	-0.566727	-1.14173	-0.757146	-0.363341	-0.615456	-0.826426	-0.684095	-1.447	-0.316815	0.733423	-1.26512	-0.839858	-0.934931	1.02524	-0.817592	-1.2606	0.0693743	-0.711114	0.668226	-0.995872	-0.582887	0.602542
CCCTCCTAGCACCGTC-1_1_1_1	0.244566	12.3767	XB37		CCCTCCTAGCACCGTC-1_1_1_1	0.244566	12.3767	None			CCCTCCTAGCACCGTC-1_1_1_1	0.244566	12.3767	0		TTCTCAATCCCAACGG-1_2_1_1	-0.986857	-0.905463	-1.00154	-1.50137	-0.827149	-0.584823	0.34846	-0.783861	-0.953876	-0.97233	-0.557353	-0.566727	-1.14173	-0.757146	-1.16027	-0.615456	-0.826426	-0.229137	-0.731626	-1.58257	-1.39979	-1.26512	-0.839858	0.821931	-0.985333	0.341204	-1.2606	-1.18027	-0.711114	-0.577666	0.693773	-0.582887	-1.51045
CCCTCCTGTCGACTAT-1_1_1_1	1.78375	13.1788	XB37		CCCTCCTGTCGACTAT-1_1_1_1	1.78375	13.1788	None			CCCTCCTGTCGACTAT-1_1_1_1	1.78375	13.1788	0		TTCTTAGTCGCAAGCC-1_2_1_1	-0.986857	-0.905463	-1.00154	-1.50137	-0.827149	-0.584823	-0.269625	-0.783861	-0.953876	-1.80121	-0.557353	-0.566727	0.395472	-0.757146	-1.16027	-0.615456	-0.826426	-1.00689	-1.447	-1.81786	-1.39979	-1.26512	-0.839858	-0.934931	-0.985333	-0.817592	-1.2606	-1.18027	-0.711114	-0.577666	-0.995872	-0.582887	-0.600435
CCCTCCTTCCTTGCCA-1_1_1_1	-1.1529	7.81429	XB37		CCCTCCTTCCTTGCCA-1_1_1_1	-1.1529	7.81429	None			CCCTCCTTCCTTGCCA-1_1_1_1	-1.1529	7.81429	0		TCTTAGTCAGCCTTCT-1_1	1.18234	2.30745	0.771658	1.34895	1.73124	2.31686	1.714	-0.783861	0.573711	1.5868	-0.557353	1.67475	0.798002	1.4106	0.161585	1.18528	0.711794	1.78133	1.47707	1.30753	1.07593	2.21546	2.74666	2.8997	2.61858	0.880014	0.614084	0.396607	1.73539	2.3152	1.13622	1.50738	1.51256
CCCTCCTTCGAGGTAG-1_1_1_1	-0.840519	8.45278	XB37		CCCTCCTTCGAGGTAG-1_1_1_1	-0.840519	8.45278	None			CCCTCCTTCGAGGTAG-1_1_1_1	-0.840519	8.45278	0		AGGGAGTTCCTATGTT-1_1_1_1	-0.147698	-0.213601	-0.410477	-0.602193	0.274689	-0.584823	-1.51829	-0.783861	-0.362925	-0.97233	-0.557353	-0.566727	-0.171862	-0.757146	-0.711464	-0.615456	-0.826426	-1.00689	-0.731626	0.591063	-0.574548	-0.413592	-0.839858	-0.934931	-0.985333	-0.0864731	-0.323258	-0.391833	-0.711114	-0.577666	-0.995872	-0.582887	0.309582
CCGGGATAGACGACGT-1_1_1_1	0.280736	13.3215	XB37		CCGGGATAGACGACGT-1_1_1_1	0.280736	13.3215	None			CCGGGATAGACGACGT-1_1_1_1	0.280736	13.3215	0		CATTATCGTTGCGCAC-1_1_1	-0.147698	-0.213601	-0.410477	-0.602193	-0.27623	-0.584823	-1.51829	-0.783861	-0.362925	0.123386	-0.557353	-0.566727	-0.171862	-0.0345627	0.718028	-0.615456	-0.826426	0.548619	-0.731626	1.41024	-0.574548	-0.413592	-0.839858	-0.934931	0.0199542	-0.0864731	-0.323258	-0.391833	-0.00391641	-0.577666	0.070175	-0.582887	-0.600435
CCGGGATAGTTAACGA-1_1_1_1	-0.974452	7.8522	XB37		CCGGGATAGTTAACGA-1_1_1_1	-0.974452	7.8522	None			CCGGGATAGTTAACGA-1_1_1_1	-0.974452	7.8522	0		GGACAAGTCTTACCGC-1_2_1_1	-0.986857	-0.905463	-1.00154	-0.602193	-0.827149	-0.584823	-1.51829	-0.783861	-0.953876	-1.80121	-0.557353	-0.566727	-1.14173	-0.757146	-0.363341	-0.615456	-0.826426	-0.229137	-1.447	-0.840066	-1.39979	-1.26512	-0.839858	-0.934931	-0.985333	-0.817592	-1.2606	-1.18027	-0.711114	-0.577666	-0.995872	-0.582887	-0.600435
CCGGGATCAGCTGGCT-1_1_1_1	0.819992	9.45828	XB37		CCGGGATCAGCTGGCT-1_1_1_1	0.819992	9.45828	None			CCGGGATCAGCTGGCT-1_1_1_1	0.819992	9.45828	0		TTCCGTGGTCAGTTTG-1_2	0.343179	-0.905463	1.24886	-0.076208	0.825608	0.664863	-0.635864	-0.783861	1.09048	-0.143453	-0.557353	1.2096	0.395472	0.68802	-2.8742	1.18528	1.42703	0.0936611	0.214051	1.02718	0.733423	0.437933	0.0781387	0.173526	-0.985333	2.10688	1.37085	0.650427	1.11697	-0.577666	1.47941	-0.582887	-0.600435
CCGGTAGCAGAGTGTG-1_1_1_1	0.80238	13.4622	XB37		CCGGTAGCAGAGTGTG-1_1_1_1	0.80238	13.4622	None			CCGGTAGCAGAGTGTG-1_1_1_1	0.80238	13.4622	0		CCCAATCCATGGATGG-1_1_1_1	-0.986857	-0.213601	-0.410477	-0.602193	-0.27623	-0.584823	-1.51829	-0.783861	-0.362925	-0.97233	-0.557353	-0.566727	-1.14173	-0.757146	-0.0789036	-0.615456	-0.826426	0.344043	-0.731626	-0.923353	1.21616	-0.413592	-0.839858	0.821931	0.608009	-0.817592	0.225052	-0.391833	-0.711114	-0.577666	0.693773	-0.582887	-0.0681093
CCGGTAGGTTCCTCCA-1_1_1_1	1.48192	10.473	XB37		CCGGTAGGTTCCTCCA-1_1_1_1	1.48192	10.473	None			CCGGTAGGTTCCTCCA-1_1_1_1	1.48192	10.473	0		TTGTAGGTCTAGCACA-1_1_1_1	-0.986857	-0.905463	-1.00154	0.296984	-0.827149	-0.584823	-0.867972	-0.783861	-0.953876	-0.97233	-0.557353	-0.566727	-1.14173	-0.757146	-1.79283	-0.615456	-0.826426	-2.23961	-0.313157	-0.264134	0.25069	-0.413592	-0.839858	-0.934931	0.0199542	-0.817592	-0.323258	-0.391833	-0.711114	-0.577666	0.070175	-0.582887	-0.0681093
CCGGTAGTCAACGCTA-1_1_1_1	0.807502	13.2644	XB37		CCGGTAGTCAACGCTA-1_1_1_1	0.807502	13.2644	None			CCGGTAGTCAACGCTA-1_1_1_1	0.807502	13.2644	0		TGTGGTACAAGTCTGT-1_2_1_1	-0.986857	-0.905463	-0.410477	-0.602193	-0.27623	-0.584823	-0.635864	-0.783861	-0.362925	-0.97233	-0.557353	-0.566727	-1.14173	-0.757146	0.553657	-0.615456	-0.826426	-0.0561697	-0.731626	-1.01239	-0.574548	0.0845182	-0.839858	-0.934931	-0.985333	0.341204	-0.323258	-0.391833	-0.711114	-0.577666	0.693773	-0.582887	-0.0681093
CCGTACTAGATAGTCA-1_1_1_1	2.21648	12.0788	XB37		CCGTACTAGATAGTCA-1_1_1_1	2.21648	12.0788	None			CCGTACTAGATAGTCA-1_1_1_1	2.21648	12.0788	0		ATCTACTCAGTAAGAT-1_1_1	-0.147698	-0.213601	-0.410477	-0.602193	-0.27623	-0.584823	-0.867972	0.291488	-0.362925	0.525745	-0.557353	-0.566727	-0.171862	-0.0345627	0.161585	-0.615456	0.144083	0.0936611	0.402219	0.6174	-0.574548	-0.413592	0.0781387	0.173526	0.0199542	-0.0864731	-0.323258	-0.391833	-0.00391641	-0.577666	0.070175	0.31734	-0.600435
CCGTACTCAGCTCCGA-1_1_1_1	-1.05376	7.78683	XB37		CCGTACTCAGCTCCGA-1_1_1_1	-1.05376	7.78683	None			CCGTACTCAGCTCCGA-1_1_1_1	-1.05376	7.78683	0		CCTTCGATCCCAAGAT-1_2_1_1	-0.986857	-0.905463	-1.00154	-0.602193	-0.827149	-0.584823	-1.51829	-0.783861	-0.953876	-1.80121	-0.557353	-0.566727	-0.171862	-0.757146	-1.16027	-0.615456	-0.826426	-0.433713	-0.313157	-0.881038	-1.39979	-1.26512	-0.839858	-0.934931	-0.985333	-0.817592	-1.2606	-1.18027	-0.711114	-0.577666	0.693773	-0.582887	0.309582
CCGTACTTCGCAAGCC-1_1_1_1	0.29848	13.2076	XB37		CCGTACTTCGCAAGCC-1_1_1_1	0.29848	13.2076	None			CCGTACTTCGCAAGCC-1_1_1_1	0.29848	13.2076	0		CGAGAAGAGTGTACCT-1_2_1_1	-0.147698	-0.213601	-0.410477	0.296984	-0.27623	-0.584823	-0.867972	-0.783861	-0.362925	0.341409	-0.557353	-0.566727	-0.171862	-0.757146	-1.79283	-0.615456	-0.826426	0.0936611	-0.0162492	0.309732	-0.574548	-0.413592	-0.839858	-0.934931	0.608009	-0.817592	-0.323258	-0.391833	-0.711114	-0.577666	0.693773	-0.582887	-0.600435
CCGTGGAAGATCTGCT-1_1_1_1	0.751776	10.1026	XB37		CCGTGGAAGATCTGCT-1_1_1_1	0.751776	10.1026	None			CCGTGGAAGATCTGCT-1_1_1_1	0.751776	10.1026	0		TTGGAACTCTCCGGTT-1_1_1_1	-0.986857	0.478262	-0.410477	-0.602193	-0.827149	-0.584823	-2.03447	-0.783861	-0.953876	-0.487468	-0.557353	-0.566727	0.395472	-0.757146	-0.363341	-0.615456	-0.826426	0.0936611	0.214051	-0.0725985	-0.0918147	-1.26512	-0.839858	-0.934931	-0.985333	-0.817592	-1.2606	-1.18027	-0.711114	-0.577666	-0.995872	-0.582887	-0.600435
CCGTGGAAGGATGGAA-1_1_1_1	0.444539	12.5024	XB37		CCGTGGAAGGATGGAA-1_1_1_1	0.444539	12.5024	None			CCGTGGAAGGATGGAA-1_1_1_1	0.444539	12.5024	0		GCTGCGACACGAAATA-1_2_1	1.18234	0.191113	1.46316	0.296984	-0.27623	-0.584823	0.442804	0.920527	1.2329	0.952263	2.34224	-0.566727	0.395472	-0.0345627	0.161585	1.18528	1.42703	-0.229137	1.02779	0.604299	0.91695	0.437933	-0.839858	0.821931	0.608009	-0.0864731	0.225052	0.650427	-0.00391641	0.668226	0.070175	-0.582887	1.04429
CCGTGGAAGTTATCGC-1_1_1_1	-0.412562	9.61537	XB37		CCGTGGAAGTTATCGC-1_1_1_1	-0.412562	9.61537	None			CCGTGGAAGTTATCGC-1_1_1_1	-0.412562	9.61537	0		GCCAAATAGTTGAGAT-1_1_1_1	-0.986857	-0.905463	-1.00154	-0.602193	-0.27623	-0.584823	0.135788	-0.783861	-0.953876	-0.97233	-0.557353	-0.566727	-1.14173	-0.757146	-0.711464	-0.615456	-0.826426	-0.229137	-0.0162492	-1.65633	0.733423	0.437933	-0.839858	-0.934931	-0.985333	-0.817592	-0.323258	-0.391833	-0.00391641	-0.577666	-0.995872	-0.582887	-0.0681093
CCGTGGACAAGGTGTG-1_1_1_1	-0.443155	12.3939	XB37		CCGTGGACAAGGTGTG-1_1_1_1	-0.443155	12.3939	None			CCGTGGACAAGGTGTG-1_1_1_1	-0.443155	12.3939	0.693147		TACTCGCGTCGTGGCT-1_1_1_1	-0.147698	-0.213601	-0.410477	-0.602193	-0.27623	-0.584823	0.0144518	-0.783861	-0.362925	0.123386	-0.557353	-0.566727	-0.171862	-0.0345627	0.553657	-0.615456	0.144083	-1.00689	-0.731626	-2.10582	0.91695	0.712063	0.0781387	0.173526	0.0199542	-0.0864731	-0.323258	-0.391833	-0.00391641	-0.577666	0.070175	-0.582887	0.602542
CCGTGGAGTTATTCTC-1_1_1_1	-0.26291	10.3213	XB37		CCGTGGAGTTATTCTC-1_1_1_1	-0.26291	10.3213	None			CCGTGGAGTTATTCTC-1_1_1_1	-0.26291	10.3213	0		TTAGGCATCCTTGCCA-1_2_1_1	-0.986857	-0.905463	-1.00154	-1.50137	-0.827149	-0.584823	-0.635864	-0.783861	-0.953876	-0.97233	-0.557353	-0.566727	-1.14173	-0.757146	-2.8742	-0.615456	-0.826426	0.225821	-1.447	-1.4466	-1.39979	-1.26512	-0.839858	0.173526	-0.985333	-0.817592	0.614084	-1.18027	-0.711114	-0.577666	-0.995872	-0.582887	-0.600435
CCGTGGATCCTGTAGA-1_1_1_1	0.148262	10.6949	XB37		CCGTGGATCCTGTAGA-1_1_1_1	0.148262	10.6949	None			CCGTGGATCCTGTAGA-1_1_1_1	0.148262	10.6949	0		GGCGTGTCAGCTGCAC-1_1_1	-0.986857	-0.905463	-1.00154	-1.50137	-0.827149	-0.584823	-1.15205	-0.783861	-0.953876	-1.80121	-0.557353	-0.566727	-1.14173	-0.757146	-0.0789036	-0.615456	-0.826426	-0.0561697	-0.313157	-2.47708	-0.574548	-1.26512	-0.839858	-0.934931	-0.985333	-0.0864731	-1.2606	-1.18027	-0.711114	-0.577666	-0.995872	0.31734	-0.600435
CCGTGGATCGTTACAG-1_1_1_1	-0.772094	11.5474	XB37		CCGTGGATCGTTACAG-1_1_1_1	-0.772094	11.5474	None			CCGTGGATCGTTACAG-1_1_1_1	-0.772094	11.5474	0		TTTCCTCGTGCCTGTG-1_1_1_1	-0.986857	-0.905463	-1.00154	-1.50137	-0.827149	-0.584823	-0.867972	-0.783861	-0.953876	-1.80121	-0.557353	-0.566727	-1.14173	-0.757146	0.161585	-0.615456	-0.826426	-1.00689	-0.313157	-1.01239	0.516357	-0.413592	-0.839858	-0.934931	-0.985333	-0.0864731	0.225052	-1.18027	-0.711114	-0.577666	-0.995872	0.31734	-0.0681093
CCGTTCAAGGAGTACC-1_1_1_1	-0.19134	13.2827	XB37		CCGTTCAAGGAGTACC-1_1_1_1	-0.19134	13.2827	None			CCGTTCAAGGAGTACC-1_1_1_1	-0.19134	13.2827	0		CATCAGAAGATGCCAG-1_2_1_1	-0.986857	-0.905463	-1.00154	-1.50137	-0.827149	-0.584823	0.34846	-0.783861	-0.953876	-0.487468	-0.557353	-0.566727	-1.14173	-0.757146	-0.711464	-0.615456	-0.826426	-0.684095	-1.447	-1.26624	-1.39979	-1.26512	0.0781387	-0.934931	-0.985333	-0.817592	-1.2606	-1.18027	-0.711114	-0.577666	-0.995872	-0.582887	-1.51045
CCGTTCAAGTCATCCA-1_1_1_1	2.05599	12.537	XB37		CCGTTCAAGTCATCCA-1_1_1_1	2.05599	12.537	None			CCGTTCAAGTCATCCA-1_1_1_1	2.05599	12.537	0		GTGTTAGGTTTCGCTC-1_1_1_1	-0.147698	-0.213601	-0.410477	-0.602193	-0.27623	-0.584823	-1.15205	-0.783861	-0.362925	0.123386	-0.557353	-0.566727	-0.171862	0.68802	-0.363341	-0.615456	-0.826426	-0.229137	-0.731626	0.668516	-0.574548	0.437933	0.0781387	1.28198	1.02524	-0.0864731	-0.323258	-0.391833	-0.00391641	-0.577666	0.070175	-0.582887	-0.600435
CCGTTCAAGTCGATAA-1_1_1_1	-1.39103	8.70728	XB37		CCGTTCAAGTCGATAA-1_1_1_1	-1.39103	8.70728	None			CCGTTCAAGTCGATAA-1_1_1_1	-1.39103	8.70728	0		GGACAAGCAAGTAGTA-1_2_1	0.691461	1.65473	1.24886	1.60927	-0.27623	-0.584823	-0.635864	1.36684	1.64177	1.17029	1.74052	-0.566727	0.798002	-0.0345627	0.369905	-0.615456	-0.826426	0.0936611	0.214051	0.928619	1.74219	1.12542	2.20966	-0.934931	1.02524	-0.0864731	1.16239	1.31902	-0.00391641	2.64292	0.070175	-0.582887	1.04429
CCGTTCACACCAACCG-1_1_1_1	0.499271	11.0081	XB37		CCGTTCACACCAACCG-1_1_1_1	0.499271	11.0081	None			CCGTTCACACCAACCG-1_1_1_1	0.499271	11.0081	0		AACTCTTCAAGCTGGA-1_1_1_1	-0.986857	-0.905463	-1.00154	-0.076208	-0.827149	-0.584823	-0.43962	-0.783861	-0.0172404	0.341409	-0.557353	-0.566727	0.395472	-0.757146	-0.0789036	-0.615456	-0.826426	-1.00689	-1.447	0.42064	-1.39979	-1.26512	0.615133	-0.934931	-0.985333	0.341204	-1.2606	-1.18027	-0.711114	-0.577666	-0.995872	0.31734	-0.0681093
CCGTTCACACGGTGTC-1_1_1_1	2.33827	12.9338	XB37		CCGTTCACACGGTGTC-1_1_1_1	2.33827	12.9338	None			CCGTTCACACGGTGTC-1_1_1_1	2.33827	12.9338	0		CCTAAAGGTGACTCAT-1_1_1	-0.986857	-0.905463	-1.00154	-1.50137	-0.827149	-0.584823	-0.867972	-0.783861	-0.953876	-0.97233	-0.557353	-0.566727	-1.14173	-0.757146	-0.363341	-0.615456	-0.826426	-0.229137	-0.0162492	-0.688067	-1.39979	-1.26512	-0.839858	-0.934931	-0.985333	-0.817592	-0.323258	-1.18027	-0.711114	-0.577666	-0.995872	-0.582887	-0.600435
CCGTTCACAGCTGGCT-1_1_1_1	-0.427597	11.1487	XB37		CCGTTCACAGCTGGCT-1_1_1_1	-0.427597	11.1487	None			CCGTTCACAGCTGGCT-1_1_1_1	-0.427597	11.1487	0		GAATAAGTCCACGACG-1_2_1	0.96161	1.65473	1.50927	0.822969	0.919223	1.39588	0.831576	-0.783861	1.35491	1.06624	1.74052	-0.566727	1.58103	0.388121	1.45127	1.18528	0.711794	0.548619	-0.0162492	0.132674	1.21616	1.43415	-0.839858	0.821931	0.608009	-0.0864731	0.225052	1.54728	-0.711114	-0.577666	-0.995872	-0.582887	0.841907
CCGTTCATCGCAGGCT-1_1_1_1	-1.41003	9.33054	XB37		CCGTTCATCGCAGGCT-1_1_1_1	-1.41003	9.33054	None			CCGTTCATCGCAGGCT-1_1_1_1	-1.41003	9.33054	0		AACCGCGCACTAAGTC-1_1_1_1	-0.986857	-0.905463	-1.00154	-0.076208	-0.827149	-0.584823	-1.51829	-0.783861	-0.953876	-0.97233	-0.557353	-0.566727	-1.14173	-0.757146	-0.711464	-0.615456	-0.826426	-0.229137	-0.313157	0.0341149	0.733423	0.0845182	-0.839858	-0.934931	-0.985333	0.341204	-1.2606	-1.18027	-0.711114	-0.577666	-0.995872	0.31734	-0.0681093
CCGTTCATCGTTGCCT-1_1_1_1	1.03265	12.6159	XB37		CCGTTCATCGTTGCCT-1_1_1_1	1.03265	12.6159	None			CCGTTCATCGTTGCCT-1_1_1_1	1.03265	12.6159	0		CATATGGCACATGGGA-1_2_1	-0.147698	-0.213601	0.771658	0.586454	-0.27623	-0.584823	0.135788	1.36684	1.29609	0.826271	-0.557353	-0.566727	-0.171862	-0.0345627	0.161585	-0.615456	1.89814	0.344043	0.820688	0.948942	1.07593	1.28946	0.0781387	0.173526	0.0199542	-0.0864731	-0.323258	0.650427	-0.00391641	1.91412	1.13622	-0.582887	0.602542
CCTAAAGCAGCCTATA-1_1_1_1	0.790902	13.4627	XB37		CCTAAAGCAGCCTATA-1_1_1_1	0.790902	13.4627	None			CCTAAAGCAGCCTATA-1_1_1_1	0.790902	13.4627	0		CGGAGTCAGGACTGGT-1_1_1_1	-0.986857	-0.905463	-1.00154	-0.602193	-0.827149	-0.584823	0.24656	-0.783861	-0.953876	-0.97233	-0.557353	-0.566727	-0.171862	-0.757146	-1.79283	-0.615456	-0.826426	-1.46185	-0.731626	-0.316815	0.516357	-1.26512	-0.839858	-0.934931	-0.985333	-0.817592	-1.2606	-1.18027	-0.711114	-0.577666	-0.995872	-0.582887	-0.0681093
CCTAAAGCATCCGTGG-1_1_1_1	-0.795376	9.23507	XB37		CCTAAAGCATCCGTGG-1_1_1_1	-0.795376	9.23507	None			CCTAAAGCATCCGTGG-1_1_1_1	-0.795376	9.23507	0		CAGGTGCTCGTGGGAA-1_1_1_1	-0.147698	-0.213601	-0.410477	-0.602193	-0.27623	-0.584823	-1.15205	-0.783861	-0.362925	-0.487468	-0.557353	-0.566727	-0.171862	-0.0345627	-0.0789036	-0.615456	0.144083	-0.0561697	0.214051	0.668516	0.516357	0.712063	0.0781387	0.173526	0.0199542	-0.0864731	-0.323258	1.18505	-0.00391641	-0.577666	0.070175	-0.582887	-0.600435
CCTAAAGGTCATGCCG-1_1_1_1	-0.536879	9.31142	XB37		CCTAAAGGTCATGCCG-1_1_1_1	-0.536879	9.31142	None			CCTAAAGGTCATGCCG-1_1_1_1	-0.536879	9.31142	0		GTCTTCGAGCCGTCGT-1_2_1_1	-0.986857	-0.905463	-1.00154	-1.50137	-0.827149	-0.584823	-0.119679	-0.783861	-0.953876	-0.97233	-0.557353	-0.566727	-1.14173	-0.757146	-0.363341	-0.615456	-0.826426	-0.433713	-0.731626	-0.400101	-1.39979	-1.26512	-0.839858	0.821931	-0.985333	-0.817592	0.225052	-1.18027	-0.711114	-0.577666	-0.995872	-0.582887	-1.51045
CCTAAAGTCTGTTTGT-1_1_1_1	-0.307533	12.5116	XB37		CCTAAAGTCTGTTTGT-1_1_1_1	-0.307533	12.5116	None			CCTAAAGTCTGTTTGT-1_1_1_1	-0.307533	12.5116	0		ATTACCTGTGGAAATT-1_1	0.96161	-0.905463	0.526343	-1.50137	1.87615	0.664863	-1.15205	1.99588	1.09048	1.17029	0.892445	1.2096	-0.171862	2.13319	-1.16027	0.52068	0.711794	0.871417	0.561314	1.58784	0.733423	-0.413592	1.29166	0.173526	0.0199542	2.28815	-1.2606	1.03316	2.39512	2.3152	1.47941	2.53139	0.309582
CCTACACCATCAGTAC-1_1_1_1	1.50822	11.3779	XB37		CCTACACCATCAGTAC-1_1_1_1	1.50822	11.3779	None			CCTACACCATCAGTAC-1_1_1_1	1.50822	11.3779	0		CGATGTACATCGATGT-1_2_1	-0.147698	0.478262	0.370872	1.02294	-0.27623	-0.584823	0.530637	1.99588	0.705134	0.123386	-0.557353	-0.566727	-0.171862	-0.0345627	0.369905	-0.615456	2.53098	-0.229137	0.699127	0.224237	1.3416	-0.413592	0.0781387	0.173526	1.02524	0.644646	1.37085	1.03316	-0.00391641	-0.577666	1.75982	-0.582887	-0.600435
CCTACACCATCCAACA-1_1_1_1	2.07086	13.0738	XB37		CCTACACCATCCAACA-1_1_1_1	2.07086	13.0738	None			CCTACACCATCCAACA-1_1_1_1	2.07086	13.0738	0		AAGGTTCTCAGTACGT-1_2_1_1	-0.986857	-0.905463	-1.00154	-1.50137	-0.827149	-0.584823	0.24656	-0.783861	-0.953876	-1.80121	-0.557353	-0.566727	-0.171862	-0.757146	-0.0789036	-0.615456	-0.826426	-2.23961	-0.313157	-1.73457	-1.39979	-1.26512	-0.839858	0.173526	-0.985333	-0.817592	-0.323258	-1.18027	-0.711114	-0.577666	-0.995872	-0.582887	-1.51045
CCTACACGTGACTCAT-1_1_1_1	-0.319664	9.7885	XB37		CCTACACGTGACTCAT-1_1_1_1	-0.319664	9.7885	None			CCTACACGTGACTCAT-1_1_1_1	-0.319664	9.7885	0		AGCCTAAAGCGATCCC-1_1_1	-0.986857	-0.905463	-1.00154	-1.50137	-0.827149	-0.584823	-1.51829	-0.783861	-0.953876	-1.80121	-0.557353	-0.566727	-1.14173	-0.757146	-1.16027	-0.615456	-0.826426	-2.23961	-0.0162492	-3.00033	-1.39979	-1.26512	-0.839858	0.173526	-0.985333	-0.817592	-1.2606	0.396607	-0.00391641	0.668226	0.693773	-0.582887	-1.51045
CCTACACGTGTGCGTC-1_1_1_1	0.667531	8.56183	XB37		CCTACACGTGTGCGTC-1_1_1_1	0.667531	8.56183	None			CCTACACGTGTGCGTC-1_1_1_1	0.667531	8.56183	0		TACTCGCAGCTAACAA-1_1_1_1	-0.986857	-0.905463	-1.00154	-0.076208	-0.827149	-0.584823	-2.9169	-0.783861	-0.953876	-1.80121	-0.557353	-0.566727	-1.14173	-0.757146	0.369905	-0.615456	-0.826426	-1.46185	-0.313157	-0.76183	-0.0918147	-1.26512	-0.839858	0.173526	-0.985333	-0.817592	-1.2606	0.0693743	-0.711114	-0.577666	-0.995872	-0.582887	0.309582
CCTACACTCAGTTTGG-1_1_1_1	2.06727	11.8235	XB37		CCTACACTCAGTTTGG-1_1_1_1	2.06727	11.8235	None			CCTACACTCAGTTTGG-1_1_1_1	2.06727	11.8235	0		CTTAACTCACTCGACG-1_2_1_1	-0.147698	-0.213601	-0.410477	-0.602193	-0.27623	-0.584823	-1.15205	-0.783861	-0.362925	-0.487468	-0.557353	-0.566727	-0.171862	-0.0345627	-0.0789036	-0.615456	0.144083	-0.684095	-0.313157	0.729688	-0.574548	-0.413592	0.0781387	0.173526	0.0199542	-0.0864731	-0.323258	-0.391833	-0.00391641	-0.577666	0.070175	-0.582887	-0.600435
CCTACCACAATCAGAA-1_1_1_1	0.523617	10.2591	XB37		CCTACCACAATCAGAA-1_1_1_1	0.523617	10.2591	None			CCTACCACAATCAGAA-1_1_1_1	0.523617	10.2591	0		TTCCCAGCATCACAAC-1_2_1	0.343179	1.03684	0.180591	1.72215	0.0460369	1.91455	0.135788	0.291488	0.228027	1.06624	0.892445	0.554011	1.11023	-0.757146	0.86672	1.65682	1.11459	0.344043	0.699127	0.643211	1.07593	0.712063	-0.839858	2.1769	1.34887	-0.817592	0.915841	0.857814	-0.711114	1.91412	0.693773	-0.582887	1.2196
CCTACCACATACGCCG-1_1_1_1	-0.300771	8.41031	XB37		CCTACCACATACGCCG-1_1_1_1	-0.300771	8.41031	None			CCTACCACATACGCCG-1_1_1_1	-0.300771	8.41031	0		TTTCCTCAGGTGATTA-1_2_1_1	-0.986857	-0.905463	-1.00154	-0.602193	-0.827149	-0.584823	0.0144518	0.291488	-0.953876	-0.487468	-0.557353	-0.566727	-1.14173	-0.757146	-0.0789036	-0.615456	-0.826426	-0.684095	-1.447	-0.429103	-1.39979	-1.26512	-0.839858	-0.934931	-0.985333	-0.817592	-0.323258	-1.18027	-0.711114	-0.577666	-0.995872	-0.582887	-1.51045
CCTACCACATATACGC-1_1_1_1	0.02018	10.4481	XB37		CCTACCACATATACGC-1_1_1_1	0.02018	10.4481	None			CCTACCACATATACGC-1_1_1_1	0.02018	10.4481	0		GGATGTTTCAACGGGA-1_2_1_1	-0.986857	-0.905463	-1.00154	-1.50137	-0.827149	-0.584823	-1.15205	-0.783861	-0.953876	-0.97233	-0.557353	-0.566727	-1.14173	-0.757146	-1.16027	-0.615456	-0.826426	-0.229137	-1.447	-1.10802	-1.39979	-1.26512	-0.839858	0.173526	-0.985333	-0.817592	-0.323258	-1.18027	-0.00391641	-0.577666	0.070175	-0.582887	-0.0681093
CCTACCAGTCAACATC-1_1_1_1	0.0217676	13.3152	XB37		CCTACCAGTCAACATC-1_1_1_1	0.0217676	13.3152	None			CCTACCAGTCAACATC-1_1_1_1	0.0217676	13.3152	0		CTACATTCAGCTGTAT-1_1_1_1	-0.986857	-0.905463	-1.00154	-1.50137	-0.827149	-0.584823	-1.51829	-0.783861	-0.953876	-0.487468	-0.557353	-0.566727	0.395472	-0.757146	0.553657	-0.615456	-0.826426	0.344043	-0.313157	-0.584773	-1.39979	0.0845182	-0.839858	-0.934931	-0.985333	-0.817592	0.225052	0.0693743	-0.711114	-0.577666	-0.995872	-0.582887	-0.0681093
CCTACCAGTTACCGAT-1_1_1_1	0.897012	12.8581	XB37		CCTACCAGTTACCGAT-1_1_1_1	0.897012	12.8581	None			CCTACCAGTTACCGAT-1_1_1_1	0.897012	12.8581	0		AGTCTTTAGGACGAAA-1_2_1_1	-0.986857	-0.905463	-1.00154	-0.602193	-0.827149	-0.584823	0.0144518	-0.783861	-0.953876	-0.97233	-0.557353	-0.566727	-1.14173	-0.757146	-0.363341	-0.615456	-0.826426	-1.00689	-1.447	-1.65633	-1.39979	-1.26512	-0.839858	-0.934931	-0.985333	-0.0864731	-1.2606	-1.18027	-0.711114	-0.577666	-0.995872	-0.582887	-1.51045
CCTAGCTAGATCCGAG-1_1_1_1	-0.492759	8.9234	XB37		CCTAGCTAGATCCGAG-1_1_1_1	-0.492759	8.9234	None			CCTAGCTAGATCCGAG-1_1_1_1	-0.492759	8.9234	0		TGAGCATCAGCTGTGC-1_2_1_1	-0.147698	-0.213601	-0.410477	-0.602193	-0.27623	-0.584823	-1.15205	-0.783861	-0.362925	0.123386	-0.557353	-0.566727	-0.171862	0.68802	-0.0789036	-0.615456	-0.826426	0.450987	-0.731626	0.494403	-0.574548	-0.413592	0.0781387	0.173526	0.0199542	-0.0864731	-0.323258	-0.391833	-0.00391641	-0.577666	1.13622	-0.582887	-0.600435
CCTAGCTAGTGACATA-1_1_1_1	-1.19337	10.0903	XB37		CCTAGCTAGTGACATA-1_1_1_1	-1.19337	10.0903	None			CCTAGCTAGTGACATA-1_1_1_1	-1.19337	10.0903	0		ACATACGCAAGTCTGT-1_1_1_1	-0.986857	-0.905463	-1.00154	-0.602193	-0.827149	-0.584823	-0.635864	-0.783861	-0.0172404	-0.143453	-0.557353	-0.566727	-1.14173	-0.757146	-0.0789036	-0.615456	-0.826426	-1.00689	-1.447	-0.840066	0.516357	0.0845182	-0.839858	-0.934931	-0.985333	0.341204	-1.2606	-1.18027	-0.711114	-0.577666	-0.995872	-0.582887	-0.0681093
CCTAGCTCAGTCACTA-1_1_1_1	0.738008	13.6378	XB37		CCTAGCTCAGTCACTA-1_1_1_1	0.738008	13.6378	None			CCTAGCTCAGTCACTA-1_1_1_1	0.738008	13.6378	0		GTCACGGGTCTAAACC-1_2_1_1	-0.986857	-0.213601	-0.410477	-0.602193	-0.27623	-0.584823	0.442804	-0.783861	-0.362925	0.123386	-0.557353	-0.566727	-1.14173	-0.757146	-0.0789036	-0.615456	-0.826426	-0.229137	-0.731626	-1.58257	-0.574548	-0.413592	-0.839858	-0.934931	-0.985333	-0.817592	-0.323258	-0.391833	0.409768	-0.577666	-0.995872	-0.582887	-0.0681093
CCTAGCTCATGCGCAC-1_1_1_1	0.203035	11.8173	XB37		CCTAGCTCATGCGCAC-1_1_1_1	0.203035	11.8173	None			CCTAGCTCATGCGCAC-1_1_1_1	0.203035	11.8173	0		TATGCCCGTACTCTCC-1_2_1	0.691461	0.882976	1.86985	0.822969	-0.827149	-0.584823	1.12898	1.36684	1.55644	0.952263	-0.557353	-0.566727	0.798002	0.388121	-0.0789036	1.18528	1.11459	0.799001	1.69516	-0.724422	1.21616	0.0845182	-0.839858	-0.934931	2.03053	-0.817592	1.7107	0.0693743	-0.711114	-0.577666	1.9969	-0.582887	0.309582
CCTAGCTGTCTTGTCC-1_1_1_1	-0.513447	9.51789	XB37		CCTAGCTGTCTTGTCC-1_1_1_1	-0.513447	9.51789	None			CCTAGCTGTCTTGTCC-1_1_1_1	-0.513447	9.51789	0		AAGTCTGTCAACGAAA-1_1_1	-0.986857	-0.905463	-1.00154	-1.50137	-0.827149	-0.584823	-0.867972	-0.783861	-0.953876	-0.97233	-0.557353	-0.566727	-1.14173	-0.757146	-0.711464	-0.615456	-0.826426	-2.23961	-0.731626	-0.923353	-1.39979	-1.26512	-0.839858	-0.934931	-0.985333	-0.817592	0.225052	-1.18027	-0.711114	-0.577666	-0.995872	-0.582887	-1.51045
CCTATTAAGTGCGTGA-1_1_1_1	0.282794	12.1324	XB37		CCTATTAAGTGCGTGA-1_1_1_1	0.282794	12.1324	None			CCTATTAAGTGCGTGA-1_1_1_1	0.282794	12.1324	0		AAGGAGCCACCGAAAG-1_2_1_1	-0.986857	-0.905463	-1.00154	-0.076208	-0.827149	-0.584823	0.135788	-0.783861	-0.953876	-0.487468	-0.557353	-0.566727	-1.14173	-0.757146	0.86672	-0.615456	-0.826426	-0.229137	-1.447	-1.05932	-1.39979	-1.26512	-0.839858	-0.934931	-0.985333	-0.817592	-1.2606	-1.18027	-0.711114	-0.577666	-0.995872	-0.582887	-1.51045
CCTATTACATGCATGT-1_1_1_1	-0.20164	9.12463	XB37		CCTATTACATGCATGT-1_1_1_1	-0.20164	9.12463	None			CCTATTACATGCATGT-1_1_1_1	-0.20164	9.12463	0		AAAGATGAGGCAATTA-1_1_1_1	-0.147698	-0.213601	-0.410477	1.34895	-0.27623	-0.584823	-1.15205	-0.783861	-0.362925	-0.97233	-0.557353	-0.566727	-0.171862	-0.0345627	0.718028	-0.615456	-0.826426	-1.00689	0.561314	-0.290206	0.91695	1.43415	0.0781387	-0.934931	0.0199542	-0.0864731	-0.323258	1.03316	-0.00391641	-0.577666	0.070175	-0.582887	-0.600435
CCTATTAGTAGATTAG-1_1_1_1	0.130774	10.1968	XB37		CCTATTAGTAGATTAG-1_1_1_1	0.130774	10.1968	None			CCTATTAGTAGATTAG-1_1_1_1	0.130774	10.1968	0		GCATGTATCTTGTCAT-1_2_1_1	-0.986857	-0.905463	-1.00154	-1.50137	-0.827149	-0.584823	-0.269625	-0.783861	-0.953876	-0.487468	-0.557353	-0.566727	-1.14173	-0.757146	-0.711464	-0.615456	-0.826426	-2.23961	0.214051	-1.65633	-1.39979	-1.26512	-0.839858	0.173526	-0.985333	-0.817592	0.915841	-1.18027	-0.711114	-0.577666	-0.995872	-0.582887	-1.51045
CCTATTATCACATACG-1_1_1_1	-0.985963	11.4124	XB37		CCTATTATCACATACG-1_1_1_1	-0.985963	11.4124	None			CCTATTATCACATACG-1_1_1_1	-0.985963	11.4124	0		TTAGGCACAGATTGCT-1_2_1_1	-0.986857	-0.905463	-1.00154	-0.602193	-0.827149	-0.584823	-0.635864	-0.783861	-0.953876	-0.487468	-0.557353	-0.566727	-1.14173	-0.0345627	-0.711464	-0.615456	-0.826426	-1.00689	-1.447	-1.21132	-1.39979	-1.26512	-0.839858	-0.934931	-0.985333	-0.817592	-1.2606	-1.18027	-0.711114	-0.577666	-0.995872	-0.582887	-0.0681093
CCTATTATCCGAATGT-1_1_1_1	-1.03876	10.6259	XB37		CCTATTATCCGAATGT-1_1_1_1	-1.03876	10.6259	None			CCTATTATCCGAATGT-1_1_1_1	-1.03876	10.6259	0		AGTTGGTGTCAGAATA-1_1_1_1	-0.986857	0.191113	-0.410477	0.586454	-0.27623	-0.584823	-2.03447	-0.783861	-0.362925	-0.97233	-0.557353	-0.566727	-1.14173	-0.757146	0.369905	1.18528	-0.826426	-1.46185	-0.731626	-1.05932	-0.0918147	0.936044	-0.839858	-0.934931	1.02524	-0.817592	-1.2606	-0.391833	-0.711114	-0.577666	1.13622	-0.582887	-0.600435
CCTATTATCCGTCATC-1_1_1_1	1.89087	13.0465	XB37		CCTATTATCCGTCATC-1_1_1_1	1.89087	13.0465	None			CCTATTATCCGTCATC-1_1_1_1	1.89087	13.0465	0		ACGATACTCTATCCCG-1_1_1_1	-0.986857	-0.905463	-1.00154	-0.602193	-0.827149	-0.584823	0.0144518	-0.783861	-0.953876	-0.143453	-0.557353	-0.566727	-1.14173	-0.757146	-0.363341	-0.615456	-0.826426	-2.23961	-1.447	-1.10802	-0.0918147	-1.26512	-0.839858	0.173526	0.0199542	0.341204	-1.2606	-1.18027	-0.00391641	-0.577666	-0.995872	-0.582887	-0.600435
CCTATTATCGGCGGTT-1_1_1_1	-0.569528	10.6279	XB37		CCTATTATCGGCGGTT-1_1_1_1	-0.569528	10.6279	None			CCTATTATCGGCGGTT-1_1_1_1	-0.569528	10.6279	0		TGCGCAGTCGCTTGTC-1_2_1_1	-0.986857	-0.905463	-1.00154	-0.602193	-0.827149	-0.584823	-0.867972	-0.783861	-0.953876	-0.143453	-0.557353	-0.566727	-1.14173	-0.757146	-0.711464	-0.615456	-0.826426	-0.684095	-1.447	-1.15864	-1.39979	-1.26512	-0.839858	-0.934931	-0.985333	-0.817592	-0.323258	-1.18027	-0.00391641	-0.577666	-0.995872	-0.582887	-0.600435
CCTATTATCGTCTGAA-1_1_1_1	-1.10477	8.3481	XB37		CCTATTATCGTCTGAA-1_1_1_1	-1.10477	8.3481	None			CCTATTATCGTCTGAA-1_1_1_1	-1.10477	8.3481	0		ACTTTCAGTGCACTTA-1_2_1	0.343179	1.48799	0.771658	1.34895	-0.27623	-0.584823	-1.51829	0.920527	1.85603	-0.97233	-0.557353	-0.566727	1.11023	0.388121	1.7994	-0.615456	-0.826426	0.450987	0.699127	1.30753	2.33323	1.68068	-0.839858	-0.934931	2.20135	-0.0864731	0.915841	0.857814	-0.711114	1.39703	1.9969	-0.582887	1.2196
CCTCAGTAGTCTCAAC-1_1_1_1	1.22084	12.8478	XB37		CCTCAGTAGTCTCAAC-1_1_1_1	1.22084	12.8478	None			CCTCAGTAGTCTCAAC-1_1_1_1	1.22084	12.8478	0		GGGCATCCACCACGTG-1_2_1	0.343179	1.7287	0.872095	1.02294	-0.827149	-0.584823	-0.119679	1.71302	1.00922	1.266	-0.557353	-0.566727	0.798002	-0.757146	1.71938	-0.615456	1.89814	0.0936611	0.402219	0.358435	1.45507	0.437933	-0.839858	0.821931	2.49239	0.341204	1.55143	1.03316	-0.711114	0.668226	1.13622	-0.582887	0.841907
CCTCAGTCAGCTTAAC-1_1_1_1	-0.0873819	12.1308	XB37		CCTCAGTCAGCTTAAC-1_1_1_1	-0.0873819	12.1308	None			CCTCAGTCAGCTTAAC-1_1_1_1	-0.0873819	12.1308	0		TGCTGCTAGTACGATA-1_1_1	-0.986857	-0.905463	-1.00154	-1.50137	-0.827149	-0.584823	0.135788	-0.783861	-0.953876	-1.80121	-0.557353	-0.566727	-1.14173	-0.757146	-1.16027	-0.615456	-0.826426	-0.433713	-0.0162492	-1.15864	-1.39979	-0.413592	-0.839858	-0.934931	0.0199542	-0.817592	-1.2606	-1.18027	-0.711114	-0.577666	0.070175	0.31734	-1.51045
CCTCAGTCATTACGAC-1_1_1_1	-0.0678519	13.3108	XB37		CCTCAGTCATTACGAC-1_1_1_1	-0.0678519	13.3108	None			CCTCAGTCATTACGAC-1_1_1_1	-0.0678519	13.3108	0		CGTGTCTAGTGTCCAT-1_2_1_1	-0.986857	-0.905463	-1.00154	-1.50137	-0.827149	-0.584823	0.24656	-0.783861	-0.953876	-1.80121	-0.557353	-0.566727	-1.14173	-0.757146	-1.16027	-0.615456	-0.826426	0.0936611	-1.447	-1.65633	-1.39979	-1.26512	-0.839858	-0.934931	-0.985333	-0.817592	0.614084	-1.18027	-0.711114	-0.577666	-0.995872	-0.582887	-0.0681093
CCTCAGTTCCGCGGTA-1_1_1_1	0.716803	11.4597	XB37		CCTCAGTTCCGCGGTA-1_1_1_1	0.716803	11.4597	None			CCTCAGTTCCGCGGTA-1_1_1_1	0.716803	11.4597	0		GGGCATCTCAGAAATG-1_2_1	0.691461	1.65473	1.24886	1.19616	0.274689	-0.584823	0.24656	1.36684	2.14739	1.35462	0.892445	0.554011	1.36534	-0.0345627	-0.363341	-0.615456	2.53098	0.638432	1.3479	-0.76183	1.07593	1.56359	-0.839858	0.173526	1.02524	-0.817592	1.55143	1.43887	-0.711114	1.91412	1.47941	-0.582887	0.309582
CCTCAGTTCTGTCTAT-1_1_1_1	-0.169894	9.05005	XB37		CCTCAGTTCTGTCTAT-1_1_1_1	-0.169894	9.05005	None			CCTCAGTTCTGTCTAT-1_1_1_1	-0.169894	9.05005	0		ACTTGTTCATTGGTAC-1_2_1_1	-0.986857	-0.905463	-1.00154	-0.602193	-0.827149	-0.584823	0.0144518	-0.783861	-0.953876	-0.97233	-0.557353	-0.566727	-1.14173	-0.757146	0.161585	-0.615456	-0.826426	-0.684095	-0.731626	-1.32361	-1.39979	0.0845182	0.0781387	-0.934931	-0.985333	-0.0864731	-0.323258	-1.18027	-0.711114	-0.577666	-0.995872	-0.582887	-0.0681093
CCTCTGAAGCGTGAAC-1_1_1_1	1.00738	12.8144	XB37		CCTCTGAAGCGTGAAC-1_1_1_1	1.00738	12.8144	None			CCTCTGAAGCGTGAAC-1_1_1_1	1.00738	12.8144	0		GGTATTGTCTGCCCTA-1_1_1	-0.147698	0.700992	-0.410477	-0.602193	-0.27623	-0.584823	-1.15205	-0.783861	-0.362925	0.341409	-0.557353	-0.566727	-0.171862	-0.0345627	-0.711464	-0.615456	0.144083	0.638432	1.69516	1.01765	-0.574548	-0.413592	0.0781387	0.173526	0.0199542	-0.0864731	0.915841	-0.391833	-0.00391641	-0.577666	0.070175	-0.582887	0.602542
CCTCTGAGTGACCAAG-1_1_1_1	1.47887	11.2653	XB37		CCTCTGAGTGACCAAG-1_1_1_1	1.47887	11.2653	None			CCTCTGAGTGACCAAG-1_1_1_1	1.47887	11.2653	0		CGAGCCAAGACTTGAA-1_2_1_1	-0.986857	-0.905463	-1.00154	-1.50137	-0.827149	-0.584823	-1.15205	-0.783861	-0.953876	-0.487468	-0.557353	-0.566727	-1.14173	-0.757146	-0.363341	-0.615456	-0.826426	-2.23961	-1.447	-1.90689	-1.39979	-1.26512	0.0781387	-0.934931	-0.985333	-0.817592	-0.323258	-1.18027	-0.711114	-0.577666	-0.995872	-0.582887	-1.51045
CCTCTGATCACGAAGG-1_1_1_1	0.77289	13.1523	XB37		CCTCTGATCACGAAGG-1_1_1_1	0.77289	13.1523	None			CCTCTGATCACGAAGG-1_1_1_1	0.77289	13.1523	0		TTAGGCATCTCTTGAT-1_2_1_1	-0.986857	-0.905463	-1.00154	-0.602193	-0.827149	-0.584823	-0.119679	-0.783861	-0.953876	-0.97233	-0.557353	-0.566727	-0.171862	-0.757146	0.161585	-0.615456	-0.826426	-0.684095	-1.447	-1.38364	-1.39979	-1.26512	-0.839858	0.173526	-0.985333	-0.817592	-1.2606	-1.18027	-0.711114	-0.577666	0.070175	-0.582887	-0.0681093
CCTCTGATCGAGGTAG-1_1_1_1	0.510488	13.6384	XB37		CCTCTGATCGAGGTAG-1_1_1_1	0.510488	13.6384	None			CCTCTGATCGAGGTAG-1_1_1_1	0.510488	13.6384	0		TTGCCGTTCTGAGGGA-1_2_1_1	-0.986857	-0.905463	-1.00154	-1.50137	-0.827149	-0.584823	-1.15205	-0.783861	-0.953876	-0.97233	-0.557353	-0.566727	-1.14173	-0.757146	0.161585	-0.615456	-0.826426	0.0936611	-0.731626	-1.26624	-1.39979	-1.26512	-0.839858	-0.934931	-0.985333	-0.817592	0.915841	-1.18027	-0.711114	-0.577666	-0.995872	-0.582887	0.602542
CCTCTGATCGGCCGAT-1_1_1_1	-0.0485341	10.272	XB37		CCTCTGATCGGCCGAT-1_1_1_1	-0.0485341	10.272	None			CCTCTGATCGGCCGAT-1_1_1_1	-0.0485341	10.272	0		AACCATGAGACCTTTG-1_2_1	-0.147698	1.48799	0.180591	0.296984	-0.827149	0.664863	0.762745	1.99588	1.2329	1.06624	0.892445	-0.566727	0.798002	-0.757146	1.00247	-0.615456	1.11459	-1.00689	1.6448	-0.141137	1.3416	1.28946	-0.839858	0.821931	1.34887	-0.817592	0.614084	1.64625	-0.711114	-0.577666	1.47941	-0.582887	1.2196
CCTCTGATCTGTCAAG-1_1_1_1	0.456222	12.0798	XB37		CCTCTGATCTGTCAAG-1_1_1_1	0.456222	12.0798	None			CCTCTGATCTGTCAAG-1_1_1_1	0.456222	12.0798	0		GAAACTCCAATGGTCT-1_2_1_1	-0.986857	-0.905463	-1.00154	-1.50137	-0.827149	-0.584823	-1.51829	-0.783861	-0.953876	-1.80121	-0.557353	-0.566727	-1.14173	-0.757146	-1.16027	-0.615456	-0.826426	-0.229137	-0.731626	-0.967103	-1.39979	-1.26512	-0.839858	-0.934931	-0.985333	-0.817592	-0.323258	-1.18027	-0.711114	-0.577666	-0.995872	-0.582887	-1.51045
CCTTACGAGTGGAGTC-1_1_1_1	0.481092	12.1203	XB37		CCTTACGAGTGGAGTC-1_1_1_1	0.481092	12.1203	None			CCTTACGAGTGGAGTC-1_1_1_1	0.481092	12.1203	0		ACGGGCTTCTTGCCGT-1_1_1_1	-0.147698	-0.213601	-0.410477	-0.602193	-0.27623	-0.584823	-0.43962	-0.783861	-0.362925	-0.97233	-0.557353	-0.566727	0.395472	-0.757146	-1.79283	-0.615456	-0.826426	0.0936611	-0.0162492	-0.923353	-0.574548	1.12542	-0.839858	-0.934931	0.608009	-0.0864731	-0.323258	1.03316	-0.711114	-0.577666	0.693773	-0.582887	-0.600435
CCTTACGCAACTGGCC-1_1_1_1	0.755884	8.57548	XB37		CCTTACGCAACTGGCC-1_1_1_1	0.755884	8.57548	None			CCTTACGCAACTGGCC-1_1_1_1	0.755884	8.57548	0		CTAATGGAGGAGTACC-1_2_1_1	-0.986857	-0.905463	-1.00154	-0.602193	-0.827149	-0.584823	0.0144518	-0.783861	-0.953876	-1.80121	-0.557353	-0.566727	-1.14173	-0.757146	-0.363341	-0.615456	-0.826426	-0.229137	-1.447	-0.76183	-1.39979	-0.413592	-0.839858	-0.934931	-0.985333	-0.817592	-1.2606	-1.18027	-0.711114	-0.577666	0.070175	-0.582887	-0.0681093
CCTTACGCAATGGAGC-1_1_1_1	-0.553639	13.6504	XB37		CCTTACGCAATGGAGC-1_1_1_1	-0.553639	13.6504	None			CCTTACGCAATGGAGC-1_1_1_1	-0.553639	13.6504	0		GTCACAAAGTGCCAGA-1_2_1_1	-0.986857	-0.905463	-1.00154	0.296984	-0.827149	-0.584823	0.958989	-0.783861	-0.953876	-0.143453	-0.557353	-0.566727	-0.171862	-0.757146	0.369905	-0.615456	-0.826426	-0.229137	-1.447	-1.10802	-1.39979	-1.26512	-0.839858	-0.934931	-0.985333	-0.817592	-1.2606	-1.18027	-0.711114	-0.577666	-0.995872	-0.582887	-0.600435
CCTTACGCATCCAACA-1_1_1_1	1.32236	11.9005	XB37		CCTTACGCATCCAACA-1_1_1_1	1.32236	11.9005	None			CCTTACGCATCCAACA-1_1_1_1	1.32236	11.9005	0		CACACTCTCCAAAGTC-1_2_1_1	-0.986857	-0.905463	-1.00154	-1.50137	-0.827149	-0.584823	-0.635864	-0.783861	-0.953876	-1.80121	-0.557353	-0.566727	-1.14173	-0.757146	-0.711464	-0.615456	-0.826426	0.0936611	-1.447	-0.923353	-1.39979	-1.26512	-0.839858	-0.934931	-0.985333	-0.817592	-1.2606	-1.18027	-0.711114	-0.577666	-0.995872	-0.582887	0.309582
CCTTACGCATGCAATC-1_1_1_1	-1.03191	9.32385	XB37		CCTTACGCATGCAATC-1_1_1_1	-1.03191	9.32385	None			CCTTACGCATGCAATC-1_1_1_1	-1.03191	9.32385	0		TGTGTTTCAATCCAAC-1_2_1_1	-0.986857	-0.905463	-1.00154	-1.50137	-0.827149	-0.584823	-0.269625	0.291488	-0.953876	-0.487468	-0.557353	-0.566727	0.395472	-0.757146	-0.711464	-0.615456	-0.826426	-0.684095	-1.447	-1.90689	-1.39979	-1.26512	-0.839858	0.173526	-0.985333	-0.817592	-1.2606	-1.18027	-0.711114	-0.577666	-0.995872	-0.582887	-0.0681093
CCTTCCCAGTGACATA-1_1_1_1	0.218897	11.5655	XB37		CCTTCCCAGTGACATA-1_1_1_1	0.218897	11.5655	None			CCTTCCCAGTGACATA-1_1_1_1	0.218897	11.5655	0		CACAGTAAGCGCTCCA-1_2_1_1	-0.986857	-0.905463	-1.00154	-0.602193	-0.827149	-0.584823	-0.867972	-0.783861	-0.953876	-0.97233	-0.557353	-0.566727	-1.14173	-0.757146	-0.711464	-0.615456	-0.826426	-0.684095	-1.447	-1.21132	-1.39979	-1.26512	-0.839858	-0.934931	-0.985333	-0.817592	-0.323258	-1.18027	-0.711114	-0.577666	-0.995872	-0.582887	-0.600435
CCTTCCCCAGCCTATA-1_1_1_1	-0.937138	9.09703	XB37		CCTTCCCCAGCCTATA-1_1_1_1	-0.937138	9.09703	None			CCTTCCCCAGCCTATA-1_1_1_1	-0.937138	9.09703	0		TACACGAAGAGTCTGG-1_1_1	-0.147698	-0.213601	1.46316	-0.602193	-0.27623	-0.584823	-0.269625	-0.783861	-0.362925	-0.97233	-0.557353	-0.566727	-0.171862	-0.0345627	-1.16027	-0.615456	-0.826426	-1.00689	1.74317	0.705566	-0.574548	-0.413592	-0.839858	-0.934931	0.0199542	0.644646	-0.323258	-0.391833	-0.00391641	-0.577666	0.070175	-0.582887	-0.600435
[truncated: 22,422 more rows]
[truncated: 91 more columns]

## Sheet: Fig. 3
Fig. 3a					Fig. 3b					Fig. 3c							Fig. 3d									Fig. 3e														Fig. 3f
Schematic representation of the different constructs.					Schematic representation of the different constructs.					western blot							western blot									growth curves BaF3 cells														growth curves BaF3-Cre cells
[truncated: 11 more rows]
[truncated: 55 more columns]

## Sheet: Fig. 4
Fig. 4a					Fig. 4b							Fig. 4c												Fig. 4d									Fig. 4e
[truncated: 122 more rows]

[truncated: 10 more sheets: Fig. 5, Fig. 6, Fig. S1, Fig. S2, Fig. S3, Fig. S4, Fig. S5, Fig. S6, Fig. S7, Fig. S8]
